# Supplementary material for: Correlated evolution between repertoire size and song plasticity predicts that sexual selection on song promotes open-ended learning
Source: eLife. 2019 Sep 3;8:e44454. doi: 10.7554/eLife.44454 (PMC6721395; doi:10.7554/eLife.44454)
Supplement: Source data 2. [file elife-44454-data2.xlsx]

## Sheet: Source data 2
BirdtreeFormat	Family	Polygyny source(s)	Polygyny Source data	Polygyny	EPP 10% threshold	EPP source(s)	EPP Source data	Syllable.rep.final	Data - Syllable repertoire source data	Source - Syll Rep	Syll.song.final	# syllables/song Data	Source - Syll/song	Song.rep.final	Data - Song repertoire	Source - Song rep	Duration.final	Data - Song duration (s)	Source - Song duration	Interval.final	Data - Interval source data	Interval source
Acrocephalus_arundinaceus	Acrocephalidae	HBW; Soma and Garamszegi (2011); Griffith, Owens, Thuman (2002); Hasselquist and Sherman (2001)	M/P; P; M/P; 30% P	1	1	Griffith, Owens, Thuman (2002); Soma et al (2011); Stutchbury (1998); Cornwallis et al (2010)	4.8% EPP; 3.1%/9.8% EPP; 30% EPP; 6.73% EPB	22.5	10-20; 30 (25-45)	Catchpole (1980); Szekely et al (1996) via Moore et al (2011)	5	5; 5	Garamszegi and Møller (2004); Read and Weary (1992)	500	LL; >100; 1000	MacDougall-Shackleton (1997)	7.35	3.2; 11.5	Garamszegi and Møller (2004); HBW	1.75	1.5; 2	Garamszegi and Møller (2004); HBW
Acrocephalus_palustris	Acrocephalidae	Griffith, Owens, Thuman (2002); Bell et al (2004); Soma and Garamszegi (2011)	M/P; P; P	1	0	Cornwallis et al (2010)/Soma et al (2011); Griffith, Owens, Thuman (2002)	3.1% EPP; 9.1% EPB	241	80-100; 411; 241	Catchpole (1980); Bell et al (2004) via Moore et al (2011); Garamszegi et al (2005)	90	90	Garamszegi and Møller (2004)	100	>100	Garamszegi and Møller (2004)	5	5	Garamszegi and Møller (2004)	0.01	0.01	Read and Weary (1992)
Acrocephalus_schoenobaenus	Acrocephalidae	Griffith, Owens, Thuman (2002); Soma and Garamszegi (2011); Hasselquist and Sherman (2001); HBW	M/P; P; 12% P; 0-17.2% P	1	0	Griffith, Owens, Thuman (2002)/Soma (2011); Cornwallis et al (2010); Hasselquist and Sherman (2001)	7.9% EPP; 20.16% EPB; 9% EPP	55	35-55; 68; 35-75	Catchpole (1980); Moore et al (2011); Szekely et al (1996)	6.35	7.7; 5	Garamszegi and Møller (2004); Soma and Garamszegi (2011)	100	L; >100	MacDougall-Shackleton (1997);	19.5	19.5	Garamszegi and Møller (2004)	1.31	1.31	Garamszegi and Møller (2004)
Acrocephalus_stentoreus	Acrocephalidae	HBW	M	0	NA			15	43245	Opaev and Ivanitskii (2010)	NA			NA			NA			NA
Agelaius_phoeniceus	Icteridae	Verner and Willson (1969); Jaramillo and Burke (1999); Price (2009); Hasselquist and Sherman (2001)	P; P; P; 56% P	1	1	Soma and Garamszegi (2011); HBW	28.3% EPP; 23-48% EPP	18.5	43311	Irwin (1990)	3	3	Garamszegi and Møller (2004)	5	4; 5; 6	Garamszegi and Møller (2004); MacDougall-Shackleton (1997); DeVoogd et al (1993)	1.25	1.25	Garamszegi and Møller (2004)	14	14	Garamszegi and Møller (2004)
Anthus_trivialis	Motacillidae	HBW	M	0	NA			11	11	Moore et al (2011)	6	6	Read and Weary (1992)	NA			8	8	HBW	NA
Cacicus_cela	Icteridae	HBW	P	1	NA			26	20-32 or large (Panama vs Suriname)	Irwin (1990)	NA			253.25	5-8; undefined (Panama vs Suriname)	Irwin (1990) (cites Trainer (1988) and Feekes (1982))	NA			NA
Cardinalis_cardinalis	Cardinalidae	Hasselquist and Sherman (2001); Soma and Garamszegi (2011); HBW	0% P; M; M	0	1	Soma and Garamszegi (2011); Cornwallis et al (2010)	13.5% EPP; 15.8% EPB	14	14	Anderson and Conner (1985) via Moore, et al (2011)	1.75	1; 2-3	Read and Weary (1992); HBW	13.835	9; 18.67	MacDougall-Shackleton (1997); Dobson and Lemon (1975)	1.8	1.8	Dobson and Lemon (1975)	6.9	6.9	Garamszegi and Møller (2004)
Carduelis_chloris	Fringillidae	Smith (1980); HBW	M; M	0	NA			32.5	30-35	Guttinger (1977)	3	3	Read and Weary (1992)	261	22; 1000	MacDougall-Shackleton (1997);	500	1000	Read and Weary (1992)	NA
Carpodacus_cassinii	Fringillidae	Smith (1980); HBW	M; M	0	NA			27	27	Samson (1978)	NA			86	86	MacDougall-Shackleton (1997);	NA			NA
Carpodacus_erythrinus	Fringillidae	HBW	M	0	1	Albrecht et al (2007); Cornwallis et al (2010)	32% EPB; 33.87% EPB	5.3	5.3 syll/song, 1 song	Bjorklund (1989)	4.9	4-5; 5.3 +/- 0.6	Martens and Kessler (2000); Bjorklund (1989)	1	1 song	Bjorklund (1989)	NA			NA
Certhia_familiaris	Certhiidae	Kuitunen et al (1996); HBW	M; OccP	0	NA			5	5	[5 syll/song, 1 song - DeVoogd (1993)]	5	5	Read and Weary (1992)	1	1	MacDougall-Shackleton (1997);	2.1	1.2; 3	Read and Weary (1992); HBW	NA
Dendroica_pensylvanica	Parulidae	Soma and Garamszegi (2011)		NA	1	Cornwallis et al (2010); Soma and Garamszegi (2011)	60.6% EPB; 47% EPP	10.75	16.1; 5.4	Byers (1996) via Garamszegi et al (2004); Garamszegi et al (2005)	3.5	3.5	DeVoogd et al (1993)	5	5	MacDougall-Shackleton (1997);	1.285	1.3; 1.27	Read and Weary (1992); Weary and Lemon (1988)	7.12	7.1; 7.14	Read and Weary (1992); Weary and Lemon (1988)
Dendroica_petechia	Parulidae	Hasselquist and Sherman (2001); Ford (1983); Albrecht et al (2007)	0% P; FP; M	0	1	Cornwallis et al (2010); Stutchbury (1998)	51.41% EPB; 53% EPP	8.3	8.3+/- 1.8	Mennill (2001)	3.7	3.7	Read and Weary (1992)	12	4; 12; 13	Read and Weary (1992); MacDougall-Shackleton (1997); DeVoogd (1993)	1.3	1.3; 1.26	Garamszegi and Møller (2004); Weary and Lemon (1988)	7.12	7.1; 7.14	Garamszegi and Møller (2004); Weary and Lemon (1988)
Dumetella_carolinensis	Mimidae	Read (1991)	M	0	NA			328	328	Kroodsma (1997) via Moore, et al (2011)	500	infinite/1000	Read and Weary (1992)	500	L; 1000	MacDougall-Shackleton (1997); Read and Weary (1992)	0.27	0.27	Dobson and Lemon (1975)	0.19	0.19	Dobson and Lemon (1975)
Emberiza_citrinella	Emberizidae	Hasselquist and Sherman (2001); Smith (1980); Griffith et al (2002)	0% P; M; M/P	0	1	Griffith, Owens, Thuman (2002); Cornwallis et al (2010)	37.4% EPP; 68.8% EPB	4.5	5; 4.1; 4.5	Garamszegi et al (2005) via Moore, et al (2011); Hansen (1984); Garamszegi et al (2005)	3	3	Read and Weary (1992)	2.24	2.05; 2.1; 2.38; 1-4 (2.5)	Garamszegi, Biard, et al (2007); Catchpole and Macgregor (1985)	2.1	2.1	Garamszegi and Møller (2004)	7.01	7.01	Read and Weary (1992)
Emberiza_hortulana	Emberizidae	Catchpole and MacGregor 1985; HBW	M; M	0	NA			4.2	2-8 (4.2)	Osiejuk et al (2003)	2.5	3; 2	Read and Weary (1992); Osiejuk et al (2003)	2.75	3; 2.5	MacDougall-Shackleton (1997); Read and Weary (1992)	1.53	1.5; 1.56	Read and Weary (1992); Osiejuk et al (2003)	9	2.5-27.8 (mean 9.0)	Osiejuk et al (2003)
Ficedula_albicollis	Muscicapidae	Soma and Garamszegi (2011)	P	1	1	Griffith, Owens, Thuman (2002); Cornwallis et al (2010); Soma and Garamszegi (2011)	15.5% EPP; 39.35% EPB; 17.4% EPP	31.4	31.4; 42.2; 26.9	Garamszegi, Boulinier et al (2002); Garamszegi et al (2005); Garamszegi (2007)	7.675	8.4; 6.95	DeVoogd et al (1993); Soma and Garamszegi (2011)	500	L; >100; 1000 - DeVoogd et al 1993)	MacDougall-Shackleton (1997); Garamszegi and Møller (2004); DeVoogd (1993)	2.95	2.95	Garamszegi and Møller (2004)	18.88	18.88	Garamszegi and Møller (2004)
Ficedula_hypoleuca	Muscicapidae	Soma and Garamszegi (2011)	P	1	1	Griffith, Owens, Thuman (2002); Cornwallis et al (2010); Stutchbury (1998)	8.4% EPP; 13.9% EPB; 15% EPP	28.4	27; 29.8	Epsmark and Lampe (1993/1987) via Moore, et al (2011); Garamszegi et al (2005)	6.83	9; 4.66	Read and Weary (1992); Soma and Garamszegi (2011)	100	L; >100	MacDougall-Shackleton (1997); Garamszegi and Møller (2004)	2	2	Garamszegi and Møller (2004)	6.11	6.11	Garamszegi and Møller (2004)
Fringilla_coelebs	Fringillidae	Hasselquist and Sherman (2001); Smith (1980); Griffith et al (2002); HBW	0% P; M; M/P; M	0	1	Griffith, Owens, Thuman (2002); Cornwallis et al (2010)	17% EPP; 23.1% EPB	17.9	18; 17.8	Moore, et al (2011); Garamszegi et al (2005)	5	5	Read and Weary (1992)	2.75	3; 2.5	MacDougall-Shackleton (1997); Garamszegi and Møller (2004)	2.1	2.1	Dobson and Lemon (1975)	8.09		Garamszegi and Møller (2004); Dobson and Lemon (1975)
Geothlypis_trichas	Parulidae	Ford (1983); Albrecht et al (2007); Griffith et al (2002); Verner and Willson (1969)	OppP; M; M/P; OppP	0	1	Griffith, Owens, Thuman (2002)	22% EPP	5	5	Lemon et al (1983) via Moore, et al (2011)	4.9	4.9	Read and Weary (1992)	1	1	MacDougall-Shackleton (1997);	1.88	1.9; 1.86	Read and Weary (1992); Weary and Lemon (1988)	5.58	5.6; 5.56	Read and Weary (1992); Weary and Lemon (1988)
Hirundo_rustica	Hirundinidae	Hasselquist and Sherman (2001); Soma et al (2011); Griffith et al (2002); HBW	0% P; FP; M/P; OccP	0	1	Griffith, Owens, Thuman (2002); Cornwallis et al (2010); Soma and Garamszegi (2011)	28.2% EPP; 42.22% EPB; 28.8% EPP	20.1	20; 20.2	Galeotti et al (1997) via Moore, et al (2011); Garamszegi et al (2005)	16.9	12; 16.9; 19.8	DeVoogd et al (1993); Soma and Garamszegi (2011); Garamszegi and Møller (2004)	56	12; >100	DeVoogd (1993); Garamszegi and Møller (2004)	5.005	4.01; 6	Garamszegi and Møller (2004); Read and Weary (1992)	3.025	0.05; 6	Garamszegi and Møller (2004); Read and Weary (1992)
Hylocichla_mustelina	Turdidae	Verner and WIlson (1969)	M	0	1	Cornwallis et al (2010); BNA	16.58% EPB; 6%/40% EPP	16	16	Dobson and Lemon (1979) via Moore, et al (2011)	4	4	Read and Weary (1992)	18	18	MacDougall-Shackleton (1997);	1.56	1.56	Dobson and Lemon (1975)	3.02	3; 3.04	HBW; Dobson and Lemon (1975)
Junco_hyemalis	Passerellidae	HBW	1% P	0	1	Cornwallis et al (2010); BNA	34.2% EPB; 28% EPP	1.8	2.4; 1.2	Titus (1998); Garamszegi et al (2005)	1.05	1; 1.1	Read and Weary (1992); Titus (1998)	5	5; 2-8	MacDougall-Shackleton (1997); Garamszegi and Møller (2004); Cardoso et al (2007)	1.4	1.4	Garamszegi and Møller (2004)	4.5	4.5	Garamszegi and Møller (2004)
Lamprotornis_superbus	Sturnidae	Rubenstein (2007); HBW	M; M	0	1	Cornwallis et al (2010); Rubenstein (2007)	25% EPB; 14% EPP	39	39 +/- 19	Keen et al (2016)	NA			NA			NA			NA
Locustella_naevia	Locustellidae	HBW	M	0	NA			1.25	1, 1-2	Wahlstrom (1966) via Moore, et al (2011); Szekely et al (1996)	1	1	Read and Weary (1992)	1	1	MacDougall-Shackleton (1997);	51	51	Read and Weary (1992)	1.5	1.5	Read and Weary (1992)
Lonchura_striata	Estrildidae			NA	NA			11	11	Clayton (1987)	11	11	DeVoogd et al (1993)	1	1	MacDougall-Shackleton (1997);	NA			NA
Luscinia_megarhynchos	Muscicapidae	Read and Weary (1991); Thomas (2002); Amrhein et al (2002)	P; M; M	0	NA			1160	1160	Hultsch (1980) (PhD diss) via Moore, et al (2011)	7.5	7.5	Read and Weary (1992)	220	220	MacDougall-Shackleton (1997);	3.12	3.12	Read and Weary (1992)	3.78	3.78	Read and Weary (1992)
Melospiza_georgiana	Passerellidae	Verner and Willson (1969); Ford (1983); HBW	P; FP	1	1	Cornwallis et al (2010)	41.6% EPB	3	3	Lachlan et al (2014)	3.5	3.5	Read and Weary (1992)	3	3; 3.5; 2.2	MacDougall-Shackleton (1997); Garamszegi and Møller (2004); Marler and Peters (1982)	2	2	Read and Weary (1992)	NA
Melospiza_lincolnii	Passerellidae	HBW	M	0	NA			20.4	6-31 (mean 20.4+/- 5.9)	Cicero and Benowitz-Fredericks (2000)	NA			2	2	MacDougall-Shackleton (1997);	NA			NA
Melospiza_melodia	Passerellidae	Soma and Garamszegi (2011); Smith (1980); Verner and WIlson (1969)	FP; M; FP	0	0	Soma and Garamszegi (2011); Cornwallis et al (2010)	8.8% EPP; 40.87% EPB	38	38	Borror (1965) via Moore, et al (2011)	5	5	Read and Weary (1992)	12	9; 15+	MacDougall-Shackleton (1997); DeVoogd (1993); Dobson and Lemon (1975)	2.62	2.62	Dobson and Lemon (1975)	7.625	6.07; 9.18	Garamszegi and Møller (2004); Dobson and Lemon (1975)
Miliaria_calandra	Emberizidae	Hasselquist and Sherman (2001); Smith (1980); HBW	35% P; M; P	1	0	Stutchbury (1998); Cornwallis et al (2010)	7% EPP; 6.7% EPB	9	9	Moore, et al (2011)/Macauley library analysis	20	20	Read and Weary (1992)	2.25	2; 2-3 (2.5)	Garamszegi and Møller (2004); Catchpole and MacGregor (1985)	1.6	1.6	Garamszegi and Møller (2004)	10.89	10.89	Garamszegi and Møller (2004)
Mimus_gilvus	Mimidae	HBW	M	0	NA			500	Large	Botero et al (2009)	2.96	2.96 ± 0.03	Botero et al (2008)	500	Large	Botero et al (2009)	NA			NA
Mimus_polyglottos	Mimidae	Soma and Garamszegi (2011); Verner and WIlson (1969)	FP; FP	0	0	Soma and Garamszegi (2011)	8% EPP	216	216 (66-244)	Wildenthal (1965) via Moore, et al (2011)	190	infinite/1000; 190; 20	DeVoogd (1993); BNA; Garamszegi and Møller (2004);	345	190; 1000	MacDougall-Shackleton (1997); DeVoogd (1993)	3.06	3.06	Dobson and Lemon (1975)	1.1	1.1	Garamszegi and Møller (2004)
Molothrus_ater	Icteridae	Cornwallis et al 2010		NA	1	Cornwallis et al (2010)	24% EPB	15	15	Allan and Suthers (1994) via Moore, et al (2011)	NA			4	4	MacDougall-Shackleton (1997);	NA			NA
Padda_oryzivora	Estrildidae			NA	NA			5	43139	Ota & Soma (2014)	NA			NA			NA			NA
Parus_atricapillus	Paridae	HBW; Hasselquist and Sherman (2001)	M; 0% P	0	1	Otter et al (1994) via Stutchbury (1998)	31% EPF	2	2	Kroodsma et al (1999) via Moore, et al (2011)	2	1; 2; 2.5	Read and Weary (1992); DeVoogd et al (1993); Garamszegi and Møller (2004)	1.5	1; 2	MacDougall-Shackleton (1997); DeVoogd (1993)	NA			NA
Parus_major	Paridae	Soma and Garamszegi (2011); Hasselquist and Sherman (2001)	FP; 0% P	0	0	Cornwallis et al (2010); Soma and Garamszegi (2011)	29.86% EPB; 9.6% EPP	7.9	10; 7.9; 3.4	Rivera-Gutierrez, Pinxten, & Eens (2011); E Van Duyse unpublished data via Garamszegi, Balsby, Bell et al (2004); Garamszegi et al (2005)	2.2	2; 2.4	Read and Weary (1992); Soma and Garamszegi (2011)	3.75	3; 4.5; 3.75	MacDougall-Shackleton (1997); DeVoogd (1993); Soma and Garamszegi (2011)	3	3	Garamszegi and Møller (2004)	NA
Passer_domesticus	Passeridae	Loffrado and Borgia (1986); Hasselquist and Sherman (2001); Griffith et al (2002)	M; 3% P; M/P	0	1	Griffith, Owens, Thuman (2002); Cornwallis et al (2010)	10.1% EPP; 23.71% EPB	6	6	Nivison (1978) PhD dissertation via Moore, et al (2011)	1	1*	Garamszegi and Møller (2004);	1	1*	Garamszegi and Møller (2004)	0.17	0.17	Garamszegi and Møller (2004)	NA
Passerella_iliaca	Passerellidae			NA	NA			19.87	19.87	averaged from data (Martin 1979)	7			3	1; 3; 3.2	MacDougall-Shackleton (1997) (Red Fox Sparrow); MacDougall-Shackleton (1997) (Slate-Colored Fox Sparrow); Read and Weary (1992)	2.2	2.2	Read and Weary (1992)	NA
Passerina_cyanea	Cardinalidae	Hasselquist and Sherman (2001); Ford (1983)	3% P; FP	0	1	HBW; Cornwallis et al (2010)	35% EPP; 29.27% EPB	8	8	Payne (1981) via Moore, et al (2011)	7.315	5.63; 9	Thompson (1968); Read and Weary (1992)	1	1	MacDougall-Shackleton (1997);	2.35	2.2; 2.5	Thompson (1968); Dobson and Lemon (1975)	8.6	8.59; 8.61	Garamszegi and Møller (2004); Dobson and Lemon (1975)
Phoenicurus_ochruros	Muscicapidae			NA	NA			5	5	Moore, et al (2011)/Macauley Library analysis	NA			NA			NA			NA
Phylloscopus_collybita	Phylloscopidae	Read (1991)	P	1	NA			2	2 syll/song, 1 song	[Syll/song, Song - DeVoogd (1993)]	2	2	DeVoogd (1993)	1	1	MacDougall-Shackleton (1997);	4	4	Read and Weary (1992)	2.7	2.7	Read and Weary (1992)
Phylloscopus_fuscatus	Phylloscopidae	Soma and Garamszegi (2011)	P	1	1	Cornwallis et al (2010); Soma and Garamszegi (2011)	59% EPB; 45% EPP	25.3	18.6; 25.3; 27	Forstmeier and Balsby (2002); Garamszegi et al (2005); Forstmeier (2001) via Ivanitskii et al (2010)	1.5	1.5	Soma and Garamszegi (2011)	NA			NA			NA
Phylloscopus_trochilus	Phylloscopidae	Hasselquist and Sherman (2001); Soma and Garamszegi (2011); Griffith, Owens, Thuman (2002)	5% P; FP; M/P	0	1	Griffith, Owens, Thuman (2002); Cornwallis et al (2010); Soma and Garamszegi (2011)	17.2% EPP; 38.2% EPB; 18.5% EPP	35.1	80; 29.7; 35.1	Järvi et al (1980); Gil and Slater (2000); Garamszegi et al (2005)	9	9	Read and Weary (1992)	31	31	MacDougall-Shackleton (1997);	3.31	3.31	Dobson and Lemon (1975)	7.28	7.28	Garamszegi and Møller (2004)
Pipilo_erythrophthalmus	Passerellidae	HBW	M	0	NA			15	15 (8-28)	Brenowitz et al (1991)	1	1	Read and Weary (1992)	6.5	7; 6	MacDougall-Shackleton (1997); Dobson and Lemon (1975)	0.83	0.83	Dobson and Lemon (1975)	4.39	4.39	Dobson and Lemon (1975)
Prunella_modularis	Prunellidae			NA	0	Griffith, Owens, Thuman (2002); Cornwallis et al (2010); Møller and Briskie (1995)	0.8% EPP; 2.2% EPB; 1-22% EPP	48	"With a few exceptions, the songs in an individual's repertoire were completely different, ie. they did not contain a single element in common"	Snow and Snow (1983) [12 syllables/song, 4 songs - Garamszegi and Møller (2004)]	12	12	Read and Weary (1992)	4	4	MacDougall-Shackleton (1997);	2.875	2-3.5; 3	Snow and Snow (1983); Garamszegi and Møller (2004)	NA
Serinus_canaria	Fringillidae	HBW	M	0	NA			69.85	20-30; 69; 70.7; 81	Leitner & Catchpole (2004); Leitner et al (2001); Garamszegi et al (2005); Briefer (2011)	9.5	10; 9 (6-12); 400*	DeVoogd (1993); Leitner et al (2001); Garamszegi and Møller (2004);	300	>300; 316.2; >100	MacDougall-Shackleton (1997); DeVoogd (1993); Garamszegi and Møller (2004)	8.3	9.9 (breeding season), 6.7 (non-breeding)	Leitner et al (2001)	NA
Serinus_serinus	Fringillidae	HBW	M	0	0	Griffith, Owens, Thuman (2002)	9.4% EPP	58.75	40-87; 42-66	Mamede and Mota (2012); Mota and Cardoso (2001)	NA			NA			NA			NA
Setophaga_ruticilla	Parulidae	Hasselquist and Sherman (2001); Soma and Garamszegi (2011); Verner and Willson (1969); Smith (1980)	3% P; M; FP; M	0	1	Soma and Garamszegi (2011)	39.8% EPP	4	1 syllable/song repeated, 4 songs of simple repeated syllable	MacNally and Lemon (1985)	1.6	1.6	Read and Weary (1992)	4	4	MacDougall-Shackleton (1997);	0.91	0.9; 0.92	Read and Weary (1992); Weary and Lemon (1988)	5.28	5.3; 5.26	Read and Weary (1992); Weary and Lemon (1988)
Spizella_passerina	Passerellidae	Ford (1983); Verner and Willson (1969); HBW	OppP; OppP; M	0	NA			1	1	Liu and Kroodsma (2006) via Moore, et al (2011)	1	1	Read and Weary (1992)	1	1	Liu and Kroodsma (2006) (Each male sparrow has one song type, with one type of syllable repeated many times.)	2.61	2.61 Dobson and Lemon (1975)	Dobson and Lemon (1975)	6.79	6.79	Dobson and Lemon (1975)
Spizella_pusilla	Passerellidae	HBW; BNA	2% P; M	0	1	Cornwallis et al (2010)	20.57% EPB	2	Syllables per song = 2; Song repertoire = 1	Garamszegi and Møller (2004)	2	2	Read and Weary (1992)	1	1	MacDougall-Shackleton (1997);	3	3	Garamszegi and Møller (2004)	NA
Sturnella_neglecta	Icteridae	Jaramillo and Burke (1999); Verner and Willson (1969); Price (2009)	P; P; P	1	NA			86	71-101	Irwin (1990)	8	8	Read and Weary (1992)	8	8	MacDougall-Shackleton (1997); Irwin (1990)	1.75	1.5; 2	HBW; Read and Weary (1992)	8	8	Read and Weary (1992)
Sturnus_vulgaris	Sturnidae	Hasselquist and Sherman (2001); Soma and Garamszegi (2011)	44% P; FP	1	0	Cornwallis et al (2010); Soma and Garamszegi (2011); Hasselquist and Sherman (2001)	40.4% EPB; 9.1% EPP; 8% EPP	41.95	44; 39.9	Moore, et al (2011); Eens (1997)	9.6	15; 4.2	Read and Weary (1992); DeVoogd et al (1993)	40.13	49; 35; 40.13	MacDougall-Shackleton (1997); DeVoogd (1993); Garamszegi and Møller (2004)	24.77	24.77	Garamszegi and Møller (2004)	5	5	Garamszegi and Møller (2004)
Sylvia_communis	Sylviidae	Soma and Garamszegi (2011)	P	1	NA			367.5	119; 616	Moore, et al (2011); Balsby and Dabelsteen (2001)	15	15	Read and Weary (1992)	3	3	HBW	4.125	2.5; 5.75	Read and Weary (1992); HBW	5	5	Read and Weary (1992)
Taeniopygia_guttata	Estrildidae	HBW	M	0	0	Griffith, Owens, Thuman (2002); Cornwallis et al (2010)	2.4% EPP; 5.71% EPB	8	8	Zann (1990)	7.4	6.8; 8	Garamszegi and Møller (2004); DeVoogd et al (1993)	1	1	MacDougall-Shackleton (1997);	0.9	0.9	Garamszegi and Møller (2004)	NA
Toxostoma_rufum	Mimidae	HBW	M	0	NA			2400	2400	Boughey and Thompson (1981)	500	1000	DeVoogd et al (1993)	1450	>2000; 1000; 1800; 1100	MacDougall-Shackleton (1997); DeVoogd et al (1993); Kroodsma and Parker (1977); Boughey and Thompson (1981)	0.6255	two birds: 0.662, 0.589	Boughey and Thompson (1981)	0.7965	two birds: 0.707, 0.886	Boughey and Thompson (1981)
Turdus_grayi	Turdidae			NA	1	Stutchbury 1998 (from Stuchbury et al 1998)	53% EPP	14.5	43363	Vargas-Castro et al (2015)	NA			NA			NA			NA
Turdus_merula	Turdidae	HBW	M	0	1	Cornwallis et al (2010)	28.57% EPB	108	108	Moore, et al (2011)/Garamszegi et al (2005)	13	6; 20	Read and Weary (1992); DeVoogd et al (1993)	34	32; 34; 1000	MacDougall-Shackleton (1997); Read and Weary (1992); DeVoogd (1993)	2.4	2.4		2.55	1.6; 3.5	Garamszegi and Møller (2004); Todt (1970) via Guttinger, Wolffgram, and Thimm (1978)
Zonotrichia_albicollis	Passerellidae	HBW	M	0	1	Cornwallis et al (2010)	31.3% EPB	5	5	Moore, et al (2011)/BNA	4.5	4; 5	Read and Weary (1992); BNA	1	1; 1+	MacDougall-Shackleton (1997); Dobson and Lemon (1975)	2.87	2.87	Dobson and Lemon (1975)	9.165	5.83; >=10-15	Garamszegi and Møller (2004); BNA
Zonotrichia_leucophrys	Passerellidae	Petrinovich and Patterson (1978); Verner and Willson (1969); Hasselquist and Sherman (2001); HBW	FP; FP; 3% P; M	0	1	Cornwallis et al (2010)	25.7% EPB	4	4 syll/song, 1 song	Garamszegi and Møller (2004)	4	4	Read and Weary (1992)	1	1; 1+	MacDougall-Shackleton (1997); Dobson and Lemon (1975)	1.9	1.9	Dobson and Lemon (1975)	11	11	Garamszegi and Møller (2004)
Zosterops_lateralis	Zosteropidae			NA	0	Robertson (1996) via Macedo et al (2008)	0% EPY, 0% EPB	60	60	Barnett and Briskie (2007)	NA			NA			NA			NA
Geospiza_fortis	Thraupidae	Grant and Grant (2011)	M	0	NA			1.2	see Supplemental Table 2	Grant and Grant (1996)	1.2	see Supplemental Table 2	Grant and Grant (1996)	1	1	MacDougall-Shackleton (1997);	NA			NA
Geospiza_scandens	Thraupidae	Petren et al (1999)	M	0	0	Petren et al (1999) via Macedo et al (2008)	8% EPP, 15% EPB	1.5	see Supplemental Table 3	computed from publically-available recordings	1.5	see Supplemental Table 3	computed from publically-available recordings	1	1	MacDougall-Shackleton (1997);	NA			NA
Philesturnus_rufusater	Callaeidae			NA	NA			3.39	see Supplemental Table 1	Jenkins (1977)	2.5	see Supplemental Table 1	Jenkins (1977)	1.8	see Supplemental Table 1	Jenkins (1977)	NA			NA
Passerculus_sandwichensis	Passerellidae	Hasselquist and Sherman (2001); Ford (1983); Albrecht et al (2007)	50% P; FP; P	1	1	Freeman-Gallant (1997) via Stutchbury (1998); Cornwallis et al (2010)	58% EPP; 62.96% EPB	9.45	8.49, 9.94	Sung and Handford (2006)	9.45	8.49, 9.94	Sung and Handford (2006)	1	1	MacDougall-Shackleton (1997);	2.25	2.25	Garamszegi and Moller (2004)	6.3	6.3	Garamszegi and Moller (2004)
Parus_palustris	Paridae	HBW	M	0	NA			3	3	Latimer (1977)	2	2	Read and Weary (1992)	3	4; 2	MacDougall-Shackleton (1997); Latimer (1977)	1.5	1.5	Read and Weary (1992)	3.5	3.5	Read and Weary (1992)

## Sheet: References
Supplemental References from Robinson*, Snyder*, and Creanza (in revision)
Addison, J. A., & Diamond, A. W. (2011). Population genetics and effective population size of the critically endangered Nihoa Millerbird (Acrocephalus familiaris kingi). The Auk, 128(2), 265–272.
Akçay, E., & Roughgarden, J. (2007). Extra-Pair Paternity in Birds: Review of the Genetic Benefits. Evolutionary Ecology Research, 9(5), 855.
Albrecht, T., Schnitzer, J., Kreisinger, J., Exnerová, A., Bryja, J., & Munclinger, P. (2007). Extrapair paternity and the opportunity for sexual selection in long-distant migratory passerines. Behavioral Ecology: Official Journal of the International Society for Behavioral Ecology, 18(2), 477–486.
Allan, S. E., & Suthers, R. A. (1994). Lateralization and motor stereotype of song production in the brown-headed cowbird. Developmental Neurobiology, 25(9), 1154–1166.
Amrhein, V., Korner, P., & Naguib, M. (2002). Nocturnal and diurnal singing activity in the nightingale: correlations with mating status and breeding cycle. Animal Behaviour, 64(6), 939–944.
Anderson, M. E., & Conner, R. N. (1985). Northern Cardinal Song in Three Forest Habitats in Eastern Texas. The Wilson Bulletin, 97(4), 436–449.
Arnold, K. E., & Owens, I. P. F. (2002). Extra-pair paternity and egg dumping in birds: life history, parental care and the risk of retaliation. Proceedings. Biological Sciences / The Royal Society, 269(1497), 1263–1269.
Austin, G. T. (1977). Production and Survival of the Verdin. The Wilson Bulletin, 89(4), 572–582.
Balsby, T. J. S., & Dabelsteen, T. (2001). The meaning of song repertoire size and song length to male whitethroats Sylvia communis. Behavioural Processes, 56(2), 75–84.
Barg, J. J., Aiama, D. M., Jones, J., Robertson, R. J., & Yasukawa, K. (2006). Within-territory Habitat Use And Microhabitat Selection By Male Cerulean Warblers (Dendroica Cerulea). The Auk, 123(3), 795–806.
Barnett, C. A., & Briskie, J. V. (2007a). Energetic state and the performance of dawn chorus in silvereyes (Zosterops lateralis). Behavioral Ecology and Sociobiology, 61(4), 579–587.
Barnett, C. A., & Briskie, J. V. (2007b). Energetic state and the performance of dawn chorus in silvereyes (Zosterops lateralis). Behavioral Ecology and Sociobiology, 61(4), 579–587.
Bell, B. D., Borowiec, M., Lontkowski, J., & Pledger, S. (2004). Short records of marsh warbler (Acrocephalus palustris) song provide indices that correlate with nesting success. Journal of Ornithology / DO-G, 145(1), 8–15.
Björklund, M. (1989). Microgeographic Variation in the Song of the Scarlet Rosefinch Carpodacus erythrinus. Ornis Scandinavica, 20(4), 255–264.
Blackmore, C. J., & Heinsohn, R. (2007). Reproductive success and helper effects in the cooperatively breeding grey-crowned babbler. Journal of Zoology, 273(3), 326–332.
Blackmore, C. J., & Heinsohn, R. (2008). Variable mating strategies and incest avoidance in cooperatively breeding grey-crowned babblers. Animal Behaviour, 75(1), 63–70.
Bollmann, K., & Reyer, H. U. (1999). Why does monogamy prevail in the Alpine Water Pipits Anthus spinoletta. In Proceedings of the International Ornithological Congress (Vol. 22, pp. 2666–2688).
Bonita C. Eliason. (1986). Female Site Fidelity and Polygyny in the Blackpoll Warbler (Dendroica striata). The Auk, 103(4), 782–790.
Borror, D. J. (1965). Song Variation in Maine Song Sparrows. The Wilson Bulletin, 77(1), 5–37.
Botero, C. A., Boogert, N. J., Vehrencamp, S. L., & Lovette, I. J. (2009). Climatic patterns predict the elaboration of song displays in mockingbirds. Current Biology: CB, 19(13), 1151–1155.
Boughey, M. J., & Thompson, N. S. (1981). Song variety in the brown thrasher (Toxostoma rufum). Ethology: Formerly Zeitschrift Fur Tierpsychologie, 56(1), 47–58.
Brackbill, H. (1970). Tufted Titmouse Breeding Behavior. The Auk, 87(3), 522–536.
Brenowitz, E. A. (1991). Evolution of the vocal control system in the avian brain. Seminars in Neuroscience, 3(5), 399–407.
Briefer, E., Aubin, T., & Rybak, F. (2009). Response to displaced neighbours in a territorial songbird with a large repertoire. Die Naturwissenschaften, 96(9), 1067–1077.
Briefer, E., Rybak, F., & Aubin, T. (2011). Microdialect And Group Signature In The Song Of The Skylark Alauda Arvensis. Bioacoustics, 20(3), 219–233.
Briskie, J. V. (1999). Song variation and the structure of local song dialects in the polygynandrous Smith’s Longspur. Canadian Journal of Zoology, 77(10), 1587–1594.
Briskie, J. V., Montgomerie, R., Põldmaa, T., & Boag, P. T. (1998). Paternity and paternal care in the polygynandrous Smith’s longspur. Behavioral Ecology and Sociobiology, 43(3), 181–190.
Byers, B. E. (1996). Geographic Variation of Song Form within and among Chestnut-Sided Warbler Populations. The Auk, 113(2), 288–299.
Capp, M. S., & Searcy, W. A. (1991). An experimental study of song type function in the bobolink (Dolichonyx oryzivorus). Behavioral Ecology and Sociobiology, 28(3), 179–186.
Cardoso, G. C., & Mota, P. G. (2007). Song diversification and complexity in canaries and seedeaters (Serinus spp.). Biological Journal of the Linnean Society. Linnean Society of London, 92(1), 183–194.
Carvalho, C. B. V., Macedo, R. H., & Graves, J. A. (2006). Breeding Strategies Of A Socially Monogamous Neotropical Passerine: Extra-pair Fertilizations, Behavior, And Morphology. The Condor, 108(3), 579–590.
Catchpole, C. K. (1980). Sexual Selection and the Evolution of Complex Songs Among European Warblers of the Genus Acr Ocephal Us. Behaviour, 74(1), 149–165.
Catchpole, C. K., & Komdeur, J. (1993). The song of the Seychelles warbler Acrocephalus sechellensis, an island endemic. The Ibis, 135(2), 190–195.
Catchpole, C. K., & McGregor, P. K. (1985). Sexual selection, song complexity and plumage dimorphism in European buntings of the genus Emberiza. Animal Behaviour, 33(4), 1378–1380.
Cicero, C., & Benowitz-Fredericks, M. (2000). Song Types And Variation In Insular Populations Of Lincoln’s Sparrow (Melospiza Lincolnii), And Comparisons With Other Melospiza. The Auk, 117(1), 52–64.
Clayton, N. S. (1987). Song learning in Bengalese finches: a comparison with zebra finches. Ethology: Formerly Zeitschrift Fur Tierpsychologie, 76(3), 247–255.
Collins, C. T., & Corey, K. A. (2005). Territory Acquisition By Island Scrub-jays: How To Become A Breeder. In Proceedings of the Sixth California Islands Symposium: Ventura, California, December 1-3, 2003 (p. 257). Institute for Wildlife Studies.
Cornwallis, C. K., West, S. A., Davis, K. E., & Griffin, A. S. (2010). Promiscuity and the evolutionary transition to complex societies. Nature, 466(7309), 969–972.
Davis, J., Fisler, G. F., & Davis, B. S. (1963). The Breeding Biology of the Western Flycatcher. The Condor, 65(5), 337–382.
Davis, L. I. (1961). Songs of North American Myiarchus. The Texas Journal of Science, 8, 327–344.
Delius, J. D. (1965). A population study of skylarks Alauda arvensis. The Ibis, 107(4), 466–492.
Devoogd, T. J., Krebs, J. R., Healy, S. D., & Purvis, A. (1993). Relations between song repertoire size and the volume of brain nuclei related to song: comparative evolutionary analyses amongst oscine birds. Proceedings. Biological Sciences / The Royal Society, 254(1340), 75–82.
Dobson, C. W., & Lemon, R. E. (1975). Re-examination of monotony threshold hypothesis in bird song. Nature, 257, 126.
dos Santos, E. B., Llambías, P. E., & Rendall, D. (2016). The structure and organization of song in Southern House Wrens (Troglodytes aedon chilensis). Journal of Ornithology / DO-G, 157(1), 289–301.
Dowling, D. K., & Mulder, R. A. (2006). Red plumage and its association with reproductive success in red-capped robins. Annales Zoologici Fennici, 43(4), 311–321.
Durrant, K. L., & Hughes, J. M. (2005). Differing rates of extra-group paternity between two populations of the Australian magpie (Gymnorhina tibicen). Behavioral Ecology and Sociobiology, 57(6), 536–545.
Eens, M. (1997). Understanding the Complex Song of the European Starling: An Integrated Ethological Approach. In P. J. B. Slater, J. S. Rosenblatt, C. T. Snowdon, & M. Milinski (Eds.), Advances in the Study of Behavior (Vol. 26, pp. 355–434). Academic Press.
Falls, J. B., & Kopachena, J. G. (1994). White-throated Sparrow: Zonotrichia Albicollis. American Ornithologists’ Union.
Feekes, F. (1982). Song mimesis within colonies of Cacicus c. cela (Icteridae, Aves). A colonial password? Ethology: Formerly Zeitschrift Fur Tierpsychologie, 58(2), 119–152.
Feßl, B., & Hoi, H. (2001). Do female Moustached Warblers Acrocephalus melanopogon choose complex song?--A mate choice experiment. na.
Ford, N. L. (1983). Variation in Mate Fidelity in Monogamous Birds. In R. F. Johnston (Ed.), Current Ornithology (pp. 329–356). Boston, MA: Springer US.
Forstmeier, W., & Balsby, T. J. S. (2002). Why Mated Dusky Warblers Sing So Much: Territory Guarding And Male Quality Announcement. Behaviour, 139(1), 89–111.
Forstmeier, W., & Kessler, A. (2001). Morphology and foraging behaviour of Siberian Phylloscopus warblers. Journal of Avian Biology, 32(2), 127–138.
Forstmeier, W., Kuijper, D. P. J., & Leisler, B. (2001). Polygyny in the dusky warbler, Phylloscopus fuscatus: the importance of female qualities. Animal Behaviour, 62(6), 1097–1108.
Freeman-Gallant, C. R. (1997). Extra-pair paternity in monogamous and polygynous Savannah sparrows,Passerculus sandwichensis. Animal Behaviour, 53(2), 397–404.
Galeotti, P., Saino, N., Sacchi, R., & Møller, A. P. (1997). Song correlates with social context, testosterone and body condition in male barn swallows. Animal Behaviour, 53(4), 687–700.
Garamszegi, L. Z., Balsby, T. J. S., Bell, B. D., Borowiec, M., Byers, B. E., Draganoiu, T., … Møller, A. P. (2005). Estimating the complexity of bird song by using capture-recapture approaches from community ecology. Behavioral Ecology and Sociobiology, 57(4), 305–317.
Garamszegi, L. Z., Boulinier, T., Møller, A. P., Török, J., Michl, G., & Nichols, J. D. (2002). The estimation of size and change in composition of avian song repertoires. Academic Press.
Garamszegi, L. Z., Eens, M., Erritzøe, J., & Møller, A. P. (2005). Sperm competition and sexually size dimorphic brains in birds. Proceedings. Biological Sciences / The Royal Society, 272(1559), 159–166.
Garamszegi, L. Z., & Møller, A. P. (2004). Extrapair paternity and the evolution of bird song. Behavioral Ecology: Official Journal of the International Society for Behavioral Ecology, 15(3), 508–519.
Garamszegi, L. Z., Török, J., Hegyi, G., Szöllõsi, E., Rosivall, B., & Eens, M. (2007). Age-Dependent Expression of Song in the Collared Flycatcher, Ficedula albicollis. Ethology: Formerly Zeitschrift Fur Tierpsychologie, 113(3), 246–256.
Gil, D., & Slater, P. J. B. (2000). Multiple song repertoire characteristics in the willow warbler (Phylloscopus trochilus): correlations with female choice and offspring viability. Behavioral Ecology and Sociobiology, 47(5), 319–326.
Gil, D., & Slater, P. J. B. (2000). Song Organisation And Singing Patterns Of The Willow Warbler, Phylloscopus Trochilus. Behaviour, 137(6), 759–782.
Gill, F. B., & Murray, B. G. (1972). Song Variation in Sympatric Blue-Winged and Golden-Winged Warblers. The Auk, 89(3), 625–643.
G. J. Gissing, T. J. Crease, & Middleton, A. L. A. (1998). Extrapair Paternity Associated with Renesting in the American Goldfinch. The Auk, 115(1), 230–234.
Grant, Peter R., and B. Rosemary Grant. 2011. “Causes of Lifetime Fitness of Darwin’s Finches in a Fluctuating Environment.” Proceedings of the National Academy of Sciences of the United States of America 108 (2): 674–79.
Grießmann, B., & Naguib, M. (2002). Song Sharing in Neighboring and Non-Neighboring Thrush Nightingales (Luscinia luscinia) and its Implications for Communication. Ethology: Formerly Zeitschrift Fur Tierpsychologie, 108(5), 377–387.
Griffith, S. C., Owens, I. P. F., & Thuman, K. A. (2002). Extra pair paternity in birds: a review of interspecific variation and adaptive function. Molecular Ecology, 11(11), 2195–2212.
Guttinger, H. R., & Clauss, G. (1982). Song Organization In Hybrids Between Goldfinch (Carduelis-carduelis) And Canary (Serinus-canaris) In Comparison To Their Parent Species. Journal Fur Ornithologie, 123(3), 269–286.
Güttinger, H. R., Wolffgramm, J., & Thimm, F. (1978). The Relationship Between Species Specific Song Programs and Individual Learning in Songbirds. Behaviour, 65(1), 241–261.
Haggerty, T. M. (1988). Aspects of the Breeding Biology and Productivity of Bachman’s Sparrow in Central Arkansas. The Wilson Bulletin, 100(2), 247–255.
Hamao, S. (2008). Syntactical complexity of songs in the Black-browed Reed Warbler Acrocephalus bistrigiceps. Ornithological Science, 7(2), 173–177.
Hans R. Güttinger. (1977). Variable and Constant Structures in Greenfinch Songs (Chloris chloris) in Different Locations. Behaviour, 60(3/4), 304–318.
Hasselquist, D., & Sherman, P. W. (2001). Social mating systems and extrapair fertilizations in passerine birds. Behavioral Ecology: Official Journal of the International Society for Behavioral Ecology, 12(4), 457–466.
Hofstad, E., Espmark, Y., Moksnes, A., Haugan, T., & Ingebrigtsen, M. (2002). The relationship between song performance and male quality in snow buntings (Plectrophenax nivalis). Canadian Journal of Zoology, 80(3), 524–531.
Hoi, H., & Hoi-Leitner, M. (1997). An alternative route to coloniality in the bearded tit: females pursue extra-pair fertilizations. Behavioral Ecology: Official Journal of the International Society for Behavioral Ecology, 8(2), 113–119.
Horn, A. G. (1996). Dawn song repertoires of tree swallows (Tachycineta bicolor). Canadian Journal of Zoology, 74(6), 1084–1091.
Hotker, H. (1988). Lifetime Reproductive Output of Male and Female Meadow Pipits Anthus pratensis. The Journal of Animal Ecology, 57(1), 109–117.
Irwin, R. E. (1990). Directional sexual selection cannot explain variation in song repertoire size in the New World blackbirds (Icterinae). Ethology: Formerly Zeitschrift Fur Tierpsychologie, 85(3), 212–224.
Isaac, D., & Marler, P. (1963). Ordering of sequences of singing behaviour of mistle thrushes in relationship to timing. Animal Behaviour, 11(1), 179–188.
Ivanitskii, V. V., & Marova, I. M. (2010). The problem of vocal memory in songbirds: complicated acoustic constructions in the song of Pallas’s warbler (Phylloscopus proregulus). Doklady Biological Sciences: Proceedings of the Academy of Sciences of the USSR, Biological Sciences Sections / Translated from Russian, 432, 201–204.
Jaramillo, A., & Burke, P. (1999). New World blackbirds: the icterids.
Järvi, T., Radesäter, T., & Jakobsson, S. (1980). The Song of the Willow Warbler Phylloscopus trochilus with Special Reference to Singing Behaviour in Agonistic Situations. Ornis Scandinavica, 11(3), 236–242.
Jenkins, P. F. 1978. “Cultural Transmission of Song Patterns and Dialect Development in a Free-Living Bird Population.” Animal Behaviour 26 (February): 50–78.
Joyce L. Wildenthal. (1965). Structure in Primary Song of the Mockingbird (Mimus polyglottos). The Auk, 82(2), 161–189.
Keen, S., Meliza, C. D., Pilowsky, J., & Rubenstein, D. R. (2016). Song in a Social and Sexual Context: Vocalizations Signal Identity and Rank in Both Sexes of a Cooperative Breeder. Frontiers in Ecology and Evolution, 4, 20150034.
Klit, I. (1999). The Function Of Song Forms In The Lesser Whitethroat Sylvia Curruca. Bioacoustics, 10(1), 31–45.
Kroodsma, D. E. (1971). Song Variations and Singing Behavior in the Rufous-Sided Towhee, Pipilo erythrophthalmus oregonus. The Condor, 73(3), 303–308.
Kroodsma, D. E. (1975). Song Patterning in the Rock Wren. The Condor, 77(3), 294–303.
Kroodsma, D. E. (1977). Correlates of Song Organization Among North American Wrens. The American Naturalist, 111(981), 995–1008.
Kroodsma, D. E. (1984). Songs of the Alder Flycatcher (Empidonax alnorum) and Willow Flycatcher (Empidonax traillii) are innate. The Auk, 13–24.
Kroodsma, D. E. (1985a). Development and use of two song forms by the Eastern Phoebe. The Wilson Bulletin, 21–29.
Kroodsma, D. E. (1985b). Geographic variation in songs of the Bewick’s wren: a search for correlations with avifaunal complexity. Behavioral Ecology and Sociobiology, 16(2), 143–150.
Kroodsma, D. E., Baker, M. C., Baptista, L. F., & Petrinovich, L. (1985). Vocal “dialects” in Nuttall’s white-crowned sparrow. In Current ornithology (pp. 103–133). Springer.
Kroodsma, D. E., & Canady, R. A. (1985). Differences in repertoire size, singing behavior, and associated neuroanatomy among marsh wren populations have a genetic basis. The Auk, 439–446.
Kroodsma, D. E., Houlihan, P. W., Fallon, P. A., & Wells, J. A. (1997). Song development by grey catbirds. Animal Behaviour, 54(2), 457–464.
Kroodsma, D. E., & Parker, L. D. (1977). Vocal virtuosity in the brown thrasher. The Auk, 783–785.
Kroodsma, D. E., & Pickert, R. (1984). Repertoire size, auditory templates, and selective vocal learning in songbirds. Animal Behaviour, 32(2), 395–399.
Kroodsma, D. K., Byers, B. E., Halkin, S. L., & Hill, C. (1999). Geographic variation in black-capped Chickadee songs and singing behavior. The Auk; Waco, 116(2), 387–402.
Kuitunen, M., Jäntti, A., Suhonen, J., & Aho, T. (1996). Food availability and the male’s role in parental care in double-brooded Treecreepers Certhia familiaris. The Ibis, 138(4), 638–643.
Lack, D. (1940). Pair-Formation in Birds. The Condor, 42(6), 269–286.
Lampe, H. M., & Espmark, Y. O. (1987). Singing Activity and Song Pattern of the Redwing Turdus iliacus during the Breeding Season. Ornis Scandinavica, 18(3), 179–185.
Lang, A. L., & Barlow, J. C. (1997). Cultural Evolution in the Eurasian Tree Sparrow: Divergence between Introduced and Ancestral Populations. The Condor, 99(2), 413–423.
Latimer, William. 1977. “A Comparative Study of the Songs and Alarm Calls of Some Parus Species.” Zeitschrift Für Tierpsychologie 45 (4): 414–33.
Leitner, S., & Catchpole, C. K. (2004). Syllable repertoire and the size of the song control system in captive canaries (Serinus canaria). Journal of Neurobiology, 60(1), 21–27.
Leitner, S., Voigt, C., & Gahr, M. (2001). Seasonal Changes in the Song Pattern of the Non-Domesticated Island Canary (Serinus Canaria) a Field Study. Behaviour, 138(7), 885–904.
Lemon, R. E., & Chatfield, C. (1973). Organization of song of rose-breasted grosbeaks. Animal Behaviour, 21(1), 28–44.
Lemon, R. E., Struger, J., & Lechowicz, M. J. (1983). Song Features as Species Discriminants in American Warblers (Parulidae). The Condor, 85(3), 308–322.
Lepson, J. K., & Freed, L. A. (1995). Variation in Male Plumage and Behavior of the Hawaii Akepa. The Auk, 112(2), 402–414.
Liu, W.-C., & Kroodsma, D. E. (2006). Song Learning By Chipping Sparrows: When, Where, And From Whom. The Condor, 108(3), 509–517.
Loffredo, C. A., & Borgia, G. (1986). Sexual Selection, Mating Systems, and the Evolution of Avian Acoustical Displays. The American Naturalist, 128(6), 773–794.
Lohr, B., Ashby, S., & Wakamiya, S. M. (2013). The function of song types and song components in Grasshopper Sparrows (Ammodramus savannarum). Behaviour, 150(9-10), 1085–1106.
Ludlow, S. M. (2009). Sexual Size Dimorphism and Bohemian Waxwings, Bombycilla garrulus. Canadian Field-Naturalist, 123(2), 165–167.
MacDougall-Shackleton, E. A., & Robertson, R. J. (1995). Mate Guarding Tactics Used by Great Crested Flycatchers. The Wilson Bulletin, 107(4), 757–761.
Macdougall-Shackleton, S. A. (1997). Sexual Selection and the Evolution of Song Repertoires. In V. Nolan, E. D. Ketterson, & C. F. Thompson (Eds.), Current Ornithology (pp. 81–124). Boston, MA: Springer US.
Macedo, R. H., Karubian, J., & Webster, M. S. (2008). Extrapair Paternity and Sexual Selection in Socially Monogamous Birds: Are Tropical Birds Different? The Auk, 125(4), 769–777.
MacNally, R. C., & Lemon, R. E. (1985). Repeat and serial singing modes in American redstarts (Setophaga ruticilla): a test of functional hypotheses. Ethology: Formerly Zeitschrift Fur Tierpsychologie, 69(3), 191–202.
Mamede, A. T., & Mota, P. G. (2012). Limited Inter-Annual Song Variation in the Serin ( Serinus serinus ). Ethology: Formerly Zeitschrift Fur Tierpsychologie, 118(12), 1157–1164.
Marler, P., & Peters, S. (1982). Structural Changes in Song Ontogeny in the Swamp Sparrow Melospiza georgiana. The Auk, 99(3), 446–458.
Marova, I. M., Ivanitskii, V. V., & Veprintseva, O. D. (2010). Individual, population, and geographic differentiation in advertising song of the Blyth’s reed warbler, Acrocephalus dumetorum (Sylvidae). Biology Bulletin, 37(8), 846–860.
Martens, J., & Kessler, P. (2000). Territorial song and song neighbourhoods in the Scarlet Rosefinch Carpodacus erythrinus. Journal of Avian Biology, 31(3), 399–411.
Martin, D. J. (1979). Songs of the Fox Sparrow. II. Intra- and Interpopulation Variation. The Condor, 81(2), 173–184.
Mattsson, B. J., & Cooper, R. J. (2009). Multiscale analysis of the effects of rainfall extremes on reproduction by an obligate riparian bird in urban and rural landscapes. The Auk, 126(1), 64–76.
Mennill, D. J. (2001). Song Characteristics And Singing Behavior Of The Mangrove Warbler (Dendroica Petechia Bryanti). Journal of Field Ornithology, 72(3), 327–337.
Mills, G. S., Silliman, J. R., Groschupf, K., & Speich, S. (1980). Life history of the Five-striped Sparrow. Living Bird, 18, 95–110.
Møller, A. P., Nielsen, J. T., & Garamszegi, L. Z. (2006). Song post exposure, song features, and predation risk. Behavioral Ecology: Official Journal of the International Society for Behavioral Ecology, 17(2), 155–163.
Moore, J. M., Székely, T., Büki, J., & Devoogd, T. J. (2011). Motor pathway convergence predicts syllable repertoire size in oscine birds. Proceedings of the National Academy of Sciences of the United States of America, 108(39), 16440–16445.
Morin, M. P. (1992). The breeding ecology of the Laysan finch (Drepanidinae: Telespiza cantans) on Laysan Island. Retrieved from https://elibrary.ru/item.asp?id=5866753
Mota, P. G., & Cardoso, G. C. (2001). Song organisation and patterns of variation in the serin (Serinus serinus). Acta Ethologica, 3(2), 141–150.
Mulvihill, R., Mackay, M., Master, T., & Terranova, F. (2002). Population biology of Louisiana Waterthrushes, seiurus motacilla, in undisturbed headwater riparian habitats in eastern and western Pennsylvania. In presented papers, 1997 Pennsylvania Natural History Conference, Powdermill Biological Station, Rector, PA. NatureServe Explorer: An online encyclopedia of life [web application].
Møller, A. P., & Briskie, J. V. (1995). Extra-pair paternity, sperm competition and the evolution of testis size in birds. Behavioral Ecology and Sociobiology, 36(5), 357–365.
Neto, J. M., & Gosler, A. G. (2005). Breeding biology of the Savi’s warbler Locustella luscinioides in Portugal. Ardea, 93(1), 89–100.
Odeen, A., & Björklund, M. (2003). Dynamics in the evolution of sexual traits: losses and gains, radiation and convergence in yellow wagtails (Motacilla flava). Molecular Ecology, 12(8), 2113–2130.
Opaev, A. S., & Ivanitskii, V. V. (2010). Advertising vocalization of the clamorous reed warbler (Acrocephalus stentoreus, Sylviidae). Biology Bulletin, 37(8), 768–779.
Osiejuk, T. S., Ratyńska, K., Cygan, J. P., & Dale, S. (2003). Song structure and repertoire variation in ortolan bunting (Emberiza hortulana L.) from isolated Norwegian population. Annales Zoologici Fennici, 40(1), 3–16.
Ota, N., & Soma, M. (2014). Age-dependent song changes in a closed-ended vocal learner: elevation of song performance after song crystallization. Journal of Avian Biology, 45(6), 566–573.
Otter, K., Ratcliffe, L., & Boag, P. T. (1994). Extra-Pair Paternity in the Black-Capped Chickadee. The Condor, 96(1), 218–222.
Owen R. Moore, Bridget J. M. Stutchbury, & Quinn, J. S. (1999). Extrapair Mating System of an Asynchronously Breeding Tropical Songbird: The Mangrove Swallow. The Auk, 116(4), 1039–1046.
Payne, R. B. (1981). Song learning and social interaction in indigo buntings. Animal Behaviour, 29(3), 688–697.
Payne, R. B., & Paul Budde. (1979). Song Differences and Map Distances in a Population of Acadian Flycatchers. The Wilson Bulletin, 91(1), 29–41.
Peneaux, C., & Griffin, A. S. (2015). Opportunistic Observations Of Travel Distances In Common Mynas (Acridotheres tristis). Canberra Bird, 40(3), 228.
Petren, K., Grant, B. R., & Grant, P. R. (1999). Low Extrapair Paternity in the Cactus Finch (Geospiza scandens). The Auk, 116(1), 252–256.
Prescott, D. R. C. (1986). Polygyny in the willow flycatcher. The Condor, 88(3), 385–386.
Price, J. J. (2009). Evolution and life-history correlates of female song in the New World blackbirds. Behavioral Ecology: Official Journal of the International Society for Behavioral Ecology, 20(5), 967–977.
Ralph, C. J., & Fancy, S. G. (1996). Aspects of the Life History and Foraging Ecology of the Endangered Akiapolaau. The Condor, 98(2), 312–321.
Read, A. F. (1991). Passerine Polygyny: A Role for Parasites? The American Naturalist, 138(2), 434–459.
Read, A. F., & Weary, D. M. (1992). The evolution of bird song: comparative analyses. Philosophical Transactions of the Royal Society of London. Series B, Biological Sciences. Retrieved from http://rstb.royalsocietypublishing.org/content/338/1284/165.short
Reyer, H.-U., Bollmann, K., Schläpfer, A. R., Schymainda, A., & Klecack, G. (1997). Ecological determinants of extrapair fertilizations and egg dumping in Alpine water pipits (Anthus spinoletta). Behavioral Ecology: Official Journal of the International Society for Behavioral Ecology, 8(5), 534–543.
Rich, T. (1980a). Nest Placement in Sage Thrashers, Sage Sparrows and Brewer’s Sparrows. The Wilson Bulletin, 92(3), 362–368.
Rich, T. (1980b). Territorial Behavior of the Sage Sparrow: Spatial and Random Aspects. The Wilson Bulletin, 92(4), 425–438.
Rios-Chelen, A. A., Graves, J. A., Torres, R., Serrano-Pinto, M., D’alba, L., & Macías García, C. (2008). Intra-specific brood parasitism revealed by DNA micro-satellite analyses in a sub-oscine bird, the vermilion flycatcher. Revista Chilena de Historia Natural , 81(1). Retrieved from http://www.redalyc.org/html/3699/369944285002/
Rising, J. (1996). A guide to the identification and natural history of the sparrows of the United States and Canada. A&C Black.
Rivera-Gutierrez, H. F., Pinxten, R., & Eens, M. (2011). Difficulties when assessing birdsong learning programmes under field conditions: a re-evaluation of song repertoire flexibility in the great tit. PloS One, 6(1), e16003.
Robertson, B. C. (1996). Vocal mate recognition in a monogamous, flock-forming bird, the silvereye, Zosterops lateralis. Animal Behaviour, 51(2), 303–311.
Rubenstein, D. R. (2007). Female extrapair mate choice in a cooperative breeder: trading sex for help and increasing offspring heterozygosity. Proceedings. Biological Sciences / The Royal Society, 274(1620), 1895–1903.
Russell C. Titus. (1998). Short-Range and Long-Range Songs: Use of Two Acoustically Distinct Song Classes by Dark-Eyed Juncos. The Auk, 115(2), 386–393.
Samson, F. B. (1978). Vocalizations of Cassin’s Finch in Northern Utah. The Condor, 80(2), 203–210.
Schwager, G., & Güttinger, H. R. (1984). Der Gesangsaufbau von Braunkehlchen(Saxicola rubetra) und Schwarzkehlchen(S. torquata) im Vergleich. Journal Für Ornithologie, 125(3), 261–278.
Shreeve, D. F. (2008). Behaviour Of The Aleutian Grey-crowned And Brown-capped Rosy Finches Leucosticte Tephrocotis. The Ibis, 122(2), 145–165.
Smith, S. M. (1980). Henpecked Males: The General Pattern in Monogamy? Journal of Field Ornithology, 51(1), 55–64.
Snow, D. W., & Snow, B. K. (1983). Territorial song of the Dunnock Prunella modularis. Bird Study: The Journal of the British Trust for Ornithology, 30(1), 51–56.
Soma, M., & Garamszegi, L. Z. (2011). Rethinking birdsong evolution: meta-analysis of the relationship between song complexity and reproductive success. Behavioral Ecology: Official Journal of the International Society for Behavioral Ecology, 22(2), 363–371.
Stiles, F. G., & Bret Whitney. (1983). Notes on the Behavior of the Costa Rican Sharpbill (Oxyruncus cristatus frater). The Auk, 100(1), 117–125.
Stutchbury, B. J. M. (1998a). Breeding synchrony best explains variation in extra-pair mating system among avian species. Behavioral Ecology and Sociobiology, 43(3), 221–222.
Stutchbury, B. J. M. (1998b). Female mate choice of extra-pair males: breeding synchrony is important. Behavioral Ecology and Sociobiology, 43(3), 213–215.
Stutchbury, B. J. M., Morton, E. S., & Woolfenden, B. (2007). Comparison of the mating systems and breeding behavior of a resident and a migratory tropical flycatcher. Journal of Field Ornithology, 78(1), 40–49.
Stutchbury, B. J. M., & Neudorf, D. L. (1998). Female Control, Breeding Synchrony, and the Evolution of Extra-Pair Mating Systems. Ornithological Monographs, (49), 103–121.
Sung, Ha-Cheol, and Paul Handford. 2006. “Songs of the Savannah Sparrow: Structure and Geographic Variation.” Canadian Journal of Zoology 84 (11): 1637–46.
Szekely, T., Catchpole, C. K., Devoogd, A., Marchl, Z., & Devoogd, T. J. (1996). Evolutionary Changes in a Song Control Area of the Brain (HVC) are Associated with Evolutionary Changes in Song Repertoire among European Warblers (Sylviidae). Proceedings of the Royal Society B: Biological Sciences, 263(1370), 607–610.
Tarof, S. A., Ratcliffe, L. M., Kasumovic, M. M., & Boag, P. T. (2005). Are least flycatcher (Empidonax minimus) clusters hidden leks? Behavioral Ecology: Official Journal of the International Society for Behavioral Ecology, 16(1), 207–217.
Territorial Behavior of the Sage Sparrow: Spatial and Random Aspects | Searchable Ornithological Research Archive | The University of New Mexico. (n.d.). Retrieved June 22, 2018, from https://sora.unm.edu/node/129771
Thomas, R. J. (2002a). Seasonal changes in the nocturnal singing routines of common nightingales Luscinia megarhynchos. The Ibis, 144(2). Retrieved from http://onlinelibrary.wiley.com/doi/10.1046/j.1474-919X.2002.00070_7.x/full
Thomas, R. J. (2002b). Seasonal changes in the nocturnal singing routines of Common Nightingales Luscinia megarhynchos: Nocturnal singing routines of European Nightingales. The Ibis, 144(2), E105–E112.
Thompson, W. L. (1968). The Songs of Five Species of Passerina. Behaviour, 31(3), 261–287.
Tobias, J., & Seddon, N. (2000). Territoriality as a paternity guard in the European robin, Erithacus rubecula. Animal Behaviour, 60(2), 165–173.
Todd T. Tracy, & Baker, M. C. (1999). Geographic Variation in Syllables of House Finch Songs. The Auk, 116(3), 666–676.
Todt, D. (1970). [Singing and vocal correspondence of the blackbird]. Die Naturwissenschaften, 57(2), 61–66.
Townsend, A. K., Clark, A. B., & McGowan, K. J. (2010). Direct benefits and genetic costs of extrapair paternity for female American crows (Corvus brachyrhynchos). The American Naturalist, 175(1), E1–E9.
Trainer, J. M. (1988). Singing Organization during Aggressive Interactions among Male Yellow-Rumped Caciques. The Condor, 90(3), 681–688.
Vargas-Castro, L. E., Sánchez, N. V., & Barrantes, G. (2015). Song plasticity over time and vocal learning in clay-colored thrushes. Animal Cognition, 18(5), 1113–1123.
Verner, J., & Willson, M. F. (1969). Mating Systems, Sexual Dimorphism, and the Role of Male North American Passerine Birds in the Nesting Cycle. Ornithological Monographs, (9), 1–76.
Vleck, C. M., & Brown, J. L. (1999). Testosterone and social and reproductive behaviour in Aphelocoma jays. Animal Behaviour, 58(5), 943–951.
Wahlström, S. (1966). En akustisk jämförelse mellan sången hos tre olika Locustella-arter. Vår Fågelvärld, 25, 161–166.
Wallschläger, D. (1984). A bioacoustical contribution to the systematics of the Palearctic Motacillidae. II. Songs and call-notes of the genus Anthus. Mitteilungen Aus Dem Zoologischen Museum in Berlin, 60, 37–56.
Weary, D. M., & Lemon, R. E. (1988). Evidence against the continuity-versatility relationship in bird song. Animal Behaviour, 36(5), 1379–1383.
Webster, M. S., Chuang-Dobbs, H. C., & Holmes, R. T. (2001). Microsatellite identification of extrapair sires in a socially monogamous warbler. Behavioral Ecology: Official Journal of the International Society for Behavioral Ecology, 12(4), 439–446.
Webster, M. S., Varian, C. W., & Karubian, J. (2008). Plumage color and reproduction in the red-backed fairy-wren: Why be a dull breeder? Behavioral Ecology: Official Journal of the International Society for Behavioral Ecology, 19(3), 517–524.
Wiggins, D. A. (2006). Baird’s Sparrow (Ammodramus bairdii): a technical conservation assessment. USDA Forest Service, Rocky Mountain Region.
Zann, R. (1990). Song and call learning in wild zebra finches in south-east Australia. Animal Behaviour, 40(5), 811–828.
Zeng, S., Lu, K., Hua, F., Zhao, W., Zhang, X., & Zuo, M. (2005). Song complexity is associated with the volume of brain song--control nuclei in ten oscine species. Dong Wu Xue Bao. [Acta Zoologica Sinica], 51(1), 68–75.
Zimmerman, J. L. (1988). Breeding Season Habitat Selection by the Henslow’s Sparrow (Ammodramus henslowii) in Kansas. The Wilson Bulletin, 100(1), 17–24.
