# Supplementary material for: Correlated evolution between repertoire size and song plasticity predicts that sexual selection on song promotes open-ended learning
Source: eLife. 2019 Sep 3;8:e44454. doi: 10.7554/eLife.44454 (PMC6721395; doi:10.7554/eLife.44454)
Supplement: Source code 1. [file elife-44454-code1.zip]

Archive with 20 entries (17 files):
- Code/
- Code/MainDataset.csv
- Code/OCEvolution2019.R
- Code/LaTeX/
- Code/LaTeX/csvToLaTeX.R
- Code/LaTeX/OCTablesSUP-2019-4-16.tex
- Code/LaTeX/OCTablesMAIN-2019-04-16.tex
- Code/OC Revision Bayes Code/
- Code/OC Revision Bayes Code/OCPaperDataAllbtw.csv
- Code/OC Revision Bayes Code/SupplementOC_BayesPlots0.2.R
- Code/OC Revision Bayes Code/SupplementOC_BayesTraits_RunMe0.1.R
- Code/OC Revision Bayes Code/Supplement_OCpgls0.2.R
- Code/OC Revision Bayes Code/SupplementOC_btwfunction0.1.R
- Code/OC Revision Bayes Code/OCtreeHack1000.nex
- Code/OC Revision Bayes Code/OCPaperDataAll.csv
- Code/OC Revision Bayes Code/SupplementOC_subsetbirddata0.1.R
- Code/OC Revision Bayes Code/SupplementOC_BayesPlots_choosebin0.1.R
- Code/Source_OCEvolution.R
- Code/HacketTrees.nex
- Code/StabilityDataDiTriCont.csv
