# Supplementary material for: Correlated evolution between repertoire size and song plasticity predicts that sexual selection on song promotes open-ended learning
Source: eLife. 2019 Sep 3;8:e44454. doi: 10.7554/eLife.44454 (PMC6721395; doi:10.7554/eLife.44454)
Supplement: Source code 1. [file elife-44454-code1.zip › Code/LaTeX/OCTablesSUP-2019-4-16.tex]

\documentclass[a4paper,12pt]{article}
\usepackage[margin=1in]{geometry}
\usepackage{arydshln}
\usepackage{longtable}
\usepackage[labelfont=bf]{caption}
\begin{document}
\newcommand{\beginsupplement}{%
        \setcounter{table}{0}
        \renewcommand{\thetable}{S\arabic{table}}%
        \setcounter{figure}{0}
        \renewcommand{\thefigure}{S\arabic{figure}}%
     }

\beginsupplement
\setcounter{page}{16}


% latex table generated in R 3.5.1 by xtable 1.8-3 package
% Tue Nov 06 10:03:11 2018
\begin{table}[ht]
\caption{PhylANOVA results for song traits when either the maximum or minimum reported values are used and birds are divided into song-stable and song-plastic. Song traits are sorted from most to least significant. Song-Stable and Song-Plastic columns show means. Corrected $\alpha$ indicates the threshold for significance with the Holm-Bonferroni correction. * denotes traits with significantly different groups.}
\centering
\begin{tabular}{llllll}
  \hline
Song Trait & Song-Stable & Song-Plastic & F-Value & Corrected $\alpha$ & p-Value \\ 
  \hline
Syllable Rep Min & 1.8106 & 3.7433 & 39.2342 & 0.0071 & $<$0.001* \\ 
  Syllable Rep Max & 1.9176 & 4.0608 & 41.99 & 0.0071 & $<$0.001* \\ 
  Song Rep Min & 0.8721 & 3.3024 & 37.8962 & 0.0083 & $<$0.001* \\ 
  Song Rep Max & 1.181 & 4.211 & 34.4445 & 0.0083 & $<$0.001* \\ 
  Syll Song Max & 1.2971 & 2.47 & 9.714 & 0.01 & 0.087 \\ 
  Syll Song Min & 1.1881 & 1.8088 & 5.6204 & 0.01 & 0.217 \\ 
  Duration Max & 0.7895 & 1.3853 & 2.4515 & 0.0125 & 0.389 \\ 
  Interval Max & 1.6908 & 1.2852 & 1.7593 & 0.025 & 0.512 \\ 
  Duration Min & 0.7503 & 1.1234 & 1.3346 & 0.0125 & 0.54 \\ 
  Interval Min & 1.4121 & 0.9398 & 0.8895 & 0.025 & 0.661 \\ 
   \hline
\end{tabular}
\end{table}


% latex table generated in R 3.5.2 by xtable 1.8-3 package
% Wed Apr 17 09:29:26 2019
\begin{table}[ht]
\caption{PhylANOVA results for song traits when either the maximum or minimum reported values are used and birds are divided into early song-stable, delayed song-stable, and song-plastic. Song traits are sorted from most to least significant. Early, Delayed, and Plastic columns show means. Corrected $\alpha$ indicates the threshold for significance with the Holm-Bonferroni correction.* denotes traits with significantly different groups.}
\centering
\begin{tabular}{lllllll}
  \hline
Song Trait & Early & Delayed & Plastic & F-Value & Corrected $\alpha$ & p-Value \\ 
  \hline
Syllable Rep Min & 1.5451 & 1.9802 & 3.7433 & 16.317 & 0.0071 & 0.003* \\ 
  Syllable Rep Max & 1.697 & 2.0233 & 4.0608 & 17.209 & 0.0071 & 0.002* \\ 
  Song Rep Min & 0.5887 & 1.1625 & 3.3024 & 14.2085 & 0.0083 & 0.006* \\ 
  Song Rep Max & 0.7427 & 1.5669 & 4.211 & 13.059 & 0.0083 & 0.011 \\ 
  Syll Song Min & 1.1987 & 1.1694 & 1.8088 & 2.4789 & 0.01 & 0.398 \\ 
  Syll Song Max & 1.3186 & 1.3015 & 2.47 & 3.7714 & 0.01 & 0.243 \\ 
   \hline
\end{tabular}
\end{table}


% latex table generated in R 3.5.2 by xtable 1.8-3 package
% Wed Apr 17 09:29:26 2019
\begin{table}[ht]
\caption{Post-hoc pairwise phylANOVA tests for significant song traits when either the maximum or minimum reported values are used and birds are divided into early song-stable, delayed song-stable, and song-plastic. Corrected $\alpha$ indicates the threshold for significance with the Holm-Bonferroni correction. * denotes traits with significantly different groups.}
\centering
\begin{tabular}{lllll}
  \hline
Song Trait & State 1 & State 2 & T-Value & p-Value \\ 
  \hline
Syllable Rep Min & Plastic & Delayed & 4.6745 & 0.014* \\ 
  Syllable Rep Min & Early & Plastic & 4.6194 & 0.003* \\ 
  Syllable Rep Min & Early & Delayed & 0.8659 & 0.581 \\ \hdashline
  Syllable Rep Max & Plastic & Delayed & 4.9639 & 0.01* \\ 
  Syllable Rep Max & Early & Plastic & 4.5646 & 0.003* \\ 
  Syllable Rep Max & Early & Delayed & 0.5967 & 0.697 \\ \hdashline
  Song Rep Min & Plastic & Delayed & 4.3491 & 0.022* \\ 
  Song Rep Min & Early & Plastic & 4.4142 & 0.012* \\ 
  Song Rep Min & Early & Delayed & 0.8988 & 0.614 \\ 
   \hline
\end{tabular}
\end{table}


% latex table generated in R 3.5.1 by xtable 1.8-3 package
% Thu Dec 13 11:29:57 2018
\begin{table}[ht]
\caption{Brownie results for song traits when either the maximum or minimum reported values are used and birds are divided into song-stable and song-plastic. Song traits are sorted from most to least significant. * denotes traits where the two-rate model fit the data significantly better than the one-rate model.}
\centering
\begin{tabular}{llll}
  \hline
Song Trait & One Rate & Two Rates & p-Value \\ 
  \hline
Interval Max & -43.8289 & -38.1264 & $<$0.001* \\ 
  Duration Max & -74.1132 & -68.1884 & $<$0.001* \\ 
  Syll Song Max & -119.0363 & -105.4808 & $<$0.001* \\ 
  Duration Min & -65.7687 & -62.6047 & 0.012* \\ 
  Interval Min & -58.6807 & -56.4811 & 0.036* \\ 
  Syll Song Min & -88.5573 & -87.264 & 0.108 \\ 
  Song Rep Max & -120.3993 & -119.6825 & 0.231 \\ 
  Syllable Rep Max & -125.0196 & -124.3595 & 0.251 \\ 
  Song Rep Min & -100.8545 & -100.5988 & 0.475 \\ 
  Syllable Rep Min & -118.6497 & -118.4524 & 0.53 \\ 
   \hline
\end{tabular}
\end{table}


% latex table generated in R 3.5.2 by xtable 1.8-3 package
% Wed Apr 17 09:32:48 2019
\begin{table}[ht]
\caption{Brownie results for song traits when either the maximum or minimum reported values are used and birds are divided into  early song-stable, delayed song-stable, and song-plastic. Song traits are sorted from most to least significant. * denotes traits where the three-rate model fit the data significantly better than the one-rate model.}
\centering
\begin{tabular}{llll}
  \hline
Song Trait & One Rate & Three Rates & p-Value \\ 
  \hline
  Syll Song Max & -105.7229 & -91.4766 & $<$0.001* \\ 
  Song Rep Max & -107.1249 & -103.2302 & 0.005* \\ 
  Syll Song Min & -75.3007 & -72.5126 & 0.018* \\ 
  Syllable Rep Min & -106.2125 & -104.0387 & 0.037* \\ 
  Syllable Rep Max & -111.8435 & -109.7931 & 0.043* \\ 
  Song Rep Min & -88.7243 & -86.9529 & 0.06 \\ 
   \hline
\end{tabular}
\end{table}


% latex table generated in R 3.5.1 by xtable 1.8-3 package
% Tue Nov 06 10:35:39 2018
\begin{table}[ht]
\caption{PhylANOVA results for syllable repertoire when each bird family is omitted. Song traits are sorted from most to least significant. Song-Stable and Song-Plastic columns show means. Corrected $\alpha$ indicates the threshold for significance with the Holm-Bonferroni correction. * denotes significantly different groups.}
\centering
\begin{tabular}{llllll}
  \hline
Removed Family & Song-Stable & Song-Plastic & F-Value & Corrected $\alpha$ & p-Value \\ 
  \hline
Acrocephalidae & 1.8266 & 4.0232 & 47.6941 & 0.0071 & $<$0.001* \\ 
  Icteridae & 1.8195 & 3.9652 & 40.9489 & 0.0071 & $<$0.001* \\ 
  Mimidae & 1.8807 & 3.5707 & 32.426 & 0.0071 & $<$0.001* \\ 
  Muscicapidae & 1.888 & 3.8686 & 36.7766 & 0.0071 & $<$0.001* \\ 
  Parulidae & 1.8817 & 4.099 & 46.2305 & 0.0071 & $<$0.001* \\ 
  Passerellidae & 1.9468 & 3.9792 & 32.4733 & 0.0071 & $<$0.001* \\ 
  Fringillidae & 1.8177 & 3.9474 & 37.5394 & 0.0071 & 0.003* \\ 
   \hline
\end{tabular}
\end{table}

% latex table generated in R 3.5.1 by xtable 1.8-3 package
% Tue Nov 06 10:35:39 2018
\begin{table}[ht]
\caption{PhylANOVA results for interval when each bird family is omitted. Song traits are sorted from most to least significant. Song-Stable and Song-Plastic columns show means. Corrected $\alpha$ indicates the threshold for significance with the Holm-Bonferroni correction. * denotes significantly different groups.}
\centering
\begin{tabular}{llllll}
  \hline
Removed Family & Song-Stable & Song-Plastic & F-Value & Corrected $\alpha$ & p-Value \\ 
  \hline
Muscicapidae & 1.6075 & 1.0449 & 2.6556 & 0.025 & 0.326 \\ 
  Acrocephalidae & 1.8406 & 1.3251 & 3.0278 & 0.025 & 0.404 \\ 
  Icteridae & 1.6075 & 1.0659 & 2.5898 & 0.025 & 0.479 \\ 
  Parulidae & 1.5815 & 1.1387 & 1.4568 & 0.025 & 0.595 \\ 
  Fringillidae & 1.5821 & 1.218 & 1.1582 & 0.025 & 0.628 \\ 
  Passerellidae & 1.4435 & 1.218 & 0.3135 & 0.025 & 0.725 \\ 
  Mimidae & 1.6075 & 1.6071 & 0 & 0.025 & 1 \\ 
   \hline
\end{tabular}
\end{table}

% latex table generated in R 3.5.1 by xtable 1.8-3 package
% Tue Nov 06 10:30:29 2018
\begin{table}[ht]
\centering
\caption{PhylANOVA results for duration when each bird family is omitted. Song traits are sorted from most to least significant. Song-Stable and Song-Plastic columns show means. Corrected $\alpha$ indicates the threshold for significance with the Holm-Bonferroni correction. * denotes significantly different groups.}
\begin{tabular}{llllll}
  \hline
Removed Family & Song-Stable & Song-Plastic & F-Value & Corrected $\alpha$ & p-Value \\ 
  \hline
Mimidae & 0.7736 & 1.5596 & 4.8068 & 0.0125 & 0.155 \\ 
  Muscicapidae & 0.7736 & 1.3495 & 2.183 & 0.0125 & 0.354 \\ 
  Passerellidae & 0.8056 & 1.2927 & 1.1871 & 0.0125 & 0.403 \\ 
  Acrocephalidae & 0.62 & 1.1605 & 2.3871 & 0.0125 & 0.409 \\ 
  Parulidae & 0.7993 & 1.4276 & 2.6748 & 0.0125 & 0.421 \\ 
  Icteridae & 0.7736 & 1.3928 & 2.7298 & 0.0125 & 0.435 \\ 
  Fringillidae & 0.7747 & 0.9735 & 0.4281 & 0.0125 & 0.784 \\ 
   \hline
\end{tabular}
\end{table}

% latex table generated in R 3.5.1 by xtable 1.8-3 package
% Tue Nov 06 10:35:39 2018
\begin{table}[ht]
\caption{PhylANOVA results for syllables per song when each bird family is omitted. Song traits are sorted from most to least significant. Song-Stable and Song-Plastic columns show means. Corrected $\alpha$ indicates the threshold for significance with the Holm-Bonferroni correction. * denotes significantly different groups.}
\centering
\begin{tabular}{llllll}
  \hline
Removed Family & Song-Stable & Song-Plastic & F-Value & Corrected $\alpha$ & p-Value \\ 
  \hline
Muscicapidae & 1.2556 & 2.342 & 8.7962 & 0.01 & 0.086 \\ 
  Acrocephalidae & 1.1915 & 2.3503 & 11.5839 & 0.01 & 0.091 \\ 
  Parulidae & 1.2432 & 2.4329 & 10.9929 & 0.01 & 0.095 \\ 
  Passerellidae & 1.3391 & 2.2962 & 5.8932 & 0.01 & 0.1 \\ 
  Fringillidae & 1.2335 & 2.3554 & 9.4058 & 0.01 & 0.119 \\ 
  Icteridae & 1.2556 & 2.3636 & 9.7574 & 0.01 & 0.13 \\ 
  Mimidae & 1.2556 & 1.792 & 4.3591 & 0.01 & 0.222 \\ 
   \hline
\end{tabular}
\end{table}

% latex table generated in R 3.5.1 by xtable 1.8-3 package
% Tue Nov 06 10:35:39 2018
\begin{table}[ht]
\caption{PhylANOVA results for song rate when each bird family is omitted. Song traits are sorted from most to least significant. Song-Stable and Song-Plastic columns show means. Corrected $\alpha$ indicates the threshold for significance with the Holm-Bonferroni correction. * denotes significantly different groups.}
\centering
\begin{tabular}{llllll}
  \hline
Removed Family & Song-Stable & Song-Plastic & F-Value & Corrected $\alpha$ & p-Value \\ 
  \hline
Muscicapidae & 1.8969 & 2.1768 & 1.0364 & 0.05 & 0.564 \\ 
  Mimidae & 1.8969 & 1.7406 & 0.7394 & 0.05 & 0.608 \\ 
  Passerellidae & 1.8818 & 2.0971 & 0.4666 & 0.05 & 0.669 \\ 
  Icteridae & 1.8969 & 2.1642 & 0.9848 & 0.05 & 0.67 \\ 
  Acrocephalidae & 1.9649 & 2.1804 & 0.7139 & 0.05 & 0.688 \\ 
  Fringillidae & 1.9034 & 2.0971 & 0.5401 & 0.05 & 0.748 \\ 
  Parulidae & 1.8829 & 2.0942 & 0.5365 & 0.05 & 0.76 \\ 
   \hline
\end{tabular}
\end{table}

% latex table generated in R 3.5.1 by xtable 1.8-3 package
% Tue Nov 06 10:35:39 2018
\begin{table}[ht]
\caption{PhylANOVA results for song repertoire when each bird family is omitted. Song traits are sorted from most to least significant. Song-Stable and Song-Plastic columns show means. Corrected $\alpha$ indicates the threshold for significance with the Holm-Bonferroni correction. * denotes traits different groups.}
\centering
\begin{tabular}{llllll}
  \hline
Removed Family & Song-Stable & Song-Plastic & F-Value & Corrected $\alpha$ & p-Value \\ 
  \hline
Acrocephalidae & 1.033 & 3.722 & 31.0779 & 0.0083 & $<$0.001* \\ 
  Fringillidae & 1.0383 & 3.7006 & 29.3831 & 0.0083 & $<$0.001* \\ 
  Mimidae & 1.1055 & 3.3384 & 22.2449 & 0.0083 & $<$0.001* \\ 
  Muscicapidae & 1.1055 & 3.6384 & 26.0734 & 0.0083 & $<$0.001* \\ 
  Passerellidae & 1.218 & 4.0131 & 26.4254 & 0.0083 & $<$0.001* \\ 
  Icteridae & 0.9628 & 4.0616 & 43.9031 & 0.0083 & 0.002* \\ 
  Parulidae & 1.0972 & 4.0946 & 37.4843 & 0.0083 & 0.002* \\ 
   \hline
\end{tabular}
\end{table}


% latex table generated in R 3.5.1 by xtable 1.8-3 package
% Tue Nov 06 12:21:49 2018
\begin{table}[ht]
\caption{Brownie results for syllable repertoire when each bird family is omitted. Song traits are sorted from most to least significant. * denotes cases where the two-rate model fit the data significantly better than the one-rate model.}
\centering
\begin{tabular}{llll}
  \hline
Removed Family & One Rate & Two Rates & p-Value \\ 
  \hline
Passerellidae & -99.3059 & -97.9546 & 0.1 \\ 
  Acrocephalidae & -109.715 & -109.2164 & 0.318 \\ 
  Mimidae & -111.7997 & -111.489 & 0.43 \\ 
  Fringillidae & -110.9574 & -110.7158 & 0.487 \\ 
  Icteridae & -113.4483 & -113.2436 & 0.522 \\ 
  Parulidae & -115.6046 & -115.401 & 0.523 \\ 
  Muscicapidae & -111.2268 & -111.0404 & 0.542 \\ 
   \hline
\end{tabular}
\end{table}
% latex table generated in R 3.5.1 by xtable 1.8-3 package
% Tue Nov 06 12:21:49 2018
\begin{table}[ht]
\caption{Brownie results for interval when each bird family is omitted. Song traits are Song traits are sorted from most to least significant. * denotes cases where the two-rate model fit the data significantly better than the one-rate model.}
\centering
\begin{tabular}{llll}
  \hline
Removed Family & One Rate & Two Rates & p-Value \\ 
  \hline
Acrocephalidae & -38.372 & -31.0345 & $<$0.001* \\ 
  Icteridae & -43.5138 & -38.6556 & 0.002* \\ 
  Fringillidae & -44.2357 & -39.9282 & 0.003* \\ 
  Parulidae & -43.2215 & -39.0435 & 0.004* \\ 
  Mimidae & -37.7323 & -34.1732 & 0.008* \\ 
  Passerellidae & -40.7556 & -37.7238 & 0.014* \\ 
  Muscicapidae & -35.1535 & -33.3576 & 0.058 \\ 
   \hline
\end{tabular}
\end{table}
% latex table generated in R 3.5.1 by xtable 1.8-3 package
% Tue Nov 06 12:21:49 2018
\begin{table}[ht]
\caption{Brownie results for duration when each bird family is omitted. Song traits are Song traits are sorted from most to least significant. * denotes cases where the two-rate model fit the data significantly better than the one-rate model.}
\centering
\begin{tabular}{llll}
  \hline
Removed Family & One Rate & Two Rates & p-Value \\ 
  \hline
Acrocephalidae & -63.9978 & -57.4808 & $<$0.001* \\ 
  Muscicapidae & -68.4218 & -62.5466 & $<$0.001* \\ 
  Icteridae & -69.2203 & -64.2909 & 0.002* \\ 
  Parulidae & -67.9632 & -63.404 & 0.003* \\ 
  Mimidae & -64.2702 & -60.1031 & 0.004* \\ 
  Passerellidae & -63.0661 & -60.5806 & 0.026* \\ 
  Fringillidae & -53.9545 & -52.6407 & 0.105 \\ 
   \hline
\end{tabular}
\end{table}
% latex table generated in R 3.5.1 by xtable 1.8-3 package
% Tue Nov 06 12:21:49 2018
\begin{table}[ht]
\caption{Brownie results for syllables per song when each bird family is omitted. Song traits are Song traits are sorted from most to least significant. * denotes cases where the two-rate model fit the data significantly better than the one-rate model.}
\centering
\begin{tabular}{llll}
  \hline
Removed Family & One Rate & Two Rates & p-Value \\ 
  \hline
Acrocephalidae & -102.1934 & -89.5897 & $<$0.001* \\ 
  Fringillidae & -103.9832 & -94.7314 & $<$0.001* \\ 
  Icteridae & -107.6333 & -97.659 & $<$0.001* \\ 
  Muscicapidae & -106.7467 & -95.6359 & $<$0.001* \\ 
  Parulidae & -105.5031 & -96.1153 & $<$0.001* \\ 
  Passerellidae & -96.8595 & -88.2423 & $<$0.001* \\ 
  Mimidae & -71.5741 & -70.2893 & 0.109 \\ 
   \hline
\end{tabular}
\end{table}


% latex table generated in R 3.5.1 by xtable 1.8-3 package
% Tue Nov 06 12:21:49 2018
\begin{table}[ht]
\caption{Brownie results for song rate when each bird family is omitted. Song traits are Song traits are sorted from most to least significant. * denotes cases where the two-rate model fit the data significantly better than the one-rate model.}
\centering
\begin{tabular}{llll}
  \hline
Removed Family & One Rate & Two Rates & p-Value \\ 
  \hline
Acrocephalidae & -36.7513 & -28.3824 & $<$0.001* \\ 
  Icteridae & -41.9163 & -36.9836 & 0.002* \\ 
  Fringillidae & -42.4949 & -38.1179 & 0.003* \\ 
  Parulidae & -41.5382 & -37.2602 & 0.003* \\ 
  Muscicapidae & -35.7804 & -32.5759 & 0.011* \\ 
  Passerellidae & -39.2489 & -36.1562 & 0.013* \\ 
  Mimidae & -33.6912 & -30.9239 & 0.019* \\ 
   \hline
\end{tabular}
\end{table}

% latex table generated in R 3.5.1 by xtable 1.8-3 package
% Tue Nov 06 12:21:49 2018
\begin{table}[ht]
\caption{Brownie results for song repertoire when each bird family is omitted. Song traits are Song traits are sorted from most to least significant. * denotes cases where the two-rate model fit the data significantly better than the one-rate model.}
\centering
\begin{tabular}{llll}
  \hline
Removed Family & One Rate & Two Rates & p-Value \\ 
  \hline
Icteridae & -104.254 & -103.5109 & 0.223 \\ 
  Mimidae & -106.4131 & -106.0144 & 0.372 \\ 
  Fringillidae & -100.0817 & -99.7318 & 0.403 \\ 
  Acrocephalidae & -103.331 & -103.0443 & 0.449 \\ 
  Parulidae & -107.5562 & -107.3195 & 0.491 \\ 
  Muscicapidae & -106.4831 & -106.2634 & 0.507 \\ 
  Passerellidae & -97.4923 & -97.3567 & 0.602 \\ 
   \hline
\end{tabular}
\end{table}


% latex table generated in R 3.5.1 by xtable 1.8-3 package
% Tue Nov 06 13:15:27 2018
\begin{table}[ht]
\caption{Brownie results for syllables per song when each mimid sepcies is omitted. Song traits are Song traits are sorted from most to least significant. * denotes cases where the two-rate model fit the data significantly better than the one-rate model.}
\centering
\begin{tabular}{llll}
  \hline
Removed Mimid & One Rate & Two Rates & p-Value \\ 
  \hline
Toxostoma rufum & -108.0309 & -98.3481 & $<$0.001* \\ 
  Dumetella carolinensis & -108.1329 & -98.3281 & $<$0.001* \\ 
  Mimus polyglottos & -89.0035 & -87.4045 & 0.074 \\ 
  Mimus gilvus & -82.2923 & -82.0747 & 0.509 \\ 
   \hline
\end{tabular}
\end{table}


% latex table generated in R 3.5.1 by xtable 1.8-3 package
% Tue Nov 06 14:38:32 2018
\begin{table}[ht]
\caption{PhylANOVA results for all song traits when \textit{Melospiza melodia} is labeled Song-Stable. Song-Stable and Song-Plastic columns show means. Song traits are sorted from most to least significant. Corrected $\alpha$ indicates the threshold for significance with the Holm-Bonferroni correction. * denotes traits with significantly different groups.}
\centering
\begin{tabular}{llllll}
  \hline
Song Trait & Song-Stable & Song-Plastic & F-Value & Corrected $\alpha$ & p-Value \\ 
  \hline
Syllable Rep & 1.9098 & 3.9792 & 41.1603 & 0.0071 & $<$0.001* \\ 
  Song Rep & 1.094 & 4.0131 & 39.4823 & 0.0083 & $<$0.001* \\ 
  Syll Song & 1.2556 & 2.2962 & 9.2658 & 0.01 & 0.094 \\ 
  Duration & 0.7736 & 1.2927 & 2.0783 & 0.0125 & 0.42 \\ 
  Continuity & -1.3453 & -1.0286 & 2.1537 & 0.0167 & 0.474 \\ 
  Interval & 1.6075 & 1.218 & 1.3879 & 0.025 & 0.567 \\ 
  Song Rate & 1.8969 & 2.0971 & 0.6079 & 0.05 & 0.713 \\ 
   \hline
\end{tabular}
\end{table}

% latex table generated in R 3.5.1 by xtable 1.8-3 package
% Wed Nov 07 09:07:06 2018
\begin{table}[ht]
\caption{Brownie results for song traits when \textit{Melospiza melodia} is labeled Song-Stable. Song traits are sorted from most to least significant. * denotes traits where the two-rate model fit the data significantly better than the one-rate model.}
\centering
\begin{tabular}{llll}
  \hline
Song Trait & One Rate & Two Rates & p-Value \\ 
  \hline
Syll Song & -110.6482 & -100.7673 & $<$0.001* \\ 
  Interval & -45.2842 & -40.5004 & 0.002* \\ 
  Duration & -71.2042 & -66.3122 & 0.002* \\ 
  Song Rep & -113.5829 & -113.3919 & 0.537 \\ 
  Syllable Rep & -120.2983 & -120.1567 & 0.595 \\ 
   \hline
\end{tabular}
\end{table}


% latex table generated in R 3.5.2 by xtable 1.8-3 package
% Mon Apr 29 14:11:51 2019
\begin{table}[ht]
\caption{Adapted from Jenkins 1977 table 2 with new syllable repertoire and syllables per song data included. Syl Rep is the sum of distinct syllables within each song, while Corrected is the number of unique syllables across the full repertoire (note that SR and VPH shared one syllable). The mean of Corrected was used in our paper. Syllables per song was calculated following the definition from our main methods. * marks the individual that was missing from table 2 in the original publication.}
\centering

\begin{tabular}{|l|llllllll|lll|}
  \hline
Song Type & SR & VPH & CC & PH & KS & DC & ZZ & SE &  &  &  \\ 
  \hline
Syll/Song & 3 & 2 & 3 & 3 & 2 & 1 & 1 & 4 & Syl Rep & Corrected & Syl/Song \\ 
\hline
\hline
  \_A & 1 & 1 &  &  &  &  &  &  & 5 & 4 & 2.5 \\ 
  Fern & 1 & 1 &  &  &  &  &  &  & 5 & 4 & 2.5 \\ 
  Knob & 1 & 1 &  &  &  &  &  &  & 5 & 4 & 2.5 \\ 
  BR\_A &  &  & 1 &  &  &  &  &  & 3 & 3 & 3 \\ 
  \_WA &  &  & 1 &  &  &  &  &  & 3 & 3 & 3 \\ 
  A\_RB &  &  & 1 &  &  &  &  &  & 3 & 3 & 3 \\ 
  AW\_ &  &  & 1 &  &  &  &  &  & 3 & 3 & 3 \\ 
  AG\_ &  &  & 1 &  &  &  &  &  & 3 & 3 & 3 \\ 
  A\_RY &  &  & 1 &  &  &  &  &  & 3 & 3 & 3 \\ 
  m YW\_A &  &  & 1 &  &  &  &  &  & 3 & 3 & 3 \\ 
  AT\_ &  &  & 1 & 1 &  &  &  &  & 6 & 6 & 3 \\ 
  \_YA &  &  &  & 1 &  &  &  &  & 3 & 3 & 3 \\ 
  GW\_A &  &  &  & 1 &  &  &  &  & 3 & 3 & 3 \\ 
  A\_RG &  &  &  & 1 &  &  & 1 &  & 4 & 4 & 2 \\ 
  RA\_Y &  &  &  & 1 &  &  &  &  & 3 & 3 & 3 \\ 
  YR\_AG &  &  &  & 1 & 1 &  &  &  & 5 & 5 & 2.5 \\ 
  AR\_ &  &  &  &  & 1 & 1 &  &  & 3 & 3 & 1.5 \\ 
  Y\_AR &  &  &  &  & 1 & 1 &  &  & 3 & 3 & 1.5 \\ 
  A\_WR &  &  &  &  &  & 1 &  &  & 1 & 1 & 1 \\ 
  A\_GW &  &  &  &  &  & 1 &  &  & 1 & 1 & 1 \\ 
  \_A &  &  &  &  &  &  & 1 &  & 1 & 1 & 1 \\ 
  H. Gully &  &  &  &  &  &  & 1 & 1 & 5 & 5 & 2.5 \\ 
  G\_RA &  &  &  &  &  &  & 1 & 1 & 5 & 5 & 2.5 \\ 
  AY\_GR &  &  &  &  &  &  & 1 & 1 & 5 & 5 & 2.5 \\ 
  \_AY &  &  &  &  &  &  & 1 & 1 & 5 & 5 & 2.5 \\ 
  B\_WA &  &  &  &  &  &  &  & 1 & 4 & 4 & 4 \\ 
  Y\_AY &  &  &  &  &  &  &  & 1 & 4 & 4 & 4 \\ 
  A\_RW* &  &  &  &  &  & 1 &  &  & 1 & 1 & 1 \\ 
  \hline
   &  &  &  &  &  &  &  & Mean: & 3.5 & 3.393 & 2.5 \\ 
   \hline
\end{tabular}
\end{table}

\clearpage

% latex table generated in R 3.5.2 by xtable 1.8-3 package
% Tue Apr 30 07:56:57 2019
\begin{longtable}{ccc}
\caption{To count the syllable repertoire of \textit{Geospiza fortis}, recordings from MaCaulay Library (top section of the table) and sonograms published in Grant and Grant (1996) (bottom section of the table) were examined. The first colmn gives the MaCaulay Library  recording ID or the Grant's sonogram ID. The mean number of syllables we counted is at the bottom of the column 3. Because this species has a song repertoire of one, the value for syllables per song was the same as the syllable repertoire.}\\
\hline
\textit{Geospiza fortis} & & \\
\hline
ML & Recordist & Syllables  \\
\hline
  86782 & Robert I. Bowman  & 1 \\ 
  86729 & Robert I. Bowman  & 1 \\ 
  86728 & Robert I. Bowman  & 2 \\ 
  86727 & Robert I. Bowman  & 1 \\ 
  86726 & Robert I. Bowman  & 1 \\ 
  86724 & Robert I. Bowman  & 1 \\ 
  86723 & Robert I. Bowman  & 1 \\ 
  86719 & Robert I. Bowman  & 2 \\ 
  86718 & Robert I. Bowman  & 1 \\ 
  86717 & Robert I. Bowman  & 1 \\ 
  86716 & Robert I. Bowman  & 2 \\ 
  86714 & Robert I. Bowman  & 1 \\ 
  82869 & Robert I. Bowman  & 2 \\ 
  82865 & Robert I. Bowman  & 1 \\ 
  82863 & Robert I. Bowman  & 1 \\ 
  82597 & Robert I. Bowman  & 2 \\ 
  82595 & Robert I. Bowman  & 1 \\ 
  82576 & Robert I. Bowman  & 1 \\ 
  82575 & Robert I. Bowman  & 1 \\ 
  82574 & Robert I. Bowman  & 1 \\ 
  46372 & Margery R. Plymire  & 1 \\
  \hline
  \\
  Grant and Grant (1996) &  Recordist & Syllables  \\
  \hline
  2666 & Grant and Grant & 1 \\ 
  4446 & Grant and Grant & 1 \\ 
  10826 & Grant and Grant & 1 \\ 
  4339 & Grant and Grant & 1 \\ 
  5555 & Grant and Grant & 1 \\ 
  5921 & Grant and Grant & 1 \\ 
  13901 & Grant and Grant & 1 \\ 
  17835 & Grant and Grant & 1 \\ 
  3612 & Grant and Grant & 1 \\ 
  16805 & Grant and Grant & 1 \\ 
  17103 & Grant and Grant & 1 \\ 
  5505 & Grant and Grant & 1 \\ 
  17796 & Grant and Grant & 1 \\ 
  5578 & Grant and Grant & 1 \\ 
  15236 & Grant and Grant & 1 \\ 
  15359 & Grant and Grant & 1 \\ 
  14963 & Grant and Grant & 1 \\ 
  10228 & Grant and Grant & 1 \\ 
  4946 & Grant and Grant & 1 \\ 
  4913 & Grant and Grant & 2 \\ 
  714 & Grant and Grant & 1 \\ 
  16167 & Grant and Grant & 2 \\ 
  5110 & Grant and Grant & 2 \\ 
  14687 & Grant and Grant & 1 \\ 
  5275 & Grant and Grant & 1 \\ 
  15514 & Grant and Grant & 1 \\ 
  A & Grant and Grant & 1 \\ 
  10081 & Grant and Grant & 1 \\ 
  2639 & Grant and Grant & 1 \\ 
  10211 & Grant and Grant & 1 \\ 
  10550 & Grant and Grant & 2 \\ 
  14720 & Grant and Grant & 1 \\ 
  4620 & Grant and Grant & 2 \\ 
  B & Grant and Grant & 2 \\
  \hline
   & Mean: & 1.20 \\ 
   \hline
\end{longtable}


% latex table generated in R 3.5.2 by xtable 1.8-3 package
% Tue Apr 30 08:28:36 2019
\begin{table}[ht]
\caption{To count the syllable repertoire of \textit{Geospiza scadens}, recordings from MaCaulay Library were examined. The first colmn gives the MaCaulay Library recording ID. The mean number of syllables we counted is at the bottom of the column 3. Because this species has a song repertoire of one, the value for syllables per song was the same as the syllable repertoire.}
\centering
\begin{tabular}{ccc}
  \hline
\textit{Geospiza scandens} &  &  \\ 
  \hline \hline
ML & Recordist & Syllables \\ \hline
  133749351 & Eric DeFonso  & 1 \\ 
  46235 & Robert I. Bowman & 1 \\ 
  46234 & Robert I. Bowman & 2 \\ 
  46233 & Robert I. Bowman & 2 \\ 
  46228 & Robert I. Bowman & 2 \\ 
  46224 & Robert I. Bowman & 2 \\ 
  46222 & Robert I. Bowman & 2 \\ 
  46220 & Robert I. Bowman & 1 \\ 
  49219 & Robert I. Bowman & 2 \\ 
  46218 & Robert I. Bowman & 1 \\ 
  46217 & Robert I. Bowman & 1 \\ \hline
   & Mean: & 1.54 \\ 
   \hline
\end{tabular}
\end{table}


\end{document}
