# Supplementary material for: Correlated evolution between repertoire size and song plasticity predicts that sexual selection on song promotes open-ended learning
Source: eLife. 2019 Sep 3;8:e44454. doi: 10.7554/eLife.44454 (PMC6721395; doi:10.7554/eLife.44454)
Supplement: Source code 1. [file elife-44454-code1.zip › Code/LaTeX/OCTablesMAIN-2019-04-16.tex]

\documentclass[a4paper,12pt]{article}
\usepackage{arydshln}
\usepackage[labelfont=bf]{caption}
\begin{document}

\pagenumbering{gobble}
    
% latex table generated in R 3.5.1 by xtable 1.8-3 package
% Tue Nov 06 09:19:27 2018
\begin{table}[ht]
\caption{PhylANOVA results for all song traits when birds are divided into species with adult song stability or adult song plasticity.  Song traits are sorted from most to least significant.  Song-Stable and Song-Plastic columns show means.  Corrected $\alpha$ indicates the threshold for significance with the Holm-Bonferroni correction. * denotes traits with significantly different groups.}
\centering
\begin{tabular}{llllll}
  \hline
Song Trait & Song-Stable & Song-Plastic & F-Value & Corrected $\alpha$ & p-Value \\ 
  \hline
Syllable Rep & 1.8807 & 3.946 & 41.5064 & 0.0071 &$<$0.001* \\ 
  Song Rep & 1.1055 & 3.8688 & 33.8334 & 0.0083 &$<$0.001* \\ 
  Syll Song & 1.2556 & 2.2962 & 9.2658 & 0.01 & 0.094 \\ 
  Duration & 0.7736 & 1.2927 & 2.0783 & 0.0125 & 0.42 \\ 
  Continuity & -1.3453 & -1.0286 & 2.1537 & 0.0167 & 0.474 \\ 
  Interval & 1.6075 & 1.218 & 1.3879 & 0.025 & 0.567 \\ 
  Song Rate & 1.8969 & 2.0971 & 0.6079 & 0.05 & 0.713 \\ 
   \hline
\end{tabular}
\end{table}


% latex table generated in R 3.5.2 by xtable 1.8-3 package
% Wed Apr 17 09:20:27 2019
\begin{table}[ht]
\caption{PhylANOVA results for all song traits when birds are divided into early song stablility, delayed song stablility, and song plasticity.  Song traits are sorted from most to least significant.  Early, Delayed, and Plastic columns show means.  Corrected $\alpha$ indicates the threshold for significance with the Holm-Bonferroni correction.  * denotes traits with significantly different groups.}
\centering
\begin{tabular}{lllllll}
  \hline
Song Trait & Early & Delayed & Plastic & F-Value & Corrected $\alpha$ & p-Value \\ 
  \hline
Syllable Rep & 1.6436 & 2.0062 & 3.946 & 17.1099 & 0.0071 & 0.003* \\ 
  Song Rep & 0.6788 & 1.4819 & 3.8688 & 12.88 & 0.0083 & 0.011* \\ 
  Syll Song & 1.2852 & 1.2467 & 2.2962 & 3.6877 & 0.01 & 0.252 \\ 
   \hline
\end{tabular}
\end{table}


\begin{table}[ht]
\caption{Post-hoc pairwise phylANOVA tests for significant song traits when birds are divided into early song stablility, delayed song stablility, and song plasticity.  * denotes traits with significantly different groups.}
\centering
\begin{tabular}{lllll}
  \hline
Song Trait & State 1 & State 2 & T-Value & p-Value \\ 
  \hline
Syllable Rep & Plastic & Delayed & 4.8995 & 0.012* \\ 
  Syllable Rep & Early & Plastic & 4.6091 & 0.003* \\ 
  Syllable Rep & Early & Delayed & 0.6872 & 0.659 \\ \hdashline
  Song Rep & Plastic & Delayed & 4.0268 & 0.044* \\ 
  Song Rep & Early & Plastic & 4.3074 & 0.015* \\ 
  Song Rep & Early & Delayed & 1.0444 & 0.55 \\ 
   \hline
\end{tabular}
\end{table}


\begin{table}[ht]
\caption{Results of PGLS analysis between song characteristics and continuous song stability. Test performed on the natural log scale values of song characteristics. $\lambda$ is the value by which off-diagonal elements in the Brownian motion model are multiplied to make the correlation structure.  Corrected $\alpha$ indicates the threshold for significance with the Holm-Bonferroni correction. Song traits are sorted from most to least significant. * denotes significant slopes.}
\centering
\begin{tabular}{lcccccc}
  \hline
Song Trait & Slope & Std Error & $\lambda$ & T-Value & Corrected $\alpha$ & p-Value \\ 
 \hline
Syllable Rep & 0.9067 & 0.2449 & 0.8913 & 3.7021 & 0.0071 & $<$0.001* \\ 
  Song Rep & 1.1013 & 0.3123 & 0.8316 & 3.5263 & 0.0083 & $<$0.001* \\ 
  Syll Song & 0.3701 & 0.2224 & 0.4699 & 1.6642 & 0.01 & 0.1029 \\ 
  Interval & 0.4221 & 0.2646 & 0.8823 & 1.5953 & 0.0125 & 0.1215 \\ 
  Continuity & -0.2135 & 0.1439 & 0.8832 & -1.4838 & 0.0167 & 0.1486 \\ 
  Duration & 0.3702 & 0.2569 & 1.0163 & 1.441 & 0.025 & 0.1578 \\ 
  Song Rate & -0.2113 & 0.25 & 0.7307 & -0.8453 & 0.05 & 0.4048 \\ 
   \hline
\end{tabular}
\end{table}

% latex table generated in R 3.5.1 by xtable 1.8-3 package
% Tue Nov 13 11:07:29 2018
\begin{table}[ht]
\caption{Brownie results for song traits when birds are divided into species with adult song stability or adult song plasticity.  For Tables \ref{tab:first}-\ref{tab:last}, rate columns show mean log likelihood.  Song traits are sorted from most to least significant. * denotes traits where themore complex model fit the data significantly better than the simplier model.}
\label{tab:first}
\centering
\begin{tabular}{llll}
  \hline
Song Trait & One Rate & Two Rates & p-Value \\ 
  \hline
Syll Song & -110.6482 & -100.7673 &$<$0.001* \\ 
  Song Rate & -43.4397 & -38.4938 & 0.002* \\ 
  Interval & -45.2842 & -40.5004 & 0.002* \\ 
  Duration & -71.2042 & -66.3122 & 0.002* \\ 
  Continuity & -25.6471 & -24.7285 & 0.175 \\ 
  Syllable Rep & -120.2983 & -120.0695 & 0.499 \\ 
  Song Rep & -113.5829 & -113.3706 & 0.515 \\ 
   \hline
\end{tabular}
\end{table}


% latex table generated in R 3.5.1 by xtable 1.8-3 package
% Tue Nov 13 11:07:29 2018
\begin{table}[ht]
\caption{Brownie results for song traits when birds are divided into early song stablility, delayed song stablility, and song plasticity.}
\centering
\begin{tabular}{llll}
  \hline
Song Trait & One Rate & Three Rates & p-Value \\ 
  \hline
  Syll Song & -97.8349 & -86.3206 &$<$0.001* \\ 
  Song Rep & -100.812 & -97.7647 & 0.014* \\ 
  Syllable Rep & -107.3206 & -105.5895 & 0.063 \\ 
   \hline
\end{tabular}
\end{table}

\begin{table}[ht]
\caption{Brownie results for song traits when birds are divided into either song stability (early and delayed) and song plasticity (Two Rates) or early song stablility, delayed song stablility, and song plasticity (Three Rates).}
\centering
\begin{tabular}{llll}
  \hline
Song Trait & Two Rates & Three Rates & p-Value \\ 
  \hline
    Song Rep & -100.691 & -97.7148 & 0.015* \\ 
Syllable Rep & -107.1332 & -105.5532 & 0.075 \\ 
  Syll Song & -86.3125 & -86.3447 & 1 \\ 
   \hline
\end{tabular}
\end{table}


% latex table generated in R 3.5.2 by xtable 1.8-3 package
% Tue Apr 23 13:56:51 2019
\begin{table}[ht]
\caption{Brownie results for song traits when birds are divided into shorter learning (early song stability) and longer learning (delayed song stability and song plasticity).}
\centering
\begin{tabular}{llll}
  \hline
Song Trait & One Rate & Two Rates & p-Value \\ 
  \hline
Song Rep & -100.812 & -97.9918 & 0.018* \\ 
  Syllable Rep & -107.3206 & -105.8488 & 0.086 \\ 
   \hline
\end{tabular}
\end{table}


\begin{table}[ht]
\caption{Brownie results for song traits when birds are divided into either shorter learning (early song stability) and longer learning (delayed song stability and song plasticity) (Two Rates) or early song stablility, delayed song stablility, and song plasticity (Three Rates).}
\label{tab:last}
\centering
\begin{tabular}{llll}
  \hline
Song Trait & Two Rates & Three Rates & p-Value \\ 
  \hline
Syllable Rep & -105.8156 & -105.5532 & 0.469 \\ 
  Song Rep & -97.9372 & -97.7148 & 0.505 \\ 
   \hline
\end{tabular}
\end{table}


\end{document}
