# Supplementary material for: Correlated evolution between repertoire size and song plasticity predicts that sexual selection on song promotes open-ended learning
Source: eLife. 2019 Sep 3;8:e44454. doi: 10.7554/eLife.44454 (PMC6721395; doi:10.7554/eLife.44454)
Supplement: Source code 1. [file elife-44454-code1.zip › Code/OC Revision Bayes Code/OCPaperDataAllbtw.csv]

BirdtreeFormat	Family	di	tri	cont	cont1	Polygyny.final	EPP.final	O.C	Syllable.rep.final	Syllable.rep.min	Syllable.rep.max	Syll.song.final	Syll.song.min	Syll.song.max	Song.rep.final	Song.rep.min	Song.rep.max	Duration.final	Duration.min	Duration.max	Interval.final	Interval.min	Interval.max	Continuity	Song.rate
Acrocephalus_arundinaceus	Acrocephalidae	1	2	2	2	1	1	1	22.5	15	30	5	5	5	500	100	1000	7.35	3.2	11.5	1.75	1.5	2	0.807692308	6.593406593
Acrocephalus_palustris	Acrocephalidae	0	0	0.5	0.5	1	0	0	241	90	411	90	90	90	100	100	100	5	5	5	0.25	0.01	0.8	0.952380952	11.42857143
Acrocephalus_schoenobaenus	Acrocephalidae	1	2	2	2	1	0	1	55	45	68	6.34	5	7.7	100	100	100	19.5	19.5	19.5	1.31	1.31	1.31	0.937049495	2.883229217
Acrocephalus_stentoreus	Acrocephalidae	1	2	2	2	0	-	1	15	15	15	-	-	-	-	-	-	-	-	-	-	-	-	-	-
Agelaius_phoeniceus	Icteridae	1	2	2	2	1	1	1	18.5	18.5	18.5	3	3	3	5	4	6	1.25	1.25	1.25	14	14	14	0.081967213	3.93442623
Anthus_trivialis	Motacillidae	0	1	1.33	1	0	-	0	11	11	11	6	6	6	-	-	-	8	8	8	-	-	-	-	-
Cacicus_cela	Icteridae	0	1	2	2	1	-	0	26	26	26	-	-	-	253.25	6.5	500	-	-	-	-	-	-	-	-
Cardinalis_cardinalis	Cardinalidae	0	1	1.33	1	0	1	0	14	14	14	1.75	1	2.5	13.835	9	18.67	1.8	1.8	1.8	6.9	6.9	6.9	0.206896552	6.896551724
Carduelis_chloris	Fringillidae	1	2	2	2	0	-	1	32.5	32.5	32.5	3	3	3	261	22	500	500	100	1000	-	-	-	-	-
Carpodacus_cassinii	Fringillidae	0	1	1.33	1	0	-	0	27	27	27	-	-	-	86	86	86	-	-	-	-	-	-	-	-
Carpodacus_erythrinus	Fringillidae	0	1	1.33	1	0	1	0	5.3	5.3	5.3	4.9	4.5	5.3	1	1	1	-	-	-	-	-	-	-	-
Certhia_familiaris	Certhiidae	0	1	1.33	1	0	-	0	5	5	5	5	5	5	1	1	1	2.1	1.2	3	-	-	-	-	-
Dendroica_pensylvanica	Parulidae	1	2	2	2	-	1	1	10.75	5.4	16.1	3.5	3.5	3.5	5	5	5	1.285	1.27	1.3	7.12	7.1	7.14	0.152885187	7.138607971
Dendroica_petechia	Parulidae	0	1	1.33	1	0	1	0	8.3	8.3	8.3	3.7	3.7	3.7	12	4	13	1.28	1.26	1.3	7.12	7.1	7.14	0.152380952	7.142857143
Dumetella_carolinensis	Mimidae	1	2	2	2	0	-	1	328	328	328	500	100	1000	500	100	1000	0.27	0.27	0.27	0.19	0.19	0.19	0.586956522	130.4347826
Emberiza_citrinella	Emberizidae	0	-	-	-	0	1	0	4.5	4.1	5	3	3	3	2.24	2.05	2.5	2.1	2.1	2.1	7.01	7.01	7.01	0.230515917	6.586169045
Emberiza_hortulana	Emberizidae	0	1	0.875	0.875	0	-	0	4.2	4.2	4.2	2.5	2	3	2.75	2.5	3	1.5	1.5	1.5	9	9	9	0.142857143	5.714285714
Ficedula_albicollis	Muscicapidae	1	2	2	2	1	1	1	31.4	26.9	31.4	7.675	6.95	8.4	500	100	1000	2.95	2.95	2.95	18.88	18.88	18.88	0.135135135	2.748511223
Ficedula_hypoleuca	Muscicapidae	1	2	2	2	1	1	1	28.4	27	29.8	6.83	4.66	9	100	100	100	2	2	2	6.11	6.11	6.11	0.246609125	7.398273736
Fringilla_coelebs	Fringillidae	0	1	1	1	0	1	0	17.9	17.8	18	5	5	5	2.75	2.5	3	2.1	2.1	2.1	8.09	8.09	8.09	0.206084396	5.888125613
Geothlypis_trichas	Parulidae	0	-	-	-	0	1	0	5	5	5	4.9	4.9	4.9	1	1	1	1.88	1.86	1.9	5.58	5.56	5.6	0.252010724	8
Hirundo_rustica	Hirundinidae	1	2	2	2	0	1	1	20.1	20	20.2	16.9	12	19.8	56	12	100	5.005	4.01	6	3.025	0.05	6	0.623287671	7.471980075
Hylocichla_mustelina	Turdidae	0	1	0.833	0.833	0	1	0	16	16	16	4	4	4	18	18	18	1.56	1.56	1.56	3.04	3.04	3.04	0.339130435	13.04347826
Junco_hyemalis	Passerellidae	0	1	1	1	0	1	0	1.8	1.2	2.4	1	1	1	5	5	5	1.4	1.4	1.4	4.5	4.5	4.5	0.237288136	10.16949153
Lamprotornis_superbus	Sturnidae	1	2	2	2	0	1	1	39	39	39	-	-	-	-	-	-	-	-	-	-	-	-	-	-
Locustella_naevia	Locustellidae	0	-	-	-	0	-	0	1.25	1	1.5	1	1	1	1	1	1	51	51	51	1.5	1.5	1.5	0.971428571	1.142857143
Lonchura_striata	Estrildidae	0	0	0.167	0.167	-	-	0	11	11	11	11	11	11	1	1	1	-	-	-	-	-	-	-	-
Luscinia_megarhynchos	Muscicapidae	1	2	2	2	0	-	1	1160	1160	1160	7.5	7.5	7.5	220	220	220	3.12	3.12	3.12	3.78	3.78	3.78	0.452173913	8.695652174
Melospiza_georgiana	Passerellidae	0	1	0.844	0.844	1	1	0	3	3	3	3.5	3.5	3.5	3.25	3	3.5	2	2	2	-	-	-	-	-
Melospiza_lincolnii	Passerellidae	1	2	2	2	0	-	1	20.4	20.4	20.4	-	-	-	2	2	2	-	-	-	-	-	-	-	-
Melospiza_melodia	Passerellidae	0	1	1	1	0	0	0	38	38	38	5	5	5	12	9	15	2.62	2.62	2.62	7.625	6.07	9.18	0.255734505	5.856515373
Miliaria_calandra	Emberizidae	0	-	-	-	1	0	0	9	9	9	20	20	20	2.25	2	2.5	1.6	1.6	1.6	10.89	10.89	10.89	0.128102482	4.803843074
Mimus_gilvus	Mimidae	1	2	2	2	0	-	1	500	100	1000	2.96	2.96	2.96	500	100	1000	-	-	-	-	-	-	-	-
Mimus_polyglottos	Mimidae	1	2	2	2	0	0	1	216	216	216	190	20	500	345	190	500	3.06	3.06	3.06	1.1	1.1	1.1	0.735576923	14.42307692
Molothrus_ater	Icteridae	0	1	1	1	-	1	0	15	15	15	-	-	-	4	4	4	-	-	-	-	-	-	-	-
Padda_oryzivora	Estrildidae	0	0	0.5	0.5	-	-	0	5	5	5	-	-	-	-	-	-	-	-	-	-	-	-	-	-
Parus_atricapillus	Paridae	0	0	0.5	0.5	0	1	0	2	2	2	2	1	2.5	1.5	1	2	-	-	-	-	-	-	-	-
Parus_major	Paridae	0	-	-	-	0	0	0	7.9	3.4	10	2.2	2	2.4	3.75	3	4.5	3	3	3	-	-	-	-	-
Passer_domesticus	Passeridae	0	0	0.08	0.08	0	1	0	6	6	6	1	1	1	1	1	1	0.17	0.17	0.17	-	-	-	-	-
Passerella_iliaca	Passerellidae	0	-	-	-	-	-	0	19.87	19.87	19.87	7	7	7	3	1	3.2	2.2	2.2	2.2	-	-	-	-	-
Passerina_cyanea	Cardinalidae	0	1	1	1	0	1	0	8	8	8	7.315	5.63	9	1	1	1	2.35	2.2	2.5	8.6	8.59	8.61	0.214611872	5.479452055
Phoenicurus_ochruros	Muscicapidae	0	1	2	2	-	-	0	5	5	5	-	-	-	-	-	-	-	-	-	-	-	-	-	-
Phylloscopus_collybita	Phylloscopidae	0	0	0.274	0.274	1	-	0	2	2	2	2	2	2	1	1	1	4	4	4	2.7	2.7	2.7	0.597014925	8.955223881
Phylloscopus_fuscatus	Phylloscopidae	1	2	2	2	1	1	1	25.3	18.6	27	1.5	1.5	1.5	-	-	-	-	-	-	-	-	-	-	-
Phylloscopus_trochilus	Phylloscopidae	1	2	2	2	0	1	1	35.1	29.7	80	9	9	9	31	31	31	3.31	3.31	3.31	7.28	7.28	7.28	0.312559018	5.66572238
Pipilo_erythrophthalmus	Passerellidae	0	-	-	-	0	-	0	15	15	15	1	1	1	6.5	6	7	0.83	0.83	0.83	4.39	4.39	4.39	0.159003831	11.49425287
Prunella_modularis	Prunelidae	1	2	2	2	-	0	1	48	48	48	12	12	12	4	4	4	2.875	2.75	3	-	-	-	-	-
Serinus_canaria	Fringillidae	1	2	2	2	0	-	1	69.85	25	81	9.5	9	10	300	100	316.2	8.3	8.3	8.3	-	-	-	-	-
Serinus_serinus	Fringillidae	1	2	2	2	0	0	1	58.75	54	63.5	-	-	-	-	-	-	-	-	-	-	-	-	-	-
Setophaga_ruticilla	Parulidae	1	2	2	2	0	1	1	4	4	4	1.6	1.6	1.6	4	4	4	0.91	0.9	0.92	5.28	5.26	5.3	0.147011309	9.693053312
Spizella_passerina	Passerellidae	0	1	1	1	0	-	0	1	1	1	1	1	1	1	1	1	2.61	2.61	2.61	6.79	6.79	6.79	0.277659574	6.382978723
Spizella_pusilla	Passerellidae	0	1	1	1	0	1	0	2	2	2	2	2	2	1	1	1	3	3	3	-	-	-	-	-
Sturnella_neglecta	Icteridae	1	2	2	2	1	-	1	86	86	86	8	8	8	8	8	8	1.75	1.5	2	8	8	8	0.179487179	6.153846154
Sturnus_vulgaris	Sturnidae	1	2	2	2	1	0	1	41.95	39.9	44	9.6	4.2	15	40.13	35	49	24.77	24.77	24.77	5	5	5	0.832045684	2.015451797
Sylvia_communis	Sylviidae	1	2	2	2	1	-	1	367.5	119	616	15	15	15	3	3	3	4.125	2.5	5.75	5	5	5	0.452054795	6.575342466
Taeniopygia_guttata	Estrildidae	0	0	0.247	0.247	0	0	0	8	8	8	7.4	6.8	8	1	1	1	0.9	0.9	0.9	-	-	-	-	-
Toxostoma_rufum	Mimidae	1	2	2	2	0	-	1	2400	2400	2400	502.44	4.875	1000	1450	1100	2000	0.6255	0.6255	0.6255	0.7965	0.7965	0.7965	0.439873418	42.19409283
Turdus_grayi	Turdidae	1	2	2	2	-	1	1	14.5	14.5	14.5	-	-	-	-	-	-	-	-	-	-	-	-	-	-
Turdus_merula	Turdidae	1	2	2	2	0	1	1	108	108	108	13	6	20	34	32	500	2.4	2.4	2.4	2.55	1.6	3.5	0.484848485	12.12121212
Zonotrichia_albicollis	Passerellidae	0	-	-	-	0	1	0	5	5	5	4.5	4	5	1	1	1	2.87	2.87	2.87	9.165	5.83	12.5	0.238471126	4.985459078
Zonotrichia_leucophrys	Passerellidae	0	1	1	1	0	1	0	4	4	4	4	4	4	1	1	1	1.9	1.9	1.9	11	11	11	0.147286822	4.651162791
Zosterops_lateralis	Zosteropidae	1	2	2	2	-	0	1	60	60	60	-	-	-	-	-	-	-	-	-	-	-	-	-	-
Geospiza_fortis	Thraupidae	0	0	0.112	0.112	0	-	0	1.2	1.2	1.2	1.2	1.2	1.2	1	1	1	-	-	-	-	-	-	-	-
Geospiza_scandens	Thraupidae	0	0	0.112	0.112	0	0	0	1.5	1.5	1.5	1.5	1.5	1.5	1	1	1	-	-	-	-	-	-	-	-
Philesturnus_rufusater	Callaeidae	1	2	2	2	-	-	1	3.39	3.39	3.39	2.5	2.5	2.5	1.8	1.5	1.9	-	-	-	-	-	-	-	-
Passerculus_sandwichensis	Passerellidae	0	1	1	1	1	1	0	9.45	8.49	9.94	9.45	8.49	9.94	1	1	1	2.25	2.25	2.25	6.3	6.3	6.3	0.263157895	7.01754386
Parus_palustris	Paridae	0	0	0.583	0.583	0	-	0	3	3	3	2	2	2	3	2	4	1.5	1.5	1.5	3.5	3.5	3.5	0.3	12
