# Supplementary material for: Correlated evolution between repertoire size and song plasticity predicts that sexual selection on song promotes open-ended learning
Source: eLife. 2019 Sep 3;8:e44454. doi: 10.7554/eLife.44454 (PMC6721395; doi:10.7554/eLife.44454)
Supplement: Source code 1. [file elife-44454-code1.zip › Code/OC Revision Bayes Code/OCtreeHack1000.nex]

#NEXUS
[R-package APE, Thu Apr 11 01:45:57 2019]
BEGIN TAXA;
	DIMENSIONS NTAX = 67;
	TAXLABELS
		Philesturnus_carunculatus
		Parus_atricapillus
		Parus_major
		Parus_palustris
		Phylloscopus_trochilus
		Phylloscopus_collybita
		Phylloscopus_fuscatus
		Hirundo_rustica
		Acrocephalus_arundinaceus
		Acrocephalus_stentoreus
		Acrocephalus_schoenobaenus
		Locustella_naevia
		Acrocephalus_palustris
		Zosterops_lateralis
		Sylvia_communis
		Toxostoma_rufum
		Mimus_polyglottos
		Mimus_gilvus
		Dumetella_carolinensis
		Sturnus_vulgaris
		Lamprotornis_superbus
		Hylocichla_mustelina
		Turdus_merula
		Turdus_grayi
		Luscinia_megarhynchos
		Ficedula_hypoleuca
		Ficedula_albicollis
		Phoenicurus_ochruros
		Certhia_familiaris
		Prunella_modularis
		Lonchura_striata
		Padda_oryzivora
		Taeniopygia_guttata
		Serinus_canaria
		Serinus_serinus
		Carduelis_chloris
		Carpodacus_erythrinus
		Carpodacus_cassinii
		Fringilla_coelebs
		Passerina_cyanea
		Cardinalis_cardinalis
		Geospiza_fortis
		Geospiza_scandens
		Molothrus_ater
		Agelaius_phoeniceus
		Cacicus_cela
		Sturnella_neglecta
		Miliaria_calandra
		Emberiza_hortulana
		Emberiza_citrinella
		Passerculus_sandwichensis
		Melospiza_georgiana
		Melospiza_lincolnii
		Melospiza_melodia
		Pipilo_erythrophthalmus
		Junco_hyemalis
		Zonotrichia_albicollis
		Zonotrichia_leucophrys
		Passerella_iliaca
		Spizella_pusilla
		Spizella_passerina
		Setophaga_ruticilla
		Dendroica_pensylvanica
		Dendroica_petechia
		Geothlypis_trichas
		Anthus_trivialis
		Passer_domesticus
	;
END;
BEGIN TREES;
	TRANSLATE
		1	Philesturnus_carunculatus,
		2	Parus_atricapillus,
		3	Parus_major,
		4	Parus_palustris,
		5	Phylloscopus_trochilus,
		6	Phylloscopus_collybita,
		7	Phylloscopus_fuscatus,
		8	Hirundo_rustica,
		9	Acrocephalus_arundinaceus,
		10	Acrocephalus_stentoreus,
		11	Acrocephalus_schoenobaenus,
		12	Locustella_naevia,
		13	Acrocephalus_palustris,
		14	Zosterops_lateralis,
		15	Sylvia_communis,
		16	Toxostoma_rufum,
		17	Mimus_polyglottos,
		18	Mimus_gilvus,
		19	Dumetella_carolinensis,
		20	Sturnus_vulgaris,
		21	Lamprotornis_superbus,
		22	Hylocichla_mustelina,
		23	Turdus_merula,
		24	Turdus_grayi,
		25	Luscinia_megarhynchos,
		26	Ficedula_hypoleuca,
		27	Ficedula_albicollis,
		28	Phoenicurus_ochruros,
		29	Certhia_familiaris,
		30	Prunella_modularis,
		31	Lonchura_striata,
		32	Padda_oryzivora,
		33	Taeniopygia_guttata,
		34	Serinus_canaria,
		35	Serinus_serinus,
		36	Carduelis_chloris,
		37	Carpodacus_erythrinus,
		38	Carpodacus_cassinii,
		39	Fringilla_coelebs,
		40	Passerina_cyanea,
		41	Cardinalis_cardinalis,
		42	Geospiza_fortis,
		43	Geospiza_scandens,
		44	Molothrus_ater,
		45	Agelaius_phoeniceus,
		46	Cacicus_cela,
		47	Sturnella_neglecta,
		48	Miliaria_calandra,
		49	Emberiza_hortulana,
		50	Emberiza_citrinella,
		51	Passerculus_sandwichensis,
		52	Melospiza_georgiana,
		53	Melospiza_lincolnii,
		54	Melospiza_melodia,
		55	Pipilo_erythrophthalmus,
		56	Junco_hyemalis,
		57	Zonotrichia_albicollis,
		58	Zonotrichia_leucophrys,
		59	Passerella_iliaca,
		60	Spizella_pusilla,
		61	Spizella_passerina,
		62	Setophaga_ruticilla,
		63	Dendroica_pensylvanica,
		64	Dendroica_petechia,
		65	Geothlypis_trichas,
		66	Anthus_trivialis,
		67	Passer_domesticus
	;
	TREE * UNTITLED = [&R] (((((((((((((((((52:1.554335093,53:1.554335093):1.255730073,54:2.810065165):3.864661722,51:6.674726887):3.549233588,55:10.22396047):0.5706980306,(((57:2.255091838,58:2.255091838):4.457065931,56:6.712157768):1.839493242,59:8.55165101):2.243007496):1.906733797,(60:5.191854393,61:5.191854393):7.509537909):2.489423359,((49:7.943961581,50:7.943961581):2.146069847,48:10.09003143)…
END;
