# Supplementary material for: Correlated evolution between repertoire size and song plasticity predicts that sexual selection on song promotes open-ended learning
Source: eLife. 2019 Sep 3;8:e44454. doi: 10.7554/eLife.44454 (PMC6721395; doi:10.7554/eLife.44454)
Supplement: Source code 1. [file elife-44454-code1.zip › Code/HacketTrees.nex]

#NEXUS
[Tree distribution from: "The global diversity of birds in space and time; W. Jetz, G. H. Thomas, J. B. Joy, K. Hartmann, A. O. Mooers, doi:10.1038/nature11631]
[Subsampled and pruned from birdtree.org on 2019-04-08T15:10:14Z ]
[Data: "Hackett All Species" (see Jetz et al. 2012 supplement for details)]
BEGIN TREES;
	TREE tree_0159 = (Sayornis_phoebe:70.16854232629998,(Philesturnus_carunculatus:49.4403220304,((((Parus_palustris:7.868659765,Parus_major:7.868659765):6.3935195998,Parus_atricapillus:14.2621793649):25.4672888456,(((Phylloscopus_fuscatus:10.844628444000001,(Phylloscopus_trochilus:5.376977563,Phylloscopus_collybita:5.3769775630000005):5.467650881):19.531809235,Hirundo_rustica:30.376437680208998):3.7…
	TREE tree_6449 = (Sayornis_phoebe:62.9617545202,(Philesturnus_carunculatus:45.418633014,(((Parus_atricapillus:15.137064471399999,(Parus_major:9.281974226,Parus_palustris:9.281974225999999):5.8550902449):23.61112692914,((((Zosterops_lateralis:19.551856969620005,Sylvia_communis:19.551856970032002):7.984349176,(Phylloscopus_fuscatus:9.502690454,(Phylloscopus_trochilus:5.148049621,Phylloscopus_collyb…
	TREE tree_4907 = (Sayornis_phoebe:69.03929881064,(Philesturnus_carunculatus:52.388170564,((((Parus_palustris:8.0745108,Parus_major:8.0745108):7.650134452,Parus_atricapillus:15.724645250600002):26.4016808373,((((Zosterops_lateralis:26.440492849309997,Sylvia_communis:26.4404928501):4.83274378,(((Acrocephalus_arundinaceus:3.029825822,Acrocephalus_stentoreus:3.0298258216):8.20018674,Acrocephalus_scho…
	TREE tree_3619 = (Sayornis_phoebe:64.7489871194,(Philesturnus_carunculatus:48.787403565999995,((((Parus_palustris:8.244420608,Parus_major:8.244420607999999):11.1938640449,Parus_atricapillus:19.43828465396):20.3948947973,(((Phylloscopus_fuscatus:11.681090764,(Phylloscopus_trochilus:6.568176959,Phylloscopus_collybita:6.56817696):5.112913804):20.232831617149998,Hirundo_rustica:31.913922380000002):1.…
	TREE tree_7422 = (Sayornis_phoebe:69.5225021283,(Philesturnus_carunculatus:51.100361846,(((Parus_atricapillus:18.19350409903,(Parus_major:8.263452307,Parus_palustris:8.263452306000001):9.9300517933):24.697552799820997,(((Phylloscopus_fuscatus:11.230927228999999,(Phylloscopus_trochilus:5.694913182,Phylloscopus_collybita:5.6949131820000005):5.536014047):16.598374450199998,Hirundo_rustica:27.8293016…
	TREE tree_4959 = (Sayornis_phoebe:70.1647556217,(Philesturnus_carunculatus:51.267557899,((((Parus_major:6.280451009,Parus_palustris:6.280451009):8.7728797115,Parus_atricapillus:15.05333071991):27.817030174,((((Phylloscopus_collybita:5.449672292,Phylloscopus_trochilus:5.449672291100001):3.1891558349,Phylloscopus_fuscatus:8.638828126):20.6950467327,Hirundo_rustica:29.3338748592):1.801550624,((Zoste…
	TREE tree_3723 = (Sayornis_phoebe:72.8810477608,(Philesturnus_carunculatus:55.80410366,((((Parus_major:11.42131516,Parus_palustris:11.42131516):10.015265826,Parus_atricapillus:21.436580988):27.1314648241,(((Phylloscopus_fuscatus:10.41965087,(Phylloscopus_trochilus:6.270767089,Phylloscopus_collybita:6.270767089):4.148883781):22.2467296395,Hirundo_rustica:32.666380510799996):3.435558362,((Zosterops…
	TREE tree_3685 = (Sayornis_phoebe:72.62960292929999,(Philesturnus_carunculatus:57.680625661,(((Parus_atricapillus:15.18377501745,(Parus_major:6.385354818,Parus_palustris:6.385354818):8.7984201975):27.486186692600004,((((Phylloscopus_fuscatus:8.917415898,(Phylloscopus_trochilus:5.004979522,Phylloscopus_collybita:5.004979522):3.912436376):18.778874332,Hirundo_rustica:27.6962902308):4.651805888,(((A…
	TREE tree_2519 = (Sayornis_phoebe:64.4811471571,(Philesturnus_carunculatus:49.113040684,((((Parus_palustris:7.366078598,Parus_major:7.366078599):9.807741924,Parus_atricapillus:17.17382052133):25.1005982684,(((((Phylloscopus_trochilus:2.926445933,Phylloscopus_collybita:2.926445932):3.15224703,Phylloscopus_fuscatus:6.078692963200001):13.942819508100001,Hirundo_rustica:20.0215124709):5.363967393,(((…
	TREE tree_0074 = (Sayornis_phoebe:67.20670596720001,(Philesturnus_carunculatus:49.172910413,((((Parus_major:7.277418731,Parus_palustris:7.277418731):6.9005671043,Parus_atricapillus:14.1779858354):25.204599454000004,(((((Phylloscopus_trochilus:5.623257996,Phylloscopus_collybita:5.6232579961999996):4.784960053000001,Phylloscopus_fuscatus:10.408218049):18.9225873408,Hirundo_rustica:29.33080538970000…
	TREE tree_3189 = (Sayornis_phoebe:64.80302286810002,(Philesturnus_carunculatus:49.680294442999994,(((Parus_atricapillus:16.30738624,(Parus_major:9.040226969,Parus_palustris:9.040226969):7.2671592698000005):25.629927569200003,(((Hirundo_rustica:26.4370096603,((Phylloscopus_trochilus:4.77463121,Phylloscopus_collybita:4.774631211):4.269283464,Phylloscopus_fuscatus:9.043914675):17.3930949856):3.81257…
	TREE tree_1129 = (Sayornis_phoebe:71.2465436789,(Philesturnus_carunculatus:52.073817128099996,(((Parus_atricapillus:17.75620505956,(Parus_palustris:8.132095501,Parus_major:8.132095501):9.6241095591):27.82185459,((((Phylloscopus_trochilus:3.61039708,Phylloscopus_collybita:3.610397081):3.2364078839999997,Phylloscopus_fuscatus:6.846804964):18.7523805857,Hirundo_rustica:25.59918555094):11.17981272,((…
	TREE tree_5891 = (Sayornis_phoebe:62.31168088843,(Philesturnus_carunculatus:45.971062759,(((Parus_atricapillus:17.5709747313,(Parus_palustris:9.365671088,Parus_major:9.365671088):8.205303643699999):20.697936438600003,(((Phylloscopus_fuscatus:10.513017195,(Phylloscopus_trochilus:5.089948869,Phylloscopus_collybita:5.089948869):5.423068326):16.659379944999998,Hirundo_rustica:27.172397137269996):4.75…
	TREE tree_9234 = (Sayornis_phoebe:64.2721469582,(Philesturnus_carunculatus:48.577857480999995,((((Parus_palustris:9.024464468,Parus_major:9.024464467):7.0026607315,Parus_atricapillus:16.027125197):25.1267777709,((Hirundo_rustica:25.7430365012,((Phylloscopus_trochilus:4.740683961,Phylloscopus_collybita:4.740683962):4.742557573,Phylloscopus_fuscatus:9.483241535):16.2597949652):3.518996392,((Zostero…
	TREE tree_1094 = (Sayornis_phoebe:68.65662552379,(Philesturnus_carunculatus:52.62289666099999,((((Parus_major:7.517159484,Parus_palustris:7.517159484):12.543504246000001,Parus_atricapillus:20.0606637291):26.605623027400004,((Hirundo_rustica:32.2923685496,((Phylloscopus_trochilus:5.607241371,Phylloscopus_collybita:5.60724137):6.901465148,Phylloscopus_fuscatus:12.508706518):19.7836620306):5.3301160…
	TREE tree_0547 = (Sayornis_phoebe:67.48994148415,(Philesturnus_carunculatus:51.064519406,(((Parus_atricapillus:14.10450614408,(Parus_palustris:6.486119798,Parus_major:6.486119798):7.6183863457):26.699535096600002,(((Hirundo_rustica:23.6762626707,((Phylloscopus_trochilus:4.068935539,Phylloscopus_collybita:4.068935539):4.6540651969999995,Phylloscopus_fuscatus:8.723000736):14.953261933500002):3.4089…
	TREE tree_6647 = (Sayornis_phoebe:64.33251066152,(Philesturnus_carunculatus:49.869079329099996,(((Parus_atricapillus:17.077009708600002,(Parus_palustris:9.401115722,Parus_major:9.4011157219):7.675893987):25.577975051,((((Phylloscopus_trochilus:5.729806726,Phylloscopus_collybita:5.729806726):5.0662914610000005,Phylloscopus_fuscatus:10.796098187999998):19.7490970023,Hirundo_rustica:30.54519519119):…
	TREE tree_2228 = (Sayornis_phoebe:60.57762596799999,(Philesturnus_carunculatus:43.71847115849,(((Parus_atricapillus:16.8138996592,(Parus_palustris:10.69033895,Parus_major:10.690338951):6.123560707399999):19.7031219803,(((Hirundo_rustica:27.669063900799998,(Phylloscopus_fuscatus:9.307635289,(Phylloscopus_trochilus:4.793162404,Phylloscopus_collybita:4.793162404):4.514472885):18.3614286122):1.993858…
	TREE tree_4020 = (Sayornis_phoebe:65.2266470597,(Philesturnus_carunculatus:47.863554961000006,((((Parus_palustris:6.109047131,Parus_major:6.109047131):9.3592795618,Parus_atricapillus:15.4683266935):24.149412537,((((Phylloscopus_fuscatus:9.4093601695,(Phylloscopus_trochilus:5.975196167,Phylloscopus_collybita:5.975196167):3.434164002):19.264153502,(Zosterops_lateralis:19.22118522962,Sylvia_communis…
	TREE tree_3491 = (Sayornis_phoebe:65.3071094787,(Philesturnus_carunculatus:49.483107833,((((Parus_palustris:9.260576181,Parus_major:9.260576181):7.797208228500001,Parus_atricapillus:17.0577844086):24.9036520909,(((Hirundo_rustica:24.5634152715,((Phylloscopus_trochilus:4.422309804,Phylloscopus_collybita:4.422309804099999):3.236545083,Phylloscopus_fuscatus:7.6588548875):16.9045603821):5.213645317,(…
	TREE tree_2039 = (Sayornis_phoebe:69.09813101859,(Philesturnus_carunculatus:55.53176783800001,((((Parus_major:7.859433399,Parus_palustris:7.859433399):10.1340006,Parus_atricapillus:17.993433999):28.959040328199997,((Hirundo_rustica:28.2789944602,(Phylloscopus_fuscatus:9.094472631,(Phylloscopus_trochilus:4.936970207,Phylloscopus_collybita:4.936970207):4.1575024240000005):19.184521827999998):7.4022…
	TREE tree_4533 = (Sayornis_phoebe:69.77807591743652,(Philesturnus_carunculatus:49.283264157000005,((((Parus_palustris:7.937586727,Parus_major:7.937586727):5.7038705234,Parus_atricapillus:13.641457251323):26.0934600593,(((Hirundo_rustica:29.4764150104,(Phylloscopus_fuscatus:8.964852204,(Phylloscopus_trochilus:4.458514537,Phylloscopus_collybita:4.458514537):4.506337667):20.5115628068):1.592245082,(…
	TREE tree_9268 = (Sayornis_phoebe:67.5982062206,(Philesturnus_carunculatus:52.515859246999995,(((Parus_atricapillus:17.63905490944,(Parus_major:7.779687483,Parus_palustris:7.779687483):9.8593674275):23.613395836000002,(((((Phylloscopus_trochilus:6.802353042,Phylloscopus_collybita:6.8023530421):4.3657186679999995,Phylloscopus_fuscatus:11.168071709):20.36408674967,Hirundo_rustica:31.532158459400005…
	TREE tree_8528 = (Sayornis_phoebe:65.23490068890001,(Philesturnus_carunculatus:47.803687313,(((Parus_atricapillus:17.381177473700003,(Parus_palustris:6.582091771,Parus_major:6.582091771):10.799085702800001):22.741039685300002,((((Phylloscopus_trochilus:4.354303213,Phylloscopus_collybita:4.354303213):3.357195816,Phylloscopus_fuscatus:7.71149903):18.6034853696,Hirundo_rustica:26.31498440104):8.6690…
	TREE tree_1873 = (Sayornis_phoebe:62.69910594427,(Philesturnus_carunculatus:48.187444856,(((Parus_atricapillus:15.992493659219999,(Parus_major:8.061307145,Parus_palustris:8.061307145):7.931186513899999):22.839829987999998,(((Phylloscopus_fuscatus:7.685611929,(Phylloscopus_trochilus:4.091507915,Phylloscopus_collybita:4.091507915999999):3.5941040132000004):17.666632951,Hirundo_rustica:25.3522448796…
	TREE tree_8880 = (Sayornis_phoebe:76.6747838237,(Philesturnus_carunculatus:54.61471124325,((((Parus_major:6.271602162,Parus_palustris:6.271602162):12.555063959999998,Parus_atricapillus:18.82666612353):29.013110147,(((((Acrocephalus_arundinaceus:4.869690636,Acrocephalus_stentoreus:4.869690637):9.29582554606,Acrocephalus_schoenobaenus:14.1655161833):25.291346413,(Locustella_naevia:26.5960811,Acroce…
	TREE tree_5610 = (Sayornis_phoebe:68.69554490419999,(Philesturnus_carunculatus:51.7952828101,((((Parus_major:7.428051977,Parus_palustris:7.428051977):10.3214886155,Parus_atricapillus:17.749540592239):22.457109437299998,(((Zosterops_lateralis:20.800525730914,Sylvia_communis:20.80052573033):10.620854175,((Acrocephalus_schoenobaenus:11.081456102999999,(Acrocephalus_arundinaceus:3.855158734,Acrocepha…
	TREE tree_4127 = (Sayornis_phoebe:69.4965741766,(Philesturnus_carunculatus:55.96177110400001,((((Parus_major:7.4371289,Parus_palustris:7.4371289):7.5978849321999995,Parus_atricapillus:15.035013831669998):26.4674250276,((Hirundo_rustica:24.220489199699998,((Phylloscopus_trochilus:5.147855344,Phylloscopus_collybita:5.147855344):3.5573333864,Phylloscopus_fuscatus:8.70518873):15.5153004692):9.0535846…
	TREE tree_2763 = (Sayornis_phoebe:64.95414546587,(Philesturnus_carunculatus:51.175628391000004,((((Parus_palustris:10.4681057491,Parus_major:10.468105748):9.788613052,Parus_atricapillus:20.256718798304):22.9379271012,(((((Phylloscopus_trochilus:5.166275011,Phylloscopus_collybita:5.166275011):4.249862139,Phylloscopus_fuscatus:9.416137151000001):20.5999016884,Hirundo_rustica:30.0160388395):2.030491…
	TREE tree_1918 = (Sayornis_phoebe:64.2689592403,(Philesturnus_carunculatus:50.55690985400001,(((Parus_atricapillus:15.715986190939999,(Parus_palustris:9.954375289,Parus_major:9.954375289):5.7616109024):26.235113628,(((Hirundo_rustica:28.7083558996,(Phylloscopus_fuscatus:11.413126252,(Phylloscopus_collybita:5.580015533,Phylloscopus_trochilus:5.580015533):5.833110718):17.29522965001):4.810008184,((…
	TREE tree_2037 = (Sayornis_phoebe:66.5427816702,(Philesturnus_carunculatus:50.572683505,((((Parus_major:6.43355497,Parus_palustris:6.43355497):11.0630069829,Parus_atricapillus:17.4965619534):26.7161918291,(((((Phylloscopus_trochilus:5.754519356,Phylloscopus_collybita:5.754519356):5.433669142,Phylloscopus_fuscatus:11.1881884986):22.735330361800003,Hirundo_rustica:33.9235188598):1.519214857,((Acroc…
	TREE tree_8604 = (Sayornis_phoebe:65.3027238469,(Philesturnus_carunculatus:48.3288151534,((((Parus_palustris:10.46797218,Parus_major:10.467972175):7.4461899128,Parus_atricapillus:17.914162088):24.295263582,((Hirundo_rustica:30.985258868699997,((Phylloscopus_trochilus:5.825197092,Phylloscopus_collybita:5.825197093):3.894560894,Phylloscopus_fuscatus:9.719757987000001):21.26550088351):4.08806671,((Z…
	TREE tree_6087 = (Sayornis_phoebe:72.72364966212001,(Philesturnus_carunculatus:55.2718549418,(((Parus_atricapillus:18.8767549299,(Parus_palustris:9.354377254,Parus_major:9.354377253):9.5223776765):26.003512000599997,((Hirundo_rustica:33.228356140500004,(Phylloscopus_fuscatus:10.756862589,(Phylloscopus_trochilus:7.15724495,Phylloscopus_collybita:7.157244950000001):3.599617639):22.471493551200002):…
	TREE tree_1052 = (Sayornis_phoebe:77.7883996465,(Philesturnus_carunculatus:54.958227849,((((Parus_major:8.690108958,Parus_palustris:8.690108958):8.9756460947,Parus_atricapillus:17.665755051799998):26.968260156899998,((Hirundo_rustica:33.826242041200004,(Phylloscopus_fuscatus:10.33011348,(Phylloscopus_trochilus:5.789483224,Phylloscopus_collybita:5.7894832229999995):4.540630257):23.4961285599):2.18…
	TREE tree_4393 = (Sayornis_phoebe:70.1953546822,(Philesturnus_carunculatus:53.94834902699999,((((Parus_major:11.36496916,Parus_palustris:11.36496916):4.752312244900001,Parus_atricapillus:16.117281402299998):28.220393088700003,((Hirundo_rustica:34.30068865048,((Phylloscopus_trochilus:5.978426316,Phylloscopus_collybita:5.978426315):6.232229375999999,Phylloscopus_fuscatus:12.210655691):22.0900329586…
	TREE tree_0209 = (Sayornis_phoebe:66.6033905911,(Philesturnus_carunculatus:48.325960996000006,(((Parus_atricapillus:14.1087712827,(Parus_major:8.106913789,Parus_palustris:8.106913789):6.0018574931):24.259915758600002,(((Phylloscopus_fuscatus:10.119243572,(Phylloscopus_trochilus:5.040633453,Phylloscopus_collybita:5.040633453):5.0786101193):18.522573977,(Zosterops_lateralis:17.9252064201,Sylvia_com…
	TREE tree_7043 = (Sayornis_phoebe:71.51922554010001,(Philesturnus_carunculatus:54.865458668,((((Parus_major:9.725787885,Parus_palustris:9.725787885):11.776139323999999,Parus_atricapillus:21.5019272098):26.628603590559997,((Hirundo_rustica:30.407163138999998,((Phylloscopus_trochilus:6.012416151,Phylloscopus_collybita:6.012416151):4.390919535,Phylloscopus_fuscatus:10.403335685999998):20.00382745440…
	TREE tree_6597 = (Sayornis_phoebe:75.22835352809,(Philesturnus_carunculatus:58.827175193,((((Parus_palustris:8.47121291,Parus_major:8.47121291):10.256932373,Parus_atricapillus:18.7281452827):32.766579404,(((((Phylloscopus_trochilus:6.177642851,Phylloscopus_collybita:6.177642851):2.8217421739999997,Phylloscopus_fuscatus:8.999385026):22.08964197354,Hirundo_rustica:31.089027000799994):1.818581505,((…
	TREE tree_2628 = (Sayornis_phoebe:61.9176937579,(Philesturnus_carunculatus:48.174514214,(((Parus_atricapillus:15.5372018541,(Parus_major:10.12612716,Parus_palustris:10.12612715994):5.411074695):24.9621110748,((Hirundo_rustica:27.7948121904,(Phylloscopus_fuscatus:7.701858662999999,(Phylloscopus_trochilus:4.335331437,Phylloscopus_collybita:4.335331436):3.3665272256):20.0929535267):3.995286019,((Zos…
	TREE tree_4761 = (Sayornis_phoebe:67.30487677319,(Philesturnus_carunculatus:51.936632968999994,((((Parus_palustris:10.4598074,Parus_major:10.4598074):6.759227510100001,Parus_atricapillus:17.219034908300003):23.1404518415,(((Phylloscopus_fuscatus:8.981134266,(Phylloscopus_trochilus:6.225001239,Phylloscopus_collybita:6.225001239):2.7561330263):19.4261081836,Hirundo_rustica:28.407242449500004):3.861…
	TREE tree_6314 = (Sayornis_phoebe:65.4132240452,(Philesturnus_carunculatus:49.391216062,(((Parus_atricapillus:17.586194085499997,(Parus_major:8.519112458,Parus_palustris:8.519112458):9.0670816285):25.142921133999998,((Hirundo_rustica:26.500228320401,((Phylloscopus_trochilus:4.560217864,Phylloscopus_collybita:4.560217864):3.9575078039999996,Phylloscopus_fuscatus:8.517725668):17.9825026525):1.65824…
	TREE tree_7970 = (Sayornis_phoebe:72.4174839552,(Philesturnus_carunculatus:54.717391447,(((Parus_atricapillus:17.65749712353,(Parus_major:10.13663836,Parus_palustris:10.13663836):7.5208587620000005):30.108708017999998,(((Phylloscopus_fuscatus:12.328824366,(Phylloscopus_trochilus:8.930688867,Phylloscopus_collybita:8.930688866899999):3.3981355000000004):24.776544703400003,Hirundo_rustica:37.1053690…
	TREE tree_2005 = (Sayornis_phoebe:68.80018230610001,(Philesturnus_carunculatus:52.925803098,((((Parus_major:8.546161209,Parus_palustris:8.546161209):8.639145302700001,Parus_atricapillus:17.1853065115):27.323292648,((((Zosterops_lateralis:26.868662060362,Sylvia_communis:26.868662060700004):9.4892746676,(Phylloscopus_fuscatus:11.459001969,(Phylloscopus_trochilus:8.115364984,Phylloscopus_collybita:8…
	TREE tree_2181 = (Sayornis_phoebe:67.03559191119,(Philesturnus_carunculatus:50.980623197,(((Parus_atricapillus:13.24282799389,(Parus_major:6.242297492,Parus_palustris:6.242297491):7.000530502):28.321882715,(((Hirundo_rustica:31.4279575693,(Phylloscopus_fuscatus:9.0715506,(Phylloscopus_trochilus:5.511797267,Phylloscopus_collybita:5.511797267):3.5597533329999997):22.3564069696):0.1790324124,(((Acro…
	TREE tree_0064 = (Sayornis_phoebe:68.2395486969,(Philesturnus_carunculatus:47.425605537,(((Parus_atricapillus:15.903905758099999,(Parus_major:8.6485645898,Parus_palustris:8.64856459):7.255341167899999):25.442800054699998,((((Phylloscopus_trochilus:6.360529325,Phylloscopus_collybita:6.360529326):4.525785337,Phylloscopus_fuscatus:10.886314662):20.076396848399998,Hirundo_rustica:30.9627115113):1.079…
	TREE tree_5229 = (Sayornis_phoebe:61.484787836619994,(Philesturnus_carunculatus:47.2914943022,(((Parus_atricapillus:17.44436492794,(Parus_palustris:8.04611113,Parus_major:8.04611113):9.398253798399999):22.3775863626,(((Hirundo_rustica:28.586470420699996,((Phylloscopus_trochilus:3.893920307,Phylloscopus_collybita:3.893920307):3.351382766,Phylloscopus_fuscatus:7.2453030720000005):21.341167347):1.50…
	TREE tree_6328 = (Sayornis_phoebe:79.4014639038,(Philesturnus_carunculatus:59.580380526,((((Parus_palustris:8.789881136,Parus_major:8.7898811356):11.656468809,Parus_atricapillus:20.446349944370002):30.977574154000003,((((Phylloscopus_trochilus:8.362400781,Phylloscopus_collybita:8.36240078):5.1115985288,Phylloscopus_fuscatus:13.473999309):23.269188450100003,Hirundo_rustica:36.7431877599):2.3323705…
	TREE tree_6772 = (Sayornis_phoebe:72.97948728729,(Philesturnus_carunculatus:55.274266448,(((Parus_atricapillus:16.2015890492,(Parus_major:8.525622644,Parus_palustris:8.525622644):7.675966406300001):29.952196681199997,((Hirundo_rustica:33.6311970788,((Phylloscopus_trochilus:7.631556134,Phylloscopus_collybita:7.631556134):4.046373237,Phylloscopus_fuscatus:11.67792937143):21.9532677085):1.059845099,…
	TREE tree_0216 = (Sayornis_phoebe:70.3189090102,(Philesturnus_carunculatus:53.708900772,((((Parus_palustris:10.24069657,Parus_major:10.24069657):10.3895434414,Parus_atricapillus:20.630240007799998):28.08640046,(((Phylloscopus_fuscatus:12.145452587000001,(Phylloscopus_trochilus:5.178770618,Phylloscopus_collybita:5.178770617):6.96668197):24.7081453921,Hirundo_rustica:36.8535979786):2.208853162,((Zo…
	TREE tree_2280 = (Sayornis_phoebe:64.4992591728,(Philesturnus_carunculatus:47.966724877,((((Parus_major:6.942602611,Parus_palustris:6.942602611):8.431808512100002,Parus_atricapillus:15.3744111231):25.790381205200003,((((Locustella_naevia:21.878587836999998,Acrocephalus_palustris:21.87858783532):10.020757467,(Acrocephalus_schoenobaenus:11.932668124100001,(Acrocephalus_arundinaceus:3.2357414509,Acr…
	TREE tree_0291 = (Sayornis_phoebe:58.8432085771,(Philesturnus_carunculatus:47.38554367999999,(((Parus_atricapillus:15.4217483353,(Parus_palustris:7.975944717,Parus_major:7.975944717):7.445803618500001):23.208376244,((((Zosterops_lateralis:20.571941629380003,Sylvia_communis:20.5719416293):6.96929117,((Phylloscopus_trochilus:4.283079511,Phylloscopus_collybita:4.2830795120000005):4.5828623749999995,…
	TREE tree_6983 = (Sayornis_phoebe:78.9256250415,(Philesturnus_carunculatus:55.653408446,(((Parus_atricapillus:18.1847740015,(Parus_palustris:8.026723028,Parus_major:8.026723028):10.1580509733):28.270922258000002,((((Phylloscopus_trochilus:8.90767536,Phylloscopus_collybita:8.907675361):4.5791329915,Phylloscopus_fuscatus:13.486808352):25.410483978800002,Hirundo_rustica:38.8972923284):1.821885599,((…
	TREE tree_5127 = (Sayornis_phoebe:67.1113062337,(Philesturnus_carunculatus:49.82667699300001,((((Parus_palustris:8.691671734,Parus_major:8.691671734):8.9927908117,Parus_atricapillus:17.6844625474):24.0735791546,(((((Locustella_naevia:15.042110211599999,Acrocephalus_palustris:15.0421102115):9.761854305,((Acrocephalus_arundinaceus:1.041097105,Acrocephalus_stentoreus:1.041097105):8.058082352,Acrocep…
	TREE tree_6555 = (Sayornis_phoebe:59.84836376637,(Philesturnus_carunculatus:48.3539199862,(((Parus_atricapillus:14.8022860469,(Parus_palustris:8.017102221,Parus_major:8.017102221):6.7851838263):23.868369464999997,(((((Acrocephalus_palustris:18.9405121438,Locustella_naevia:18.940512148099998):7.288638734999999,(Acrocephalus_schoenobaenus:9.5999998143,(Acrocephalus_arundinaceus:1.138365354,Acroceph…
	TREE tree_8543 = (Sayornis_phoebe:63.9999444284,(Philesturnus_carunculatus:47.774388327,(((Parus_atricapillus:15.460197813919999,(Parus_major:7.577892953,Parus_palustris:7.577892953):7.882304861000001):25.1370750259,(((Hirundo_rustica:25.7561716792,((Phylloscopus_trochilus:4.110641437,Phylloscopus_collybita:4.110641436):2.2966230222,Phylloscopus_fuscatus:6.407264459):19.3489072222):2.170697435,((…
	TREE tree_8577 = (Sayornis_phoebe:64.96667236165,(Philesturnus_carunculatus:47.3186450314,((((Parus_palustris:6.119281961,Parus_major:6.119281961):8.193930009199999,Parus_atricapillus:14.31321197228):25.5739174691,((((Locustella_naevia:17.8834800667,Acrocephalus_palustris:17.883480067900003):9.695525959000001,(Acrocephalus_schoenobaenus:11.388243375,(Acrocephalus_stentoreus:3.0224997688000004,Acr…
	TREE tree_6623 = (Sayornis_phoebe:70.87589724991,(Philesturnus_carunculatus:50.3686957315,(((Parus_atricapillus:17.4902041956,(Parus_major:8.167234215,Parus_palustris:8.167234215):9.3229699784):26.0821694354,(((Phylloscopus_fuscatus:11.580049357,(Phylloscopus_trochilus:5.300541402,Phylloscopus_collybita:5.300541401):6.279507956):20.8687583324,Hirundo_rustica:32.448807689199995):3.925207958,((Zost…
	TREE tree_2740 = (Sayornis_phoebe:69.2987844941,(Philesturnus_carunculatus:56.369437672,(((Parus_atricapillus:15.8598797738,(Parus_palustris:6.979902414,Parus_major:6.9799024139000005):8.879977360000002):31.149831036400002,(((Phylloscopus_fuscatus:7.582953422,(Phylloscopus_trochilus:3.36709467,Phylloscopus_collybita:3.36709467):4.215858751):17.7917024975,Hirundo_rustica:25.374655918711):8.0532910…
	TREE tree_9854 = (Sayornis_phoebe:64.108838189641,(Philesturnus_carunculatus:47.723312424,(((Parus_atricapillus:14.31091662956,(Parus_major:7.975015841,Parus_palustris:7.975015840999999):6.3359007877):23.545774741000002,(((Phylloscopus_fuscatus:7.442813245,(Phylloscopus_trochilus:5.171096931,Phylloscopus_collybita:5.171096932):2.2717163136):18.772901675,Hirundo_rustica:26.215714920019998):6.62856…
	TREE tree_5317 = (Sayornis_phoebe:67.9386819707,(Philesturnus_carunculatus:51.639677682,(((Parus_atricapillus:16.7124904558,(Parus_major:9.316019324,Parus_palustris:9.316019323999999):7.3964711311):24.150333575254,((((Acrocephalus_palustris:16.68910306223,Locustella_naevia:16.6891030632):9.364972325,((Acrocephalus_arundinaceus:2.536816984,Acrocephalus_stentoreus:2.5368169841):7.549469788,Acroceph…
	TREE tree_7160 = (Sayornis_phoebe:66.5159003448,(Philesturnus_carunculatus:50.376250534,(((Parus_atricapillus:15.66388455528,(Parus_major:8.451648857,Parus_palustris:8.451648857):7.2122356988):25.066464508,((Hirundo_rustica:28.361081399899994,((Phylloscopus_trochilus:5.251966505,Phylloscopus_collybita:5.2519665048):3.3618427119999996,Phylloscopus_fuscatus:8.613809217):19.7472721842):5.188511323,(…
	TREE tree_9306 = (Sayornis_phoebe:67.47576038516999,(Philesturnus_carunculatus:52.242595167,((((Parus_major:7.90744871,Parus_palustris:7.90744871):6.650875909,Parus_atricapillus:14.558324619):28.1454704802,(((Phylloscopus_fuscatus:11.368567015,(Phylloscopus_trochilus:5.800766477,Phylloscopus_collybita:5.800766477):5.567800537):21.635506506000002,Hirundo_rustica:33.0040735202):1.807177419,((Zoster…
	TREE tree_6279 = (Sayornis_phoebe:64.6346969918,(Philesturnus_carunculatus:46.80246791871,((((Parus_major:5.5856000966,Parus_palustris:5.585600097):9.2911979129,Parus_atricapillus:14.8767980088):23.0427152408,((Hirundo_rustica:26.166738361000004,((Locustella_naevia:16.5020675046,Acrocephalus_palustris:16.502067501499997):9.035318322,(Acrocephalus_schoenobaenus:9.5189322601,(Acrocephalus_arundinac…
	TREE tree_8321 = (Sayornis_phoebe:70.8674964988,(Philesturnus_carunculatus:51.7509678192,((((Parus_palustris:9.366378013,Parus_major:9.366378012):6.913207738300001,Parus_atricapillus:16.279585751200003):24.259901979075998,((Hirundo_rustica:28.9050353109,((Phylloscopus_trochilus:5.580051524,Phylloscopus_collybita:5.580051524):3.3387412249999997,Phylloscopus_fuscatus:8.918792749000001):19.986242562…
	TREE tree_3160 = (Sayornis_phoebe:64.78009067965999,(Philesturnus_carunculatus:47.334491150000005,((((Parus_palustris:8.893138803,Parus_major:8.893138803):6.7715222144,Parus_atricapillus:15.664661017059998):26.358059844,((((Phylloscopus_fuscatus:9.537473668,(Phylloscopus_trochilus:6.351499035,Phylloscopus_collybita:6.351499035):3.1859746319999998):24.0597517728,((Acrocephalus_palustris:19.9217416…
	TREE tree_6275 = (Sayornis_phoebe:60.871037871300004,(Philesturnus_carunculatus:46.8931024048,((((Parus_major:8.756965793,Parus_palustris:8.756965793500001):4.780844814,Parus_atricapillus:13.53781060778):22.442470799833995,((Hirundo_rustica:26.00581051065,((Phylloscopus_trochilus:5.799294296,Phylloscopus_collybita:5.799294296):3.4781279449999998,Phylloscopus_fuscatus:9.277422241):16.728388269):2.…
	TREE tree_4091 = (Sayornis_phoebe:71.27508361350002,(Philesturnus_carunculatus:54.321657265,((((Parus_major:9.630498932,Parus_palustris:9.630498932):8.0730778869,Parus_atricapillus:17.7035768199):28.984472390999997,(((Zosterops_lateralis:22.970668569589996,Sylvia_communis:22.9706685693):9.41303383604,((Phylloscopus_trochilus:7.506408821,Phylloscopus_collybita:7.506408821000001):5.8089745100000005…
	TREE tree_3266 = (Sayornis_phoebe:63.02064654368999,(Philesturnus_carunculatus:47.166022169,(((Parus_atricapillus:12.61825367805,(Parus_major:6.218722459,Parus_palustris:6.218722459):6.3995312184):24.480618702,((((Phylloscopus_trochilus:5.690190188,Phylloscopus_collybita:5.690190188):2.968708737,Phylloscopus_fuscatus:8.6588989253):20.149831024399997,Hirundo_rustica:28.80872995006):3.268811952,((Z…
	TREE tree_5528 = (Sayornis_phoebe:64.57219868989,(Philesturnus_carunculatus:52.771549875000005,((((Parus_palustris:7.878649168,Parus_major:7.878649166999999):8.0134655531,Parus_atricapillus:15.892114720799999):27.443781588999997,(((Phylloscopus_fuscatus:7.931845139,(Phylloscopus_trochilus:5.120709844,Phylloscopus_collybita:5.120709844):2.8111352949999997):20.269686309999997,Hirundo_rustica:28.201…
	TREE tree_7396 = (Sayornis_phoebe:67.9550255494,(Philesturnus_carunculatus:51.898997681,((((Parus_palustris:8.897930134,Parus_major:8.897930134):8.8299543313,Parus_atricapillus:17.7278844673):27.714990513200004,(((Hirundo_rustica:33.871080921899996,((Phylloscopus_trochilus:6.523101928,Phylloscopus_collybita:6.523101927000001):4.515868166,Phylloscopus_fuscatus:11.038970093):22.8321108268):2.122177…
	TREE tree_8909 = (Sayornis_phoebe:69.8457806655,(Philesturnus_carunculatus:51.81209075059999,((((Parus_palustris:9.688028703,Parus_major:9.688028703):8.379358942,Parus_atricapillus:18.067387645100002):28.7576717141,((((Phylloscopus_fuscatus:10.829900946,(Phylloscopus_trochilus:5.822861014,Phylloscopus_collybita:5.822861014):5.0070399309999996):28.5545272743,(Zosterops_lateralis:23.410881439820002…
	TREE tree_1443 = (Sayornis_phoebe:69.02216600739999,(Philesturnus_carunculatus:52.5567253894,((((Parus_palustris:9.735875237,Parus_major:9.735875237):7.216659847,Parus_atricapillus:16.952535084799997):26.0766568558,(((((Phylloscopus_trochilus:5.475366216,Phylloscopus_collybita:5.475366215):4.807674907,Phylloscopus_fuscatus:10.283041122):22.2850047682,Hirundo_rustica:32.568045892):0.9585747124,(((…
	TREE tree_4475 = (Sayornis_phoebe:73.79925035721001,(Philesturnus_carunculatus:53.91958562400001,(((Parus_atricapillus:18.018203689350003,(Parus_major:7.020620225,Parus_palustris:7.020620225):10.997583465):26.4835041292,((Hirundo_rustica:32.4048538906,((Phylloscopus_trochilus:6.96772612,Phylloscopus_collybita:6.96772612):4.167721087,Phylloscopus_fuscatus:11.135447205999998):21.26940668408):1.1592…
	TREE tree_8402 = (Sayornis_phoebe:67.0514034053,(Philesturnus_carunculatus:49.790331989,((((Parus_major:8.80468273,Parus_palustris:8.80468273):6.3325013652,Parus_atricapillus:15.1371840948):27.158978234,((Hirundo_rustica:31.37820926993,(Phylloscopus_fuscatus:9.324009187,(Phylloscopus_trochilus:4.672935443,Phylloscopus_collybita:4.672935443):4.651073744):22.0542000834):2.059787074,((Zosterops_late…
	TREE tree_9518 = (Sayornis_phoebe:76.7430053165,(Philesturnus_carunculatus:53.430100884999995,((((Parus_major:7.540613527,Parus_palustris:7.540613527):10.1544446179,Parus_atricapillus:17.6950581459):28.1286250333,(((Hirundo_rustica:32.09208297007999,(Phylloscopus_fuscatus:9.116160003000001,(Phylloscopus_trochilus:5.899111658,Phylloscopus_collybita:5.899111659000001):3.2170483450000003):22.9759229…
	TREE tree_1120 = (Sayornis_phoebe:68.60651787151,(Philesturnus_carunculatus:54.966169951,(((Parus_atricapillus:17.841874810000004,(Parus_major:9.337669981,Parus_palustris:9.337669981):8.504204829499999):29.10465457041,((((((Acrocephalus_arundinaceus:3.101769149,Acrocephalus_stentoreus:3.1017691488):8.341202827,Acrocephalus_schoenobaenus:11.442971975999999):16.1350823676,(Acrocephalus_palustris:19…
	TREE tree_1177 = (Sayornis_phoebe:66.97073004807,(Philesturnus_carunculatus:51.478417857000004,(((Parus_atricapillus:18.2414787405,(Parus_major:8.83197675,Parus_palustris:8.83197675):9.409501989999999):26.4941349694,((((Phylloscopus_trochilus:6.522801164,Phylloscopus_collybita:6.5228011640000005):7.276793987,Phylloscopus_fuscatus:13.79959515):19.8408425573,(Zosterops_lateralis:24.31740297039,Sylv…
	TREE tree_4799 = (Sayornis_phoebe:70.7525998281,(Philesturnus_carunculatus:55.229740293,(((Parus_atricapillus:17.24275919809,(Parus_palustris:6.305399371,Parus_major:6.3053993713):10.9373598269):30.1901521518,((Hirundo_rustica:32.276160140100004,((Phylloscopus_trochilus:6.740896406,Phylloscopus_collybita:6.740896405999999):5.171483391,Phylloscopus_fuscatus:11.912379798):20.363780342900004):5.6342…
	TREE tree_3068 = (Sayornis_phoebe:66.8504095113,(Philesturnus_carunculatus:52.26353627609999,(((Parus_atricapillus:17.9478155604,(Parus_major:8.743866898,Parus_palustris:8.743866898):9.203948660999998):25.996979893820004,(((Zosterops_lateralis:19.15779420961,Sylvia_communis:19.157794210379997):6.10301744,(Phylloscopus_fuscatus:8.894176848,(Phylloscopus_trochilus:5.685335749,Phylloscopus_collybita…
	TREE tree_8507 = (Sayornis_phoebe:66.33502916503,(Philesturnus_carunculatus:51.75533344600001,((((Parus_major:5.826852296,Parus_palustris:5.8268522964):8.639056606199999,Parus_atricapillus:14.4659089023):23.660677316999998,((Hirundo_rustica:27.5674502603,(Phylloscopus_fuscatus:9.797494052,(Phylloscopus_collybita:4.610456656,Phylloscopus_trochilus:4.610456656):5.187037396):17.7699562086):1.3579654…
	TREE tree_0361 = (Sayornis_phoebe:65.81969831859999,(Philesturnus_carunculatus:51.644939219,((((Parus_palustris:7.60674524,Parus_major:7.60674524):8.0572119403,Parus_atricapillus:15.663957181300002):26.0712009172,((Hirundo_rustica:29.614162639700005,(Phylloscopus_fuscatus:9.698804391,(Phylloscopus_trochilus:5.128521711,Phylloscopus_collybita:5.128521710999999):4.5702826807):19.9153582495):1.95774…
	TREE tree_3659 = (Sayornis_phoebe:69.1707657634,(Philesturnus_carunculatus:55.421607151,(((Parus_atricapillus:17.2196409025,(Parus_major:10.70195591,Parus_palustris:10.70195591):6.5176849919999995):28.29517247719,(((Hirundo_rustica:29.6511192286,(Phylloscopus_fuscatus:10.119924452,(Phylloscopus_trochilus:5.792561701,Phylloscopus_collybita:5.792561701):4.327362751):19.5311947772):2.483896166,((Acr…
	TREE tree_9000 = (Sayornis_phoebe:75.5707436224,(Philesturnus_carunculatus:56.73379245,(((Parus_atricapillus:18.3878736255,(Parus_major:10.41419561,Parus_palustris:10.41419561):7.973678017699999):28.7897258098,((((Acrocephalus_schoenobaenus:13.488766791,(Acrocephalus_arundinaceus:3.571969296,Acrocephalus_stentoreus:3.5719692966):9.916797495):19.3560028913,(Acrocephalus_palustris:22.3638206956,Loc…
	TREE tree_6174 = (Sayornis_phoebe:72.33696297297999,(Philesturnus_carunculatus:55.070439702,(((Parus_atricapillus:17.4364491654,(Parus_major:8.211903318,Parus_palustris:8.211903318):9.224545846):28.660333847,((((Phylloscopus_fuscatus:8.210844888,(Phylloscopus_trochilus:5.049711142,Phylloscopus_collybita:5.049711143):3.161133746):24.713487081399997,Hirundo_rustica:32.924331968999994):2.969546867,(…
	TREE tree_3946 = (Sayornis_phoebe:59.8329040738,(Philesturnus_carunculatus:47.3946049172,(((Parus_atricapillus:18.6892808866,(Parus_major:8.07669431,Parus_palustris:8.07669431):10.612586576999998):23.223760513,((((Phylloscopus_fuscatus:8.958484820999999,(Phylloscopus_trochilus:4.251140732,Phylloscopus_collybita:4.2511407310000005):4.707344089999999):14.640780729700001,Hirundo_rustica:23.599265550…
	TREE tree_1039 = (Sayornis_phoebe:65.39029697609999,(Philesturnus_carunculatus:48.577769739,(((Parus_atricapillus:15.4038393788,(Parus_palustris:7.648321602999999,Parus_major:7.6483216033):7.7555177761):23.615403202,(((Hirundo_rustica:25.296973519650003,(Phylloscopus_fuscatus:8.333763737,(Phylloscopus_trochilus:3.843236269,Phylloscopus_collybita:3.843236269):4.490527468):16.963209784):0.98826652,…
	TREE tree_5455 = (Sayornis_phoebe:64.19762905619,(Philesturnus_carunculatus:49.2726481471,(((Parus_atricapillus:16.569862064120002,(Parus_major:6.761707056,Parus_palustris:6.761707056):9.808155007):26.237337668,((((Acrocephalus_palustris:20.6355977683,Locustella_naevia:20.635597767):11.869491252,(Acrocephalus_schoenobaenus:12.969040372000002,(Acrocephalus_arundinaceus:4.071169466,Acrocephalus_ste…
	TREE tree_4558 = (Sayornis_phoebe:71.36474767956001,(Philesturnus_carunculatus:53.029353117,(((Parus_atricapillus:18.4585150803,(Parus_palustris:10.35039997,Parus_major:10.350399969):8.108115112):28.6975717288,(((Hirundo_rustica:33.84647929132,((Phylloscopus_trochilus:6.302457786,Phylloscopus_collybita:6.302457786):6.319209379,Phylloscopus_fuscatus:12.621667165000002):21.224812125779998):1.067111…
	TREE tree_1996 = (Sayornis_phoebe:63.9608233996,(Philesturnus_carunculatus:50.1845553,(((Parus_atricapillus:17.107158039799998,(Parus_palustris:7.93447583,Parus_major:7.93447583):9.17268221):26.435307647099997,(((Hirundo_rustica:30.770356729200003,((Phylloscopus_trochilus:4.874985646,Phylloscopus_collybita:4.874985647000001):4.0946565937,Phylloscopus_fuscatus:8.969642238999999):21.800714491500003…
	TREE tree_4941 = (Sayornis_phoebe:61.92527604399,(Philesturnus_carunculatus:50.27959898500001,((((Parus_major:7.091442667,Parus_palustris:7.0914426673):7.022313119,Parus_atricapillus:14.1137557871):24.636885653,(((Hirundo_rustica:27.5308444298,((Phylloscopus_trochilus:4.799495204,Phylloscopus_collybita:4.7994952049999995):3.600403262,Phylloscopus_fuscatus:8.399898467):19.1309459649):3.989236697,(…
	TREE tree_9041 = (Sayornis_phoebe:60.244178279870006,(Philesturnus_carunculatus:46.7017971428,((((Parus_major:6.581879589,Parus_palustris:6.581879589):9.008737536,Parus_atricapillus:15.5906171259):25.305402745300004,(((Hirundo_rustica:21.3385050708,((Phylloscopus_trochilus:4.456400575,Phylloscopus_collybita:4.456400575):3.035167661,Phylloscopus_fuscatus:7.491568237):13.846936834):5.667858158,(Zos…
	TREE tree_7911 = (Sayornis_phoebe:67.60700181415,(Philesturnus_carunculatus:52.129570949,((((Parus_major:8.53708024,Parus_palustris:8.53708024):10.10965279,Parus_atricapillus:18.6467330308):24.7607659691,(((((Acrocephalus_palustris:17.72550746166,Locustella_naevia:17.725507463979998):8.480414912,(Acrocephalus_schoenobaenus:10.5888722533,(Acrocephalus_arundinaceus:3.126780955,Acrocephalus_stentore…
	TREE tree_8176 = (Sayornis_phoebe:67.07679211310001,(Philesturnus_carunculatus:52.221925786999996,(((Parus_atricapillus:16.0871142179,(Parus_major:9.713108444,Parus_palustris:9.713108444):6.3740057728):24.431795122999997,(((Phylloscopus_fuscatus:10.214228966,(Phylloscopus_trochilus:5.484638517,Phylloscopus_collybita:5.4846385170000005):4.729590449):19.2760156646,Hirundo_rustica:29.490244630219998…
	TREE tree_8300 = (Sayornis_phoebe:68.0936818386,(Philesturnus_carunculatus:49.674236503,(((Parus_atricapillus:16.43308241647,(Parus_major:9.3775580344,Parus_palustris:9.377558034):7.0555243821):25.5161859635,((((Phylloscopus_fuscatus:8.292911508789999,(Phylloscopus_collybita:5.023856633,Phylloscopus_trochilus:5.023856633):3.2690548757999998):18.04827137071,Hirundo_rustica:26.341182879799998):0.59…
	TREE tree_6289 = (Sayornis_phoebe:67.6762755747,(Philesturnus_carunculatus:50.734397733,(((Parus_atricapillus:15.259048962600001,(Parus_major:6.010883132,Parus_palustris:6.010883133):9.24816583223):30.002083965099995,((((Phylloscopus_trochilus:4.120891244,Phylloscopus_collybita:4.120891243):3.3520798285,Phylloscopus_fuscatus:7.472971071):18.518610468,Hirundo_rustica:25.9915815398):13.32305879,((Z…
	TREE tree_6969 = (Sayornis_phoebe:70.59138525711,(Philesturnus_carunculatus:51.40011615499999,(((Parus_atricapillus:17.2656583065,(Parus_palustris:11.52255778,Parus_major:11.5225577867):5.743100523):25.266014984999998,(((((Phylloscopus_trochilus:5.78988578,Phylloscopus_collybita:5.78988578):4.603869315,Phylloscopus_fuscatus:10.393755095):19.944403844100002,Hirundo_rustica:30.338158941019998):6.83…
	TREE tree_1257 = (Sayornis_phoebe:66.1419974668,(Philesturnus_carunculatus:52.509423709400004,(((Parus_atricapillus:17.087042861,(Parus_major:7.384062926,Parus_palustris:7.3840629259999995):9.702979934200002):27.745344838999998,(((Zosterops_lateralis:21.365504961126998,Sylvia_communis:21.365504960299997):9.643222297200001,((Acrocephalus_schoenobaenus:10.434720215599999,(Acrocephalus_arundinaceus:…
	TREE tree_3940 = (Sayornis_phoebe:66.01622897050001,(Philesturnus_carunculatus:51.694781526999996,(((Parus_atricapillus:16.4717546286,(Parus_palustris:8.007523575,Parus_major:8.007523575):8.4642310523):26.766755863,((Hirundo_rustica:31.9697274896,(Phylloscopus_fuscatus:9.59077851,(Phylloscopus_trochilus:5.646513435,Phylloscopus_collybita:5.646513435):3.944265075):22.378948979999997):2.365975231,(…
	TREE tree_0855 = (Sayornis_phoebe:64.6334267232,(Philesturnus_carunculatus:48.28227634,(((Parus_atricapillus:13.7832025437,(Parus_palustris:8.268978898,Parus_major:8.268978898):5.514223646):25.9068770083,((Hirundo_rustica:23.32216146976,((Phylloscopus_trochilus:4.758153339,Phylloscopus_collybita:4.758153339):2.8865148141000003,Phylloscopus_fuscatus:7.644668153):15.6774933168):11.06780691,((Zoster…
	TREE tree_4004 = (Sayornis_phoebe:67.8171908509,(Philesturnus_carunculatus:48.929988835,(((Parus_atricapillus:13.072792482899999,(Parus_major:5.854771316,Parus_palustris:5.854771316):7.21802116683):26.751352718,(((Hirundo_rustica:25.393272929099997,(Phylloscopus_fuscatus:9.07438773,(Phylloscopus_trochilus:4.484690964,Phylloscopus_collybita:4.484690964):4.5896967653):16.3188851998):6.083680334,(((…
	TREE tree_4457 = (Sayornis_phoebe:65.5106310347,(Philesturnus_carunculatus:49.193021159,(((Parus_atricapillus:15.505446976799998,(Parus_major:8.98468106,Parus_palustris:8.98468106):6.5207659171):26.570611992299998,(((((Phylloscopus_trochilus:3.861405223,Phylloscopus_collybita:3.861405222):3.910121398,Phylloscopus_fuscatus:7.77152662):18.0031721591,Hirundo_rustica:25.7746987794):7.294079802,(((Acr…
	TREE tree_5341 = (Sayornis_phoebe:65.9747613081,(Philesturnus_carunculatus:50.3234873299,((((Parus_major:8.506477273,Parus_palustris:8.506477273):7.4494031731,Parus_atricapillus:15.95588044545):26.670753183099997,((Hirundo_rustica:30.612557220199996,(Phylloscopus_fuscatus:10.771426068,(Phylloscopus_collybita:6.658359969,Phylloscopus_trochilus:6.6583599684):4.113066099):19.8411311531):3.851015601,…
	TREE tree_7356 = (Sayornis_phoebe:64.43506062290001,(Philesturnus_carunculatus:47.64552719700001,(((Parus_atricapillus:15.901355819900001,(Parus_major:9.368497695,Parus_palustris:9.368497694526):6.532858126100001):25.4700312095,(((Hirundo_rustica:27.504002209850004,((Locustella_naevia:16.1331570561,Acrocephalus_palustris:16.1331570561):9.678556387,(Acrocephalus_schoenobaenus:9.309996361500001,(Ac…
	TREE tree_4574 = (Sayornis_phoebe:70.2672113295,(Philesturnus_carunculatus:50.86936465200001,((((Parus_palustris:7.426770553,Parus_major:7.426770553):9.159472058,Parus_atricapillus:16.586242611900005):25.374615258100008,(((((Phylloscopus_trochilus:9.892889811,Phylloscopus_collybita:9.892889811):6.268190639,Phylloscopus_fuscatus:16.16108045):20.804938339609997,(Zosterops_lateralis:24.9212631294899…
	TREE tree_8098 = (Sayornis_phoebe:66.6580078897,(Philesturnus_carunculatus:49.910738556,(((Parus_atricapillus:16.5875200319,(Parus_palustris:9.600256136,Parus_major:9.600256136):6.9872638952):26.7450788177,(((((Phylloscopus_trochilus:4.621306597,Phylloscopus_collybita:4.621306597):3.2750487123,Phylloscopus_fuscatus:7.8963553090000005):21.2003182618,Hirundo_rustica:29.0966735707):3.309543197,((Acr…
	TREE tree_7667 = (Sayornis_phoebe:65.47294116139999,(Philesturnus_carunculatus:50.4154262112,(((Parus_atricapillus:17.888960463117,(Parus_major:9.464894428,Parus_palustris:9.464894428):8.424066036000001):25.551413977,(((((Acrocephalus_palustris:18.3628332831,Locustella_naevia:18.3628332863):10.041486316,(Acrocephalus_schoenobaenus:10.7513006225,(Acrocephalus_arundinaceus:3.445204583,Acrocephalus_…
	TREE tree_3695 = (Sayornis_phoebe:63.9526069773,(Philesturnus_carunculatus:52.559797463,((((Parus_palustris:9.195511714,Parus_major:9.195511714):8.8359986323,Parus_atricapillus:18.031510346500003):24.617211844,(((Hirundo_rustica:28.32847119071,((Locustella_naevia:18.0528061355,Acrocephalus_palustris:18.0528061391):8.824195148,(Acrocephalus_schoenobaenus:9.4691566883,(Acrocephalus_arundinaceus:2.7…
	TREE tree_7467 = (Sayornis_phoebe:67.9754605749,(Philesturnus_carunculatus:51.792464822999996,((((Parus_major:6.741523891,Parus_palustris:6.741523892):9.8440979801,Parus_atricapillus:16.58562187024):27.675013467600003,((Hirundo_rustica:32.880553599200006,(Phylloscopus_fuscatus:10.319768516,(Phylloscopus_trochilus:5.673584273,Phylloscopus_collybita:5.6735842729999995):4.646184242):22.5607850840000…
	TREE tree_6325 = (Sayornis_phoebe:66.16592655119999,(Philesturnus_carunculatus:47.837820128,(((Parus_atricapillus:14.3080971061,(Parus_palustris:8.704380309,Parus_major:8.704380309400001):5.60371679746):23.6079053543,((((Phylloscopus_trochilus:5.580282661,Phylloscopus_collybita:5.580282661):3.671985779,Phylloscopus_fuscatus:9.252268439):18.8947243012,Hirundo_rustica:28.146992739699996):1.59906902…
	TREE tree_0111 = (Sayornis_phoebe:62.87018716911,(Philesturnus_carunculatus:48.995485468599995,(((Parus_atricapillus:18.09126205605,(Parus_palustris:6.725172411,Parus_major:6.725172411):11.3660896445):22.242864124,((Hirundo_rustica:28.606304929799997,(Phylloscopus_fuscatus:9.991876930799998,(Phylloscopus_trochilus:6.13813597,Phylloscopus_collybita:6.13813597):3.8537409599999997):18.61442799910000…
	TREE tree_0663 = (Sayornis_phoebe:72.63194146839999,(Philesturnus_carunculatus:51.623084154999994,((((Parus_major:6.774420026,Parus_palustris:6.774420026):10.9483716776,Parus_atricapillus:17.7227917038):27.768767986500002,(((Zosterops_lateralis:19.839117909653996,Sylvia_communis:19.839117909):10.990355328,(((Acrocephalus_arundinaceus:3.938590412,Acrocephalus_stentoreus:3.938590413):6.971344208,Ac…
	TREE tree_6827 = (Sayornis_phoebe:66.5701362692,(Philesturnus_carunculatus:53.195320224,((((Parus_palustris:9.611903985,Parus_major:9.611903985):6.7093387896,Parus_atricapillus:16.321242774):29.262967466,((((Phylloscopus_fuscatus:9.504904653,(Phylloscopus_trochilus:6.003725149,Phylloscopus_collybita:6.003725149):3.5011795039999996):21.2929282372,Hirundo_rustica:30.797832890259997):1.700898209,((A…
	TREE tree_6059 = (Sayornis_phoebe:73.80324136702,(Philesturnus_carunculatus:56.394701219999995,((((Parus_major:8.222076913,Parus_palustris:8.222076913):10.297801583800002,Parus_atricapillus:18.5198784964):26.220014953499998,(((((Phylloscopus_trochilus:5.828215478,Phylloscopus_collybita:5.828215478000001):4.245728066,Phylloscopus_fuscatus:10.073943544999999):19.991482294900003,Hirundo_rustica:30.0…
	TREE tree_5215 = (Sayornis_phoebe:63.35024788024,(Philesturnus_carunculatus:46.999922348000005,((((Parus_major:6.939521959,Parus_palustris:6.9395219589999995):7.158028481100001,Parus_atricapillus:14.0975504404):22.9325096389,((Hirundo_rustica:29.560451120499998,(Phylloscopus_fuscatus:10.761982225,(Phylloscopus_trochilus:4.561879187,Phylloscopus_collybita:4.561879187000001):6.2001030379):18.798468…
	TREE tree_4803 = (Sayornis_phoebe:64.6448257493,(Philesturnus_carunculatus:50.5389634633,((((Parus_major:9.091290953,Parus_palustris:9.091290953):9.267451333859999,Parus_atricapillus:18.3587422872):23.069829643,((Hirundo_rustica:31.452864099899994,((Phylloscopus_trochilus:6.254896956,Phylloscopus_collybita:6.254896956):5.322209104000001,Phylloscopus_fuscatus:11.57710606):19.8757580388):1.47798380…
	TREE tree_6299 = (Sayornis_phoebe:66.47324001119999,(Philesturnus_carunculatus:51.627708726,(((Parus_atricapillus:17.23489100065,(Parus_major:7.525446744,Parus_palustris:7.525446744):9.709444257000001):26.524426706,((((Phylloscopus_trochilus:6.512538779,Phylloscopus_collybita:6.512538779):3.53592052,Phylloscopus_fuscatus:10.048459299000001):18.3354174821,Hirundo_rustica:28.383876779599998):6.0949…
	TREE tree_2396 = (Sayornis_phoebe:66.95614910363,(Philesturnus_carunculatus:48.34765263140001,((((Parus_palustris:6.778167922,Parus_major:6.778167921):9.9217041092,Parus_atricapillus:16.699872030999998):24.3654389696,((((Phylloscopus_fuscatus:11.48992747,(Phylloscopus_trochilus:5.503625879,Phylloscopus_collybita:5.503625879):5.986301591):18.618111769400002,Hirundo_rustica:30.108039238499998):2.01…
	TREE tree_8341 = (Sayornis_phoebe:72.521701819,(Philesturnus_carunculatus:51.87825673,((((Parus_major:6.039741784,Parus_palustris:6.039741784):7.987494090199999,Parus_atricapillus:14.027235873859999):28.0660246517,(((Phylloscopus_fuscatus:12.877934127,(Phylloscopus_collybita:6.832930457,Phylloscopus_trochilus:6.8329304571):6.0450036707):21.808425252699998,Hirundo_rustica:34.6863593798):2.14024974…
	TREE tree_7509 = (Sayornis_phoebe:64.69365759266,(Philesturnus_carunculatus:48.804868548,(((Parus_atricapillus:18.941223065800003,(Parus_major:10.0266394,Parus_palustris:10.0266394):8.9145836712):25.173609742799997,(((((Acrocephalus_stentoreus:4.3767389450000005,Acrocephalus_arundinaceus:4.376738945):10.3399026384,Acrocephalus_schoenobaenus:14.716641583):19.5023774674,(Locustella_naevia:23.756338…
	TREE tree_0330 = (Sayornis_phoebe:67.43132870606,(Philesturnus_carunculatus:48.504605786199996,((((Parus_major:7.424536802,Parus_palustris:7.424536802):7.0400668588,Parus_atricapillus:14.4646036619):25.7141279195,((Hirundo_rustica:31.9033360995,(((Acrocephalus_stentoreus:1.434202027,Acrocephalus_arundinaceus:1.434202027):10.384496579,Acrocephalus_schoenobaenus:11.818698606000002):18.3383857651,(L…
	TREE tree_3254 = (Sayornis_phoebe:72.7517356566,(Philesturnus_carunculatus:54.15915621599999,((((Parus_major:9.938310956,Parus_palustris:9.938310956):6.8562439904,Parus_atricapillus:16.7945549465):27.044463754,(((Phylloscopus_fuscatus:11.040670084,(Phylloscopus_trochilus:5.548208868,Phylloscopus_collybita:5.548208868):5.492461216000001):21.7510179158,Hirundo_rustica:32.791688002075):1.535924634,(…
	TREE tree_4301 = (Sayornis_phoebe:75.9544543399,(Philesturnus_carunculatus:51.6979658458,((((Parus_palustris:7.383025205,Parus_major:7.383025205):9.843624132099999,Parus_atricapillus:17.22664933594):27.585852011,((((Phylloscopus_fuscatus:9.758098167,(Phylloscopus_trochilus:5.623322819,Phylloscopus_collybita:5.623322819):4.134775349):19.7331969325,(Zosterops_lateralis:19.403508740302005,Sylvia_com…
	TREE tree_5339 = (Sayornis_phoebe:75.2066325359,(Philesturnus_carunculatus:52.42363824099999,(((Parus_atricapillus:18.246111426000002,(Parus_major:11.7066404735,Parus_palustris:11.70664047):6.539470956899999):25.3666046122,((((Phylloscopus_trochilus:5.067780044,Phylloscopus_collybita:5.067780043):3.4288403005,Phylloscopus_fuscatus:8.496620345):18.155272475,Hirundo_rustica:26.651892820229996):3.13…
	TREE tree_7988 = (Sayornis_phoebe:67.04411644746,(Philesturnus_carunculatus:51.490789495,(((Parus_atricapillus:13.960877333780001,(Parus_palustris:7.059794531,Parus_major:7.059794531):6.9010828038):28.46705017,(((Phylloscopus_fuscatus:10.297130593,(Phylloscopus_trochilus:5.720589296,Phylloscopus_collybita:5.720589296):4.576541296):21.3268735873,Hirundo_rustica:31.624004180220002):3.762336437,((Zo…
	TREE tree_4269 = (Sayornis_phoebe:69.4836822405,(Philesturnus_carunculatus:50.40447730199999,((((Parus_palustris:7.067702123,Parus_major:7.067702123):7.562353919,Parus_atricapillus:14.6300560417):24.92931926,(((((Phylloscopus_trochilus:5.517611421,Phylloscopus_collybita:5.517611421):2.8471102837,Phylloscopus_fuscatus:8.364721704):19.305960645699997,Hirundo_rustica:27.670682349):0.5151945235,(((Ac…
	TREE tree_7090 = (Sayornis_phoebe:68.7797076725,(Philesturnus_carunculatus:52.609996826999996,(((Parus_atricapillus:15.07732742953,(Parus_palustris:7.674472905,Parus_major:7.674472905):7.4028545241):26.9898439912,((Hirundo_rustica:30.2345406395,(Phylloscopus_fuscatus:10.585848937000002,(Phylloscopus_trochilus:5.4161325555,Phylloscopus_collybita:5.416132555000001):5.169716382):19.6486917016):3.615…
	TREE tree_5204 = (Sayornis_phoebe:69.73442668591,(Philesturnus_carunculatus:53.231809862,((((Parus_major:9.38265014,Parus_palustris:9.38265014):7.2098141571,Parus_atricapillus:16.592464296299998):28.115873644,(((Hirundo_rustica:36.6090734891,((Phylloscopus_trochilus:6.014319141,Phylloscopus_collybita:6.014319142):4.971577953,Phylloscopus_fuscatus:10.985897096):25.6231763933):0.7462895586,((Acroce…
	TREE tree_2353 = (Sayornis_phoebe:65.4512028277,(Philesturnus_carunculatus:49.6642551447,(((Parus_atricapillus:15.8145927072,(Parus_palustris:6.744983577,Parus_major:6.744983577):9.06960913):26.498799562200002,(((((Phylloscopus_trochilus:4.868568846,Phylloscopus_collybita:4.8685688460000005):6.2610684999999995,Phylloscopus_fuscatus:11.129637345999999):19.9984696235,Hirundo_rustica:31.128106969199…
	TREE tree_5293 = (Sayornis_phoebe:67.942745520274,(Philesturnus_carunculatus:52.233828934,(((Parus_atricapillus:16.003871350999997,(Parus_palustris:10.20981735,Parus_major:10.20981735):5.7940539991):28.682885699,(((((Phylloscopus_trochilus:7.237076895,Phylloscopus_collybita:7.237076893999999):5.074115867,Phylloscopus_fuscatus:12.311192762000001):18.84957053867,Hirundo_rustica:31.1607632996):1.454…
	TREE tree_3587 = (Sayornis_phoebe:67.26708574271399,(Philesturnus_carunculatus:50.164512437599996,(((Parus_atricapillus:16.6991427963,(Parus_major:7.057295384,Parus_palustris:7.057295384):9.641847412):25.4027272124,((((Phylloscopus_fuscatus:8.637424716,(Phylloscopus_trochilus:5.757084882,Phylloscopus_collybita:5.757084882):2.880339835):21.1161795015,(Zosterops_lateralis:20.721375340444,Sylvia_com…
	TREE tree_4591 = (Sayornis_phoebe:66.8229450062,(Philesturnus_carunculatus:51.353611863699996,((((Parus_palustris:7.839216751,Parus_major:7.839216751):8.6739294181,Parus_atricapillus:16.513146167400002):27.2118574022,((Hirundo_rustica:31.239903159700003,(Phylloscopus_fuscatus:9.858838792,(Phylloscopus_trochilus:5.364763535,Phylloscopus_collybita:5.364763535):4.494075257):21.38106436872):4.4824326…
	TREE tree_6884 = (Sayornis_phoebe:71.9578062969,(Philesturnus_carunculatus:50.8197359367,((((Parus_major:8.455599884,Parus_palustris:8.455599883):5.7721565091,Parus_atricapillus:14.227756391660002):27.371641837,((Hirundo_rustica:25.636762760099998,(Phylloscopus_fuscatus:8.034487944,(Phylloscopus_trochilus:5.013610852,Phylloscopus_collybita:5.013610850999999):3.020877093):17.602274815399998):6.295…
	TREE tree_4939 = (Sayornis_phoebe:67.57215119970999,(Philesturnus_carunculatus:52.321694808,((((Parus_major:8.700060191,Parus_palustris:8.700060191):7.9956348329,Parus_atricapillus:16.69569502376):25.6482652573,(((Phylloscopus_fuscatus:11.328579599000001,(Phylloscopus_trochilus:5.598744519,Phylloscopus_collybita:5.59874452):5.72983508):20.37270122,Hirundo_rustica:31.7012808203):3.720277252,((Zost…
	TREE tree_6719 = (Sayornis_phoebe:65.00669135827,(Philesturnus_carunculatus:47.329712182,((((Parus_major:7.343514515,Parus_palustris:7.343514515):8.4551610946,Parus_atricapillus:15.798675609100002):24.720608740000003,((((Phylloscopus_trochilus:4.971544719,Phylloscopus_collybita:4.971544719000001):4.161741642,Phylloscopus_fuscatus:9.133286362):19.7784242501,Hirundo_rustica:28.911710609700002):1.20…
	TREE tree_3999 = (Sayornis_phoebe:64.7856171704,(Philesturnus_carunculatus:49.449819160000004,((((Parus_major:7.227272401,Parus_palustris:7.227272401):9.430119273999999,Parus_atricapillus:16.657391675):25.246575805,((((Phylloscopus_trochilus:5.344820143,Phylloscopus_collybita:5.344820143):5.809301501,Phylloscopus_fuscatus:11.154121644):21.13498594609,Hirundo_rustica:32.28910759):2.739450554,((Zos…
	TREE tree_5556 = (Sayornis_phoebe:61.6630708981,(Philesturnus_carunculatus:46.9760892762,((((Parus_major:9.854932574,Parus_palustris:9.854932574):6.644522205900001,Parus_atricapillus:16.49945477954):25.26199763874,((((Phylloscopus_trochilus:5.38185521,Phylloscopus_collybita:5.3818552099999994):4.7810779084,Phylloscopus_fuscatus:10.162933119):22.8424105506,Hirundo_rustica:33.005343669830005):3.290…
	TREE tree_3736 = (Sayornis_phoebe:68.39058667326,(Philesturnus_carunculatus:49.162933943999995,(((Parus_atricapillus:16.273923017199998,(Parus_major:6.877591454,Parus_palustris:6.877591454):9.3963315633):24.7558831068,((((Phylloscopus_fuscatus:9.649823377,(Phylloscopus_trochilus:6.153363617,Phylloscopus_collybita:6.153363618):3.496459759):20.0990674525,((Acrocephalus_schoenobaenus:10.8574472993,(…
	TREE tree_6646 = (Sayornis_phoebe:71.2762794249,(Philesturnus_carunculatus:55.69474434999999,(((Parus_atricapillus:17.9342577446,(Parus_palustris:10.48716791,Parus_major:10.48716791):7.4470898356):26.409487645200002,((Hirundo_rustica:34.5002017103,((Phylloscopus_trochilus:6.040347441,Phylloscopus_collybita:6.040347441):5.259036751,Phylloscopus_fuscatus:11.299384193):23.2008175161):3.168362512,((Z…
	TREE tree_9163 = (Sayornis_phoebe:63.19471570863,(Philesturnus_carunculatus:50.743319776999996,((((Parus_palustris:9.074960149,Parus_major:9.074960149999999):7.606729387,Parus_atricapillus:16.6816895368):26.264161742,(((Phylloscopus_fuscatus:8.683737677,(Phylloscopus_trochilus:5.514273816,Phylloscopus_collybita:5.514273815999999):3.1694638604):22.836022003400004,Hirundo_rustica:31.519759679799996…
	TREE tree_1142 = (Sayornis_phoebe:68.5316049578,(Philesturnus_carunculatus:55.441550215,(((Parus_atricapillus:16.10469596396,(Parus_palustris:9.964120438,Parus_major:9.964120438):6.140575527299999):25.6711594955,((((Phylloscopus_trochilus:5.140302061,Phylloscopus_collybita:5.140302062):4.523873029000001,Phylloscopus_fuscatus:9.66417509):19.5187943388,Hirundo_rustica:29.182969429899998):2.77854544…
	TREE tree_4608 = (Sayornis_phoebe:63.72246603996,(Philesturnus_carunculatus:47.580772798299996,((((Parus_major:8.817151162,Parus_palustris:8.817151162):7.4113592483,Parus_atricapillus:16.2285104097):23.023445431299997,((((Phylloscopus_fuscatus:9.484037597,(Phylloscopus_trochilus:5.081419297,Phylloscopus_collybita:5.081419297):4.4026183):21.1964420833,Hirundo_rustica:30.6804796786):1.646400733,(((…
	TREE tree_4215 = (Sayornis_phoebe:71.43056763739,(Philesturnus_carunculatus:56.185838532300004,((((Parus_major:12.0066894,Parus_palustris:12.006689399999999):8.772085217299999,Parus_atricapillus:20.7787746162):27.082944073,((Hirundo_rustica:29.356030747900004,(Phylloscopus_fuscatus:9.0986601723,(Phylloscopus_trochilus:5.135580218,Phylloscopus_collybita:5.135580217999999):3.963079954):20.257370578…
	TREE tree_3020 = (Sayornis_phoebe:69.22057105048,(Philesturnus_carunculatus:52.746578407399994,(((Parus_atricapillus:21.328932442399996,(Parus_major:9.409625498,Parus_palustris:9.409625497):11.919306944):23.439331399600004,((Hirundo_rustica:33.14089616946,((Phylloscopus_trochilus:6.072151535,Phylloscopus_collybita:6.072151535):5.5251689301999996,Phylloscopus_fuscatus:11.597320465):21.5435757053):…
	TREE tree_7095 = (Sayornis_phoebe:64.69930637530001,(Philesturnus_carunculatus:50.008617204,(((Parus_atricapillus:16.2986801703,(Parus_major:9.390742653,Parus_palustris:9.390742653):6.9079375169):26.41283756,(((((Phylloscopus_collybita:4.431996057,Phylloscopus_trochilus:4.431996057):3.0640825510000003,Phylloscopus_fuscatus:7.4960786079999995):19.2898979432,Hirundo_rustica:26.785976550172):3.68424…
	TREE tree_3078 = (Sayornis_phoebe:74.00927512626001,(Philesturnus_carunculatus:56.806616999,((((Parus_major:12.7660768,Parus_palustris:12.766076802):7.63091766149,Parus_atricapillus:20.39699446482):28.2515073765,(((Phylloscopus_fuscatus:11.620342614,(Phylloscopus_trochilus:6.774643254,Phylloscopus_collybita:6.774643253):4.845699359999999):24.386937117000002,Hirundo_rustica:36.00727972955):3.39613…
	TREE tree_8447 = (Sayornis_phoebe:64.0784996597,(Philesturnus_carunculatus:48.86178020009999,(((Parus_atricapillus:14.8371150683,(Parus_major:8.092534312,Parus_palustris:8.092534312):6.7445807557999995):27.397949353,(((Zosterops_lateralis:25.872910719593,Sylvia_communis:25.872910719700002):7.146393827,((Phylloscopus_trochilus:6.871540209,Phylloscopus_collybita:6.8715402085):5.075464106,Phylloscop…
	TREE tree_7478 = (Sayornis_phoebe:76.9247233276714,(Philesturnus_carunculatus:60.65871021099999,(((Parus_atricapillus:22.5354917739,(Parus_palustris:11.18709561,Parus_major:11.187095609):11.3483961645):31.0902892457,((Hirundo_rustica:36.09057782072,(((Acrocephalus_arundinaceus:3.214590657,Acrocephalus_stentoreus:3.2145906568):9.840502987999999,Acrocephalus_schoenobaenus:13.0550936448):20.89234082…
	TREE tree_4708 = (Sayornis_phoebe:63.12923973426,(Philesturnus_carunculatus:49.464035953599996,(((Parus_atricapillus:17.1971938114,(Parus_palustris:8.509132605,Parus_major:8.509132605):8.688061206):26.2767256243,((Hirundo_rustica:26.8676739193,((Phylloscopus_trochilus:4.881158923,Phylloscopus_collybita:4.881158923):3.4558590340000004,Phylloscopus_fuscatus:8.337017957):18.5306559622):6.003080892,(…
	TREE tree_5353 = (Sayornis_phoebe:65.19609497799999,(Philesturnus_carunculatus:50.09870841032,((((Parus_palustris:9.781193409,Parus_major:9.781193409):9.4064530391,Parus_atricapillus:19.187646446400002):24.8891668234,((Hirundo_rustica:36.4342357085,(Phylloscopus_fuscatus:11.337080922,(Phylloscopus_trochilus:7.180239214,Phylloscopus_collybita:7.180239214):4.156841708):25.097154788999998):1.3397241…
	TREE tree_9483 = (Sayornis_phoebe:65.362716784,(Philesturnus_carunculatus:48.045750671099995,(((Parus_atricapillus:15.36424593822,(Parus_palustris:7.736067228,Parus_major:7.736067228):7.6281787109999994):25.3272946014,((Hirundo_rustica:28.342636960500002,((Phylloscopus_trochilus:5.368675463,Phylloscopus_collybita:5.3686754639):4.029024714,Phylloscopus_fuscatus:9.397700177):18.9449367824):4.014658…
	TREE tree_6124 = (Sayornis_phoebe:63.56943640290001,(Philesturnus_carunculatus:48.35548979320001,(((Parus_atricapillus:14.0065145843,(Parus_palustris:5.376046836,Parus_major:5.376046836):8.630467747600001):24.6124221567,((Hirundo_rustica:29.25354869969,((Phylloscopus_trochilus:4.849119819,Phylloscopus_collybita:4.84911982):3.7465379509999996,Phylloscopus_fuscatus:8.595657768999999):20.65789092838…
	TREE tree_5513 = (Sayornis_phoebe:72.7699930903856,(Philesturnus_carunculatus:57.214557809700004,(((Parus_atricapillus:19.784457122990002,(Parus_palustris:10.68729018,Parus_major:10.68729018):9.0971669479):29.447067886,(((((Phylloscopus_trochilus:5.854758688,Phylloscopus_collybita:5.8547586882000004):4.829773102,Phylloscopus_fuscatus:10.684531790000001):20.3499867505,((Acrocephalus_schoenobaenus:…
	TREE tree_2423 = (Sayornis_phoebe:61.0046012234,(Philesturnus_carunculatus:47.87145426400001,(((Parus_atricapillus:16.5427271942,(Parus_palustris:7.999660635,Parus_major:7.999660635):8.5430665576):25.980312170199998,((((Acrocephalus_schoenobaenus:12.4706590929,(Acrocephalus_arundinaceus:3.08596666,Acrocephalus_stentoreus:3.08596666):9.3846924328):20.117884664404997,(Locustella_naevia:20.448753517…
	TREE tree_3257 = (Sayornis_phoebe:67.48045547227,(Philesturnus_carunculatus:53.183560054000004,((((Parus_major:9.315167533,Parus_palustris:9.315167533):6.8274552867,Parus_atricapillus:16.1426228196):26.04745407,(((((Phylloscopus_trochilus:4.981080668,Phylloscopus_collybita:4.981080668000001):4.076990296,Phylloscopus_fuscatus:9.058070964):19.7934662256,Hirundo_rustica:28.8515371911):1.467737385,((…
	TREE tree_4710 = (Sayornis_phoebe:62.161461887499996,(Philesturnus_carunculatus:47.472316395,(((Parus_atricapillus:17.354679333300002,(Parus_palustris:9.645358785,Parus_major:9.645358785):7.70932054718):25.8493628571,((Hirundo_rustica:33.1264375811,((Phylloscopus_trochilus:6.009430768,Phylloscopus_collybita:6.009430768):4.168457602,Phylloscopus_fuscatus:10.177888371000002):22.94854921):1.40693919…
	TREE tree_6238 = (Sayornis_phoebe:65.55576064443,(Philesturnus_carunculatus:47.41680231,((((Parus_palustris:9.1717596,Parus_major:9.1717596):8.5030318969,Parus_atricapillus:17.6747914974):23.930671213300002,((((Phylloscopus_fuscatus:13.5136679915,(Phylloscopus_trochilus:8.005472292,Phylloscopus_collybita:8.005472291):5.508195699):21.4432864994,Hirundo_rustica:34.9569544892):0.8708443254,((Acrocep…
	TREE tree_0122 = (Sayornis_phoebe:67.3864270136,(Philesturnus_carunculatus:48.9273409396,(((Parus_atricapillus:15.398298277899999,(Parus_palustris:6.735853787,Parus_major:6.735853787):8.6624444911):26.5607630615,((Hirundo_rustica:30.621653560099997,((Phylloscopus_trochilus:4.19857925,Phylloscopus_collybita:4.19857925):3.7709188124,Phylloscopus_fuscatus:7.9694980609999995):22.652155498099997):4.19…
	TREE tree_1446 = (Sayornis_phoebe:70.9743704535,(Philesturnus_carunculatus:56.692737050999995,((((Parus_major:9.264722434,Parus_palustris:9.264722434):11.5030722023,Parus_atricapillus:20.7677946366):26.0952868144,((Hirundo_rustica:33.268731319699995,(Phylloscopus_fuscatus:12.352506568999999,(Phylloscopus_trochilus:5.801269713,Phylloscopus_collybita:5.801269712):6.551236856):20.916224750999998):6.…
	TREE tree_9721 = (Sayornis_phoebe:68.1092572487,(Philesturnus_carunculatus:51.369428078,((((Parus_major:8.971968617,Parus_palustris:8.971968617):7.3858879548,Parus_atricapillus:16.357856572):24.068328479499996,((Hirundo_rustica:22.4836315602,(Phylloscopus_fuscatus:6.707737156,(Phylloscopus_trochilus:3.479244033,Phylloscopus_collybita:3.479244033):3.228493124):15.775894403499999):5.128498068,(((Lo…
	TREE tree_5386 = (Sayornis_phoebe:62.30581272399999,(Philesturnus_carunculatus:50.295410356,(((Parus_atricapillus:16.9416224064,(Parus_major:9.292186173,Parus_palustris:9.292186173):7.6494362329):25.336272913499997,((((Phylloscopus_trochilus:4.946822726,Phylloscopus_collybita:4.946822726):3.83942635,Phylloscopus_fuscatus:8.786249076):22.1554941725,Hirundo_rustica:30.941743250800002):2.746268237,(…
	TREE tree_2150 = (Sayornis_phoebe:64.95025973359999,(Philesturnus_carunculatus:49.338983405,(((Parus_atricapillus:18.987546210819996,(Parus_palustris:10.54863187,Parus_major:10.548631873):8.4389143374):24.0945579101,((Hirundo_rustica:33.4444090403,(((Acrocephalus_arundinaceus:3.015266621,Acrocephalus_stentoreus:3.0152666216):9.301036809,Acrocephalus_schoenobaenus:12.3163034314):18.980064908299997…
	TREE tree_4526 = (Sayornis_phoebe:73.863460264,(Philesturnus_carunculatus:59.128097989,((((Parus_palustris:11.4725678,Parus_major:11.4725678):7.896917542400001,Parus_atricapillus:19.369485348799998):30.2213213821,((Hirundo_rustica:30.5872317395,((Phylloscopus_trochilus:5.805015305,Phylloscopus_collybita:5.805015303999999):5.540114886,Phylloscopus_fuscatus:11.345130190999999):19.2421015479):12.501…
	TREE tree_1779 = (Sayornis_phoebe:66.6093387741,(Philesturnus_carunculatus:50.603238854,(((Parus_atricapillus:14.5729201034,(Parus_palustris:7.858367969,Parus_major:7.8583679696):6.714552133):26.296592518,((((((Acrocephalus_arundinaceus:2.489734937,Acrocephalus_stentoreus:2.4897349364):8.3523828354,Acrocephalus_schoenobaenus:10.8421177731):16.149524544000002,(Acrocephalus_palustris:17.6440861797,…
	TREE tree_5775 = (Sayornis_phoebe:64.45724732368001,(Philesturnus_carunculatus:49.9531959421,(((Parus_atricapillus:14.46319008947,(Parus_palustris:7.801332353,Parus_major:7.8013323526):6.66185773674):24.9448264796,((((Phylloscopus_trochilus:4.256785737,Phylloscopus_collybita:4.256785737):4.44592168,Phylloscopus_fuscatus:8.702707418):18.850806543300003,Hirundo_rustica:27.553513959700002):1.5816183…
	TREE tree_1252 = (Sayornis_phoebe:61.652440760000005,(Philesturnus_carunculatus:45.915382691,((((Parus_palustris:10.15266654,Parus_major:10.152666540999999):5.786429383,Parus_atricapillus:15.939095923300002):23.625024286600002,(((((Phylloscopus_trochilus:6.560983489,Phylloscopus_collybita:6.560983489):5.321884563,Phylloscopus_fuscatus:11.882868052300001):18.195362155799998,((Acrocephalus_palustri…
	TREE tree_8396 = (Sayornis_phoebe:68.0150847164,(Philesturnus_carunculatus:51.431668324,((((Parus_palustris:9.317077047,Parus_major:9.317077047):6.9307085547,Parus_atricapillus:16.2477856018):26.4653805895,((Hirundo_rustica:37.397369219400005,(Phylloscopus_fuscatus:13.126776556,(Phylloscopus_trochilus:7.810082107,Phylloscopus_collybita:7.810082108):5.31669445):24.2705926638):0.6310455961,((Zoster…
	TREE tree_2900 = (Sayornis_phoebe:70.60557832031,(Philesturnus_carunculatus:52.85667814400001,(((Parus_atricapillus:17.2460338885,(Parus_major:7.341809523,Parus_palustris:7.341809523):9.904224365900001):26.717768621,(((Hirundo_rustica:27.79175955108,((Phylloscopus_trochilus:5.297166205,Phylloscopus_collybita:5.297166205):2.9780368531,Phylloscopus_fuscatus:8.275203058999999):19.5165564914):3.79620…
	TREE tree_2515 = (Sayornis_phoebe:67.7423744389,(Philesturnus_carunculatus:48.53652430100001,(((Parus_atricapillus:14.1640836507,(Parus_palustris:7.121525145,Parus_major:7.1215251454):7.042558506000001):27.619533988599997,((((Zosterops_lateralis:22.965323769919994,Sylvia_communis:22.965323768900003):3.472268508,(Phylloscopus_fuscatus:10.25323962,(Phylloscopus_trochilus:5.3828162,Phylloscopus_coll…
	TREE tree_1125 = (Sayornis_phoebe:69.2945400258,(Philesturnus_carunculatus:50.64797567109001,(((Parus_atricapillus:17.742132309520002,(Parus_major:5.975290785,Parus_palustris:5.975290785):11.7668415248):24.580572929570003,((Hirundo_rustica:28.872763780299998,(Phylloscopus_fuscatus:9.243020456,(Phylloscopus_trochilus:4.549972555,Phylloscopus_collybita:4.549972555):4.693047901):19.6297433239):4.364…
	TREE tree_8686 = (Sayornis_phoebe:69.1474678848,(Philesturnus_carunculatus:51.514327712,(((Parus_atricapillus:17.831086924599997,(Parus_palustris:7.105208143,Parus_major:7.105208142):10.725878781799999):24.69684313513,(((((Phylloscopus_trochilus:6.409807664,Phylloscopus_collybita:6.4098076630000005):4.565617917999999,Phylloscopus_fuscatus:10.975425581):18.978513129299998,((Locustella_naevia:17.24…
	TREE tree_3951 = (Sayornis_phoebe:64.59397652867,(Philesturnus_carunculatus:46.600969304299994,((((Parus_palustris:8.253158698,Parus_major:8.253158698):7.6774544001,Parus_atricapillus:15.9306130989):22.412422603099998,(((Hirundo_rustica:28.7059161695,((Phylloscopus_trochilus:5.668704302,Phylloscopus_collybita:5.668704302):4.4208107622999995,Phylloscopus_fuscatus:10.089515064):18.6164011051):1.711…
	TREE tree_1626 = (Sayornis_phoebe:63.6115714217,(Philesturnus_carunculatus:45.7686494478,((((Parus_major:6.257099461,Parus_palustris:6.257099461999999):6.5303826554,Parus_atricapillus:12.787482116620001):22.9409710038,(((((Phylloscopus_trochilus:5.326144702,Phylloscopus_collybita:5.326144702):2.922492502,Phylloscopus_fuscatus:8.248637203000001):19.039126766499997,(Zosterops_lateralis:15.307141660…
	TREE tree_6302 = (Sayornis_phoebe:68.5205495669,(Philesturnus_carunculatus:51.597437974,((((Parus_major:7.064131179,Parus_palustris:7.064131179):9.645907191900001,Parus_atricapillus:16.71003837136):27.0709694597,((((Acrocephalus_palustris:17.286312142699998,Locustella_naevia:17.2863121418):9.027936315,(Acrocephalus_schoenobaenus:10.463287982699999,(Acrocephalus_arundinaceus:3.096574874,Acrocephal…
	TREE tree_3643 = (Sayornis_phoebe:70.6085177848,(Philesturnus_carunculatus:54.082362746,((((Parus_palustris:6.900227865,Parus_major:6.900227865):9.00197276,Parus_atricapillus:15.902200624199999):27.2094533155,((((Phylloscopus_trochilus:5.312328356,Phylloscopus_collybita:5.31232835669):3.4801015097000003,Phylloscopus_fuscatus:8.7924298658):20.5263399639,Hirundo_rustica:29.3187698302):4.566814213,(…
	TREE tree_1296 = (Sayornis_phoebe:68.45528622974,(Philesturnus_carunculatus:51.4366583636,(((Parus_atricapillus:17.4497363333,(Parus_major:11.3808465,Parus_palustris:11.3808465):6.0688898322):25.050288617,(((Phylloscopus_fuscatus:9.175792053999999,(Phylloscopus_trochilus:4.938420926,Phylloscopus_collybita:4.938420926999999):4.2373711271):23.7702233959,Hirundo_rustica:32.946015450299996):2.5716997…
	TREE tree_6115 = (Sayornis_phoebe:62.75812258090001,(Philesturnus_carunculatus:43.5761403614,(((Parus_atricapillus:14.1223484006,(Parus_palustris:7.774536283,Parus_major:7.7745362828):6.3478121183):21.152478179,((Hirundo_rustica:22.9184957409,(Phylloscopus_fuscatus:8.000807448,(Phylloscopus_trochilus:5.703755738,Phylloscopus_collybita:5.703755738):2.29705171):14.917688292800001):7.029866278,((Zos…
	TREE tree_8827 = (Sayornis_phoebe:70.84804365139999,(Philesturnus_carunculatus:49.312258176,(((Parus_atricapillus:16.704706766999998,(Parus_palustris:9.035745611,Parus_major:9.035745611):7.668961155100001):25.6473995215,(((Hirundo_rustica:32.4221908895,((Acrocephalus_schoenobaenus:12.4723415426,(Acrocephalus_arundinaceus:3.796604461,Acrocephalus_stentoreus:3.7966044607):8.675737080000001):17.2569…
	TREE tree_9985 = (Sayornis_phoebe:66.24359801220001,(Philesturnus_carunculatus:50.31245566,(((Parus_atricapillus:16.445432792,(Parus_palustris:7.698739775,Parus_major:7.698739775):8.7466930184):27.8633116366,(((Phylloscopus_fuscatus:8.8189504546,(Phylloscopus_trochilus:5.118135829,Phylloscopus_collybita:5.118135829):3.7008146259999997):20.8861449656,Hirundo_rustica:29.705095420901998):1.375963105…
	TREE tree_5168 = (Sayornis_phoebe:66.45981078400001,(Philesturnus_carunculatus:51.522788594,((((Parus_palustris:9.117098368,Parus_major:9.117098368):10.1537082568,Parus_atricapillus:19.270806624499997):25.112419138099998,((Hirundo_rustica:31.922055409900004,(Phylloscopus_fuscatus:9.301721522000001,(Phylloscopus_trochilus:5.782321417,Phylloscopus_collybita:5.782321417):3.5194001042):22.62033388839…
	TREE tree_6730 = (Sayornis_phoebe:71.17613140566,(Philesturnus_carunculatus:56.2828649606,(((Parus_atricapillus:20.240413063200002,(Parus_palustris:8.568439088,Parus_major:8.5684390881):11.6719739765):28.884712786500003,(((Phylloscopus_fuscatus:11.342561365000002,(Phylloscopus_trochilus:7.219795231,Phylloscopus_collybita:7.2197952306):4.1227661346):22.756772735200002,Hirundo_rustica:34.0993341007…
	TREE tree_9059 = (Sayornis_phoebe:63.470841522600004,(Philesturnus_carunculatus:48.37093751,(((Parus_atricapillus:15.574090309299999,(Parus_major:7.735595627,Parus_palustris:7.735595627):7.8384946829999995):25.8489784496,(((Phylloscopus_fuscatus:10.183759284,(Phylloscopus_trochilus:5.079842603,Phylloscopus_collybita:5.0798426039999995):5.103916679999999):19.14050385519,Hirundo_rustica:29.32426314…
	TREE tree_5596 = (Sayornis_phoebe:66.45208666340001,(Philesturnus_carunculatus:49.6352497103,(((Parus_atricapillus:17.861559441390003,(Parus_major:8.729928668,Parus_palustris:8.729928668):9.13163077406):24.942045710549998,((Hirundo_rustica:26.9902774283,((Phylloscopus_trochilus:4.701857666,Phylloscopus_collybita:4.701857666):4.62587593,Phylloscopus_fuscatus:9.327733596):17.6625438337):4.789762824…
	TREE tree_7323 = (Sayornis_phoebe:69.6201611642,(Philesturnus_carunculatus:49.9746812387,((((Parus_palustris:8.855104985,Parus_major:8.855104985):7.2352591717,Parus_atricapillus:16.09036415716):27.622758062499997,((((Phylloscopus_trochilus:7.297932756,Phylloscopus_collybita:7.297932755):6.501870975999999,Phylloscopus_fuscatus:13.799803731):21.8806975978,Hirundo_rustica:35.6805013298):2.626985051,…
	TREE tree_8649 = (Sayornis_phoebe:67.58877616710001,(Philesturnus_carunculatus:51.8304251084,(((Parus_atricapillus:14.447106814120001,(Parus_palustris:7.4910650389999995,Parus_major:7.491065038):6.956041774699999):26.609119397100002,((((Phylloscopus_fuscatus:9.139394022,(Phylloscopus_trochilus:5.48406669,Phylloscopus_collybita:5.484066691000001):3.6553273309999996):22.6439662865,Hirundo_rustica:3…
	TREE tree_5507 = (Sayornis_phoebe:67.08952978228,(Philesturnus_carunculatus:52.788740374,(((Parus_atricapillus:15.777073649399998,(Parus_major:8.608664731,Parus_palustris:8.608664731000001):7.168408916840001):28.87303977,((((Phylloscopus_trochilus:4.859118,Phylloscopus_collybita:4.859118001000001):5.564101056,Phylloscopus_fuscatus:10.423219056):18.956681252899998,Hirundo_rustica:29.37990030863):2…
	TREE tree_5051 = (Sayornis_phoebe:64.2430826777,(Philesturnus_carunculatus:49.23098430200001,(((Parus_atricapillus:14.77619093105,(Parus_palustris:9.583612302,Parus_major:9.583612302):5.192578629200001):25.958211400499998,((((Phylloscopus_fuscatus:8.917661393,(Phylloscopus_trochilus:5.406350557,Phylloscopus_collybita:5.406350557):3.511310837):18.85572618665,Hirundo_rustica:27.7733875805):3.994239…
	TREE tree_8864 = (Sayornis_phoebe:68.3486046372,(Philesturnus_carunculatus:51.969756409700004,((((Parus_major:8.85124446,Parus_palustris:8.85124446):7.6988333225,Parus_atricapillus:16.5500777832):25.9232020329,(((Hirundo_rustica:31.164970340900005,(Phylloscopus_fuscatus:11.10071189,(Phylloscopus_collybita:6.291928763,Phylloscopus_trochilus:6.291928764):4.8087831266):20.06425845):2.046298626,(Zost…
	TREE tree_2764 = (Sayornis_phoebe:66.06339436100001,(Philesturnus_carunculatus:47.76907147,((((Parus_palustris:8.462897203,Parus_major:8.462897202):6.5388841076,Parus_atricapillus:15.0017813111):24.055290441,((Hirundo_rustica:25.4793987994,(Phylloscopus_fuscatus:8.543399839,(Phylloscopus_trochilus:3.980282286,Phylloscopus_collybita:3.9802822869999996):4.563117553):16.9359989617):3.298221369,((Zos…
	TREE tree_6607 = (Sayornis_phoebe:64.290964818,(Philesturnus_carunculatus:45.5912007822,((((Parus_palustris:9.8465236,Parus_major:9.846523599):5.526992529699999,Parus_atricapillus:15.3735161292):26.5985536688,((Hirundo_rustica:33.5318516607,((Phylloscopus_trochilus:5.579978523,Phylloscopus_collybita:5.579978523):4.9421086370000005,Phylloscopus_fuscatus:10.5220871611):23.0097644992):1.626123759,((…
	TREE tree_2344 = (Sayornis_phoebe:66.3950497788,(Philesturnus_carunculatus:51.57813322,(((Parus_atricapillus:18.009489813000002,(Parus_palustris:9.305920169,Parus_major:9.305920169):8.703569643):21.6596432588,((Hirundo_rustica:27.391962010500002,(Phylloscopus_fuscatus:9.349724837,(Phylloscopus_trochilus:5.031750253,Phylloscopus_collybita:5.031750253):4.317974584):18.0422371731):2.483506062,((Zost…
	TREE tree_3634 = (Sayornis_phoebe:64.9901268011,(Philesturnus_carunculatus:51.56984914,(((Parus_atricapillus:17.908025387513,(Parus_palustris:8.266828426,Parus_major:8.266828426):9.641196961):23.261999701999997,((((Phylloscopus_trochilus:5.361289535,Phylloscopus_collybita:5.361289534):3.174263334,Phylloscopus_fuscatus:8.535552869):19.878624591,Hirundo_rustica:28.4141774585):5.83573481,((Zosterops…
	TREE tree_6557 = (Sayornis_phoebe:75.52169503603,(Philesturnus_carunculatus:56.303481972,((((Parus_major:11.55336329,Parus_palustris:11.553363288):8.095205552500001,Parus_atricapillus:19.64856884145):28.43706279272,((((Zosterops_lateralis:18.546035039,Sylvia_communis:18.546035039600003):11.597439512,((Phylloscopus_trochilus:6.069905309,Phylloscopus_collybita:6.069905308):5.592763045,Phylloscopus_…
	TREE tree_8022 = (Sayornis_phoebe:69.32719061520001,(Philesturnus_carunculatus:54.212039215,((((Parus_palustris:9.166971677,Parus_major:9.166971677):9.967961747,Parus_atricapillus:19.1349334232):27.9069521663,((((Phylloscopus_fuscatus:10.592805985,(Phylloscopus_trochilus:5.856595959,Phylloscopus_collybita:5.85659596):4.736210025):18.8869170659,(((Acrocephalus_arundinaceus:2.75111874,Acrocephalus_…
	TREE tree_0994 = (Sayornis_phoebe:74.32777140334,(Philesturnus_carunculatus:58.375888512,(((Parus_atricapillus:18.212886927099998,(Parus_palustris:9.433210315,Parus_major:9.433210315):8.7796766101):34.994383675,(((((Phylloscopus_trochilus:7.490328038,Phylloscopus_collybita:7.4903280379999995):2.705366228,Phylloscopus_fuscatus:10.195694266):23.709930523,(((Acrocephalus_arundinaceus:4.706494344,Acr…
	TREE tree_0116 = (Sayornis_phoebe:69.0906735461,(Philesturnus_carunculatus:53.284661878,(((Parus_atricapillus:18.2486658648,(Parus_palustris:7.623952971,Parus_major:7.623952971):10.6247128929):27.7020434928,((((Phylloscopus_trochilus:5.413628951,Phylloscopus_collybita:5.41362895):5.6963661299999995,Phylloscopus_fuscatus:11.109995081):21.226217749400003,Hirundo_rustica:32.33621282931):2.50454215,(…
	TREE tree_7775 = (Sayornis_phoebe:62.75662176790001,(Philesturnus_carunculatus:47.4711013405,((((Parus_major:7.417006324,Parus_palustris:7.417006325000001):7.5975532262,Parus_atricapillus:15.014559550300003):20.3808378798,((Hirundo_rustica:27.091398111,(Phylloscopus_fuscatus:8.004655544,(Phylloscopus_trochilus:5.068656485,Phylloscopus_collybita:5.068656486):2.9359990581999997):19.0867425669):2.44…
	TREE tree_0658 = (Sayornis_phoebe:68.488882619699,(Philesturnus_carunculatus:50.279591252,(((Parus_atricapillus:16.23158309305,(Parus_palustris:8.129900033,Parus_major:8.129900032):8.101683060000001):25.271354878399997,((Hirundo_rustica:30.3423497407,(Phylloscopus_fuscatus:8.660459574,(Phylloscopus_trochilus:4.56914915,Phylloscopus_collybita:4.569149149999999):4.0913104229999995):21.681890166):3.…
	TREE tree_9348 = (Sayornis_phoebe:65.37591123406999,(Philesturnus_carunculatus:49.102558484999996,((((Parus_major:6.508178843,Parus_palustris:6.508178843):8.3085242164,Parus_atricapillus:14.816703058899998):26.958057462,(((((Acrocephalus_arundinaceus:3.207762513,Acrocephalus_stentoreus:3.2077625137):9.9885347919,Acrocephalus_schoenobaenus:13.1962973043):16.904656239999998,(Acrocephalus_palustris:…
	TREE tree_1473 = (Sayornis_phoebe:68.3451328601,(Philesturnus_carunculatus:50.44789440900001,(((Parus_atricapillus:18.158902215700003,(Parus_major:9.210009961,Parus_palustris:9.210009961):8.948892256):26.2901153486,((((Phylloscopus_fuscatus:10.82899335,(Phylloscopus_collybita:6.027869483,Phylloscopus_trochilus:6.027869483):4.801123867):21.795760911400002,Hirundo_rustica:32.6247542604):3.000391803…
	TREE tree_7931 = (Sayornis_phoebe:71.29866478029999,(Philesturnus_carunculatus:52.94243386619999,(((Parus_atricapillus:19.43504447236,(Parus_palustris:9.341426964,Parus_major:9.341426964):10.0936175068):28.467289979,((((Phylloscopus_trochilus:5.175638621,Phylloscopus_collybita:5.175638621):6.231173591,Phylloscopus_fuscatus:11.406812212):22.294525566800004,Hirundo_rustica:33.70133778147):2.8437276…
	TREE tree_1550 = (Sayornis_phoebe:62.59078117719999,(Philesturnus_carunculatus:48.91186198010001,(((Parus_atricapillus:14.260354408868999,(Parus_major:6.562501871,Parus_palustris:6.562501871):7.6978525396999995):26.81741098999,((Hirundo_rustica:30.5616570406,(Phylloscopus_fuscatus:9.431050488,(Phylloscopus_trochilus:4.611961736,Phylloscopus_collybita:4.6119617349999995):4.819088752):21.1306065523…
	TREE tree_6374 = (Sayornis_phoebe:64.768967421,(Philesturnus_carunculatus:47.727246368299994,(((Parus_atricapillus:17.269439585,(Parus_palustris:9.647556872,Parus_major:9.647556872):7.6218827122):25.6791193341,((Hirundo_rustica:31.071111200900003,((Phylloscopus_trochilus:5.481275822,Phylloscopus_collybita:5.481275822):4.954646625,Phylloscopus_fuscatus:10.435922447):20.63518875121):2.214714884,((Z…
	TREE tree_0890 = (Sayornis_phoebe:67.91369333149999,(Philesturnus_carunculatus:54.539072507,(((Parus_atricapillus:16.44581177493,(Parus_palustris:9.964725892,Parus_major:9.964725892):6.4810858831000004):28.355880978000002,((((Phylloscopus_trochilus:6.261477245,Phylloscopus_collybita:6.261477245):4.486524945,Phylloscopus_fuscatus:10.748002189000001):19.5193519707,Hirundo_rustica:30.2673541601):5.7…
	TREE tree_6447 = (Sayornis_phoebe:68.32201325060001,(Philesturnus_carunculatus:53.446705119,(((Parus_atricapillus:14.829251034056,(Parus_major:7.10765231,Parus_palustris:7.10765231):7.7215987239):24.6336783064,((((Phylloscopus_trochilus:6.058425646,Phylloscopus_collybita:6.058425646):3.2727080528,Phylloscopus_fuscatus:9.331133699):17.7823514714,Hirundo_rustica:27.1134851702):4.570726387,((Zostero…
	TREE tree_6709 = (Sayornis_phoebe:67.69561242530001,(Philesturnus_carunculatus:49.461846230599996,((((Parus_major:8.744204496,Parus_palustris:8.744204496):9.83442871511,Parus_atricapillus:18.578633212499998):21.1024385463,((((Acrocephalus_palustris:17.6318277756,Locustella_naevia:17.6318277767):8.63445666,(Acrocephalus_schoenobaenus:10.525619366899999,(Acrocephalus_arundinaceus:2.93065237,Acrocep…
	TREE tree_0397 = (Sayornis_phoebe:68.79921646279999,(Philesturnus_carunculatus:47.2937146517,(((Parus_atricapillus:13.81659771671,(Parus_palustris:7.086361846,Parus_major:7.086361846100001):6.7302358693999995):25.366514834100002,(((Hirundo_rustica:27.769385221199997,((Phylloscopus_trochilus:5.645031372,Phylloscopus_collybita:5.645031372):3.507900392,Phylloscopus_fuscatus:9.152931765):18.616453455…
	TREE tree_1508 = (Sayornis_phoebe:67.5969306563,(Philesturnus_carunculatus:51.926246924,(((Parus_atricapillus:18.088784580400002,(Parus_palustris:10.85776267,Parus_major:10.8577626696):7.2310219107):28.018080679900002,((Hirundo_rustica:38.36753976307,((Phylloscopus_trochilus:7.120112214,Phylloscopus_collybita:7.120112215000001):6.6105822199999995,Phylloscopus_fuscatus:13.730694434):24.6368453273)…
	TREE tree_3835 = (Sayornis_phoebe:66.46493861086,(Philesturnus_carunculatus:50.875871623,(((Parus_atricapillus:15.4734916362,(Parus_palustris:8.711236839,Parus_major:8.711236839):6.7622547968):26.986191538,((((Phylloscopus_trochilus:4.93206104,Phylloscopus_collybita:4.9320610402):3.588405774,Phylloscopus_fuscatus:8.520466813999999):19.8949352863,Hirundo_rustica:28.4154021004):2.395544437,((Zoster…
	TREE tree_7108 = (Sayornis_phoebe:65.15421215730001,(Philesturnus_carunculatus:52.265971388000004,(((Parus_atricapillus:18.347447961,(Parus_palustris:8.034060692,Parus_major:8.0340606914):10.31338727):26.323022139,(((((Phylloscopus_trochilus:4.493364083,Phylloscopus_collybita:4.4933640829999995):4.391574465,Phylloscopus_fuscatus:8.884938548000001):19.717687282,((Acrocephalus_schoenobaenus:12.1039…
	TREE tree_7581 = (Sayornis_phoebe:63.9743998219,(Philesturnus_carunculatus:49.952402097000004,((((Parus_major:6.989356514,Parus_palustris:6.989356513):5.6022309527,Parus_atricapillus:12.5915874657):26.7691696536,((((Phylloscopus_trochilus:5.801419493,Phylloscopus_collybita:5.801419493):2.322044302,Phylloscopus_fuscatus:8.123463796):20.5137045637,Hirundo_rustica:28.637168361699995):4.633669127,((Z…
	TREE tree_5407 = (Sayornis_phoebe:65.1151790734,(Philesturnus_carunculatus:50.127218111000005,(((Parus_atricapillus:15.099562752899999,(Parus_major:8.629703394,Parus_palustris:8.6297033944):6.469859356900001):26.332073578,((Hirundo_rustica:31.334563790294,(Phylloscopus_fuscatus:11.859923228,(Phylloscopus_trochilus:6.4709802785,Phylloscopus_collybita:6.470980279):5.38894295):19.4746405617):0.96542…
	TREE tree_4791 = (Sayornis_phoebe:65.0940428375,(Philesturnus_carunculatus:50.063349761,(((Parus_atricapillus:18.2024972428,(Parus_major:9.959268791,Parus_palustris:9.959268791):8.2432284515):23.8376125388,((Hirundo_rustica:27.97201717032,((Phylloscopus_trochilus:6.011299031,Phylloscopus_collybita:6.011299031):3.675435471,Phylloscopus_fuscatus:9.686734503):18.28528266717):1.615357476,((Zosterops_…
	TREE tree_8719 = (Sayornis_phoebe:65.64690366321,(Philesturnus_carunculatus:48.05745231600001,(((Parus_atricapillus:15.665657482099999,(Parus_palustris:9.039275674,Parus_major:9.039275674):6.626381808):25.0793796753,(((Phylloscopus_fuscatus:8.406795576,(Phylloscopus_trochilus:4.95547497,Phylloscopus_collybita:4.955474970999999):3.4513206066000004):18.7527850739,Hirundo_rustica:27.159580650600002)…
	TREE tree_5069 = (Sayornis_phoebe:65.23659689253999,(Philesturnus_carunculatus:49.554474177,(((Parus_atricapillus:17.0533985909,(Parus_major:7.896285494,Parus_palustris:7.896285494000001):9.15711309832):24.600654122799998,(((Phylloscopus_fuscatus:9.108571958,(Phylloscopus_trochilus:4.676076886,Phylloscopus_collybita:4.676076886000001):4.432495072):17.7282947728,Hirundo_rustica:26.836866729599997)…
	TREE tree_2716 = (Sayornis_phoebe:67.04041456039,(Philesturnus_carunculatus:45.83054161424,((((Parus_major:8.149124901,Parus_palustris:8.149124901):6.9841272014,Parus_atricapillus:15.133252101599998):24.303710727499997,(((Zosterops_lateralis:22.287536010149996,Sylvia_communis:22.2875360101):5.2695971159,(((Acrocephalus_arundinaceus:2.71360563,Acrocephalus_stentoreus:2.7136056298):6.96108975199999…
	TREE tree_5279 = (Sayornis_phoebe:64.1161493741,(Philesturnus_carunculatus:49.11350829180001,(((Parus_atricapillus:15.1817779762,(Parus_major:6.594773055,Parus_palustris:6.594773055):8.587004919879998):24.2111326426,((Hirundo_rustica:28.866909930219997,((Zosterops_lateralis:18.64970143004,Sylvia_communis:18.6497014294):6.998589026,((Acrocephalus_schoenobaenus:9.5382517447,(Acrocephalus_arundinace…
	TREE tree_7116 = (Sayornis_phoebe:65.57213702765,(Philesturnus_carunculatus:50.565000125,(((Parus_atricapillus:16.46484193822,(Parus_palustris:8.255725742,Parus_major:8.255725742):8.2091161952):26.9490087491,((Hirundo_rustica:32.510877710100004,(Phylloscopus_fuscatus:11.203358334,(Phylloscopus_trochilus:6.887025186,Phylloscopus_collybita:6.8870251859):4.31633315):21.3075193732):2.258438018,((Zost…
	TREE tree_1036 = (Sayornis_phoebe:73.592972732,(Philesturnus_carunculatus:54.901363167,(((Parus_atricapillus:15.0467864624,(Parus_major:6.639495381,Parus_palustris:6.639495381):8.4072910809):29.322895537,((((Phylloscopus_trochilus:3.641278063,Phylloscopus_collybita:3.641278063):3.8514529073999997,Phylloscopus_fuscatus:7.49273097):16.260915929888,Hirundo_rustica:23.7536468998):8.818457605,((Zoster…
	TREE tree_2096 = (Sayornis_phoebe:70.99085612996001,(Philesturnus_carunculatus:52.892380615,(((Parus_atricapillus:18.1681524277,(Parus_palustris:5.958724676,Parus_major:5.958724676):12.2094277508):24.3115445513,((((Phylloscopus_trochilus:4.771646146,Phylloscopus_collybita:4.771646147):5.396303801,Phylloscopus_fuscatus:10.167949946):20.7632564635,Hirundo_rustica:30.9312064112):4.077553255,((Zoster…
	TREE tree_7600 = (Sayornis_phoebe:68.1610459118,(Philesturnus_carunculatus:51.0446383982,(((Parus_atricapillus:16.350836303959998,(Parus_palustris:10.182887890400002,Parus_major:10.1828878902):6.1679484122):25.154264426799998,((((Acrocephalus_palustris:15.7810005259,Locustella_naevia:15.7810005279):11.454251394,((Acrocephalus_arundinaceus:3.643166359,Acrocephalus_stentoreus:3.6431663589000003):6.…
	TREE tree_6134 = (Sayornis_phoebe:68.85904760209999,(Philesturnus_carunculatus:51.03748003,((((Parus_major:9.2892731486,Parus_palustris:9.289273149):7.0849337129,Parus_atricapillus:16.374206860199997):27.810568541,(((Zosterops_lateralis:22.8969546197,Sylvia_communis:22.896954620299997):12.119890327,((Acrocephalus_schoenobaenus:13.4880970828,(Acrocephalus_arundinaceus:3.448424319,Acrocephalus_sten…
	TREE tree_8590 = (Sayornis_phoebe:69.7872485752,(Philesturnus_carunculatus:54.408604297000004,((((Parus_palustris:8.728265681,Parus_major:8.728265681):9.3776027874,Parus_atricapillus:18.1058684678):28.385188021999998,((Hirundo_rustica:31.633912988899997,((Phylloscopus_collybita:5.998705177,Phylloscopus_trochilus:5.9987051765):4.6031098861,Phylloscopus_fuscatus:10.6018150628):21.0320979271):4.7439…
	TREE tree_2821 = (Sayornis_phoebe:70.60557831989999,(Philesturnus_carunculatus:52.8566781397,((((Parus_palustris:6.525826729,Parus_major:6.525826728):12.1421817934,Parus_atricapillus:18.668008522700003):25.2957939868,(((Hirundo_rustica:27.79175955065,((Phylloscopus_trochilus:5.127640686,Phylloscopus_collybita:5.1276406859999994):3.747003168,Phylloscopus_fuscatus:8.874643854):18.917115697600003):3…
	TREE tree_8625 = (Sayornis_phoebe:69.53023281830001,(Philesturnus_carunculatus:52.632762517,(((Parus_atricapillus:15.1041414894,(Parus_palustris:7.16615614,Parus_major:7.16615614):7.9379853513):28.040556330000005,(((Phylloscopus_fuscatus:10.445127081999999,(Phylloscopus_collybita:6.396529021999999,Phylloscopus_trochilus:6.396529021):4.048598061):18.7625762379,Hirundo_rustica:29.207703321):4.91936…
	TREE tree_0865 = (Sayornis_phoebe:71.8990980094,(Philesturnus_carunculatus:55.927590206999994,((((Parus_major:9.550810576,Parus_palustris:9.550810576):7.705709794000001,Parus_atricapillus:17.256520369599997):30.893526297,((Hirundo_rustica:40.0624100864,(Phylloscopus_fuscatus:11.927018641,(Phylloscopus_trochilus:6.723665685,Phylloscopus_collybita:6.723665685):5.203352956):28.1353914476):1.55966221…
	TREE tree_2103 = (Sayornis_phoebe:60.57281343519,(Philesturnus_carunculatus:46.80920363549,((((Parus_major:7.207707755,Parus_palustris:7.207707755):7.011684396,Parus_atricapillus:14.2193921501):24.4702564698,((Hirundo_rustica:25.9807072999,((Phylloscopus_trochilus:5.899166594,Phylloscopus_collybita:5.899166594):2.526459597,Phylloscopus_fuscatus:8.425626191):17.5550811094):5.287189444,(((Acrocepha…
	TREE tree_8378 = (Sayornis_phoebe:63.370979951699994,(Philesturnus_carunculatus:48.59692556820001,((((Parus_major:9.275279953,Parus_palustris:9.275279953):7.148704337,Parus_atricapillus:16.4239842906):25.340268021000004,(((Hirundo_rustica:26.86701554055,((Phylloscopus_trochilus:5.150540491,Phylloscopus_collybita:5.150540492):3.3566810719999998,Phylloscopus_fuscatus:8.507221562600002):18.359793975…
	TREE tree_2064 = (Sayornis_phoebe:64.2295896071639,(Philesturnus_carunculatus:46.369375508999994,(((Parus_atricapillus:16.6121110398,(Parus_palustris:9.093730338,Parus_major:9.093730338):7.5183807027):23.487185380000003,((((Zosterops_lateralis:14.041408200280001,Sylvia_communis:14.041408200140001):13.594396531000001,((Phylloscopus_trochilus:5.53438413,Phylloscopus_collybita:5.534384129999999):3.7…
	TREE tree_1887 = (Sayornis_phoebe:62.498679293399995,(Philesturnus_carunculatus:47.0464994714,(((Parus_atricapillus:15.2181072609,(Parus_major:7.426734056,Parus_palustris:7.426734056):7.791373204699999):25.2045389588,(((Hirundo_rustica:29.6611575693,((Acrocephalus_schoenobaenus:10.4592017722,(Acrocephalus_stentoreus:2.672934591,Acrocephalus_arundinaceus:2.6729345908999997):7.7862671815999995):17.…
	TREE tree_6068 = (Sayornis_phoebe:66.54467133829999,(Philesturnus_carunculatus:49.837227176,((((Parus_major:7.888707704,Parus_palustris:7.888707704):7.1062758652,Parus_atricapillus:14.994983569200002):24.44010308,((Hirundo_rustica:29.711243930899997,(Phylloscopus_fuscatus:9.00395862,(Phylloscopus_trochilus:4.356459335,Phylloscopus_collybita:4.356459335):4.647499285):20.7072853111):1.595921122,((Z…
	TREE tree_9728 = (Sayornis_phoebe:65.19782529320001,(Philesturnus_carunculatus:51.5636596048,(((Parus_atricapillus:15.630989466399999,(Parus_major:9.16147454,Parus_palustris:9.16147454):6.46951492739):24.0423611221,((((Phylloscopus_trochilus:4.919650111,Phylloscopus_collybita:4.919650110999999):4.2218821680000005,Phylloscopus_fuscatus:9.141532279):14.6393696106,Hirundo_rustica:23.780901890000003)…
	TREE tree_1169 = (Sayornis_phoebe:59.50291151969999,(Philesturnus_carunculatus:43.889342760999995,(((Parus_atricapillus:14.212551855699997,(Parus_major:7.612552837,Parus_palustris:7.612552836000001):6.599999018):24.512189864267,(((Phylloscopus_fuscatus:8.342383747,(Phylloscopus_trochilus:5.740462838,Phylloscopus_collybita:5.740462838):2.6019209089):23.11370939258,Hirundo_rustica:31.45609313915):1…
	TREE tree_4600 = (Sayornis_phoebe:69.44481641544002,(Philesturnus_carunculatus:51.888964922,(((Parus_atricapillus:16.1534220595,(Parus_major:7.500121807,Parus_palustris:7.500121807):8.6533002529):28.096637559999998,((((Phylloscopus_trochilus:7.020660695,Phylloscopus_collybita:7.0206606948):4.413364738,Phylloscopus_fuscatus:11.4340254335):20.6815860967,Hirundo_rustica:32.115611529679995):4.5541234…
	TREE tree_8485 = (Sayornis_phoebe:64.71351533279999,(Philesturnus_carunculatus:53.3939421716,((((Parus_major:9.795748753,Parus_palustris:9.795748753):8.628097307400001,Parus_atricapillus:18.423846060400003):27.928252792720002,((((Phylloscopus_fuscatus:10.347455859,(Phylloscopus_trochilus:6.319792496,Phylloscopus_collybita:6.319792496):4.027663362):20.953910641999997,Hirundo_rustica:31.30136649939…
	TREE tree_2577 = (Sayornis_phoebe:67.7484255514,(Philesturnus_carunculatus:49.90274561300001,(((Parus_atricapillus:15.10870826117,(Parus_major:8.177680191,Parus_palustris:8.177680191):6.931028071099999):24.952791076300002,((((Phylloscopus_fuscatus:10.295435752,(Phylloscopus_trochilus:5.622739453,Phylloscopus_collybita:5.622739452999999):4.6726963):18.170102528,Hirundo_rustica:28.46553827992):0.12…
	TREE tree_9472 = (Sayornis_phoebe:66.8694128087,(Philesturnus_carunculatus:49.701008945,(((Parus_atricapillus:17.6172727148,(Parus_palustris:9.494607286,Parus_major:9.494607286):8.1226654285):24.713950145800002,((Hirundo_rustica:34.37200316898,((Phylloscopus_collybita:6.4057081700000005,Phylloscopus_trochilus:6.405708171000001):3.961170268,Phylloscopus_fuscatus:10.366878439):24.005124731000002):0…
	TREE tree_0552 = (Sayornis_phoebe:68.2229646243,(Philesturnus_carunculatus:53.104283337,((((Parus_major:9.206305372,Parus_palustris:9.206305372):7.2809104282999995,Parus_atricapillus:16.4872158018):27.735067692100003,((((Phylloscopus_trochilus:6.947391534,Phylloscopus_collybita:6.947391533999999):4.127165022,Phylloscopus_fuscatus:11.074556557000001):21.0684926824,Hirundo_rustica:32.14304924130000…
	TREE tree_6630 = (Sayornis_phoebe:63.42525354744001,(Philesturnus_carunculatus:48.807856927,((((Parus_palustris:8.732799194,Parus_major:8.732799194):8.02420794,Parus_atricapillus:16.7570071343):23.714303807500002,((Hirundo_rustica:27.37084861011,((Phylloscopus_trochilus:5.452543468,Phylloscopus_collybita:5.452543468):2.797782734,Phylloscopus_fuscatus:8.250326201):19.1205224083):3.701049034,((Zost…
	TREE tree_5404 = (Sayornis_phoebe:68.09455059843,(Philesturnus_carunculatus:52.968815377999995,((((Parus_palustris:7.049702708,Parus_major:7.049702708):9.093582081800001,Parus_atricapillus:16.14328478813):30.0859895002,((((Phylloscopus_trochilus:5.05807805,Phylloscopus_collybita:5.058078050000001):4.930437912,Phylloscopus_fuscatus:9.988515962):24.1355943592,Hirundo_rustica:34.1241103205):3.065692…
	TREE tree_2792 = (Sayornis_phoebe:66.323528992642,(Philesturnus_carunculatus:48.94902230100001,((((Parus_palustris:7.720816183,Parus_major:7.720816183):9.456985787699999,Parus_atricapillus:17.1778019718):24.099967899,(((((Acrocephalus_palustris:15.3674807302,Locustella_naevia:15.367480731):7.1218374805,((Acrocephalus_arundinaceus:2.468387704,Acrocephalus_stentoreus:2.468387704):6.748333296,Acroce…
	TREE tree_5486 = (Sayornis_phoebe:63.82875694719999,(Philesturnus_carunculatus:52.336664892,((((Parus_palustris:10.0237651,Parus_major:10.0237651):10.049833688,Parus_atricapillus:20.0735987826):24.7893074869,(((Hirundo_rustica:23.264773639650002,(Phylloscopus_fuscatus:7.566937352,(Phylloscopus_trochilus:4.523436275,Phylloscopus_collybita:4.523436275):3.043501076):15.69783628903):5.657685234,((Acr…
	TREE tree_5567 = (Sayornis_phoebe:69.0604863557,(Philesturnus_carunculatus:52.291495573999995,(((Parus_atricapillus:16.3526638529,(Parus_palustris:4.885659152,Parus_major:4.885659152):11.4670047009):25.2935344162,((((Phylloscopus_trochilus:4.920626334,Phylloscopus_collybita:4.920626334):5.484247869,Phylloscopus_fuscatus:10.404874203):20.010431066000002,Hirundo_rustica:30.4153052693):6.517574098,(…
	TREE tree_4427 = (Sayornis_phoebe:73.50858131700001,(Philesturnus_carunculatus:52.523660142,((((Parus_palustris:6.857282603,Parus_major:6.857282603):12.8723969095,Parus_atricapillus:19.7296795121):26.618924227,((((Phylloscopus_trochilus:7.64223685,Phylloscopus_collybita:7.64223685):3.550111633,Phylloscopus_fuscatus:11.192348483):19.415965477,Hirundo_rustica:30.608313960800004):2.602881341,((Zoste…
	TREE tree_5671 = (Sayornis_phoebe:73.4743564202,(Philesturnus_carunculatus:55.58397655900001,((((Parus_major:7.905403394,Parus_palustris:7.905403394):7.940070217300001,Parus_atricapillus:15.845473612600001):31.4534894087,(((Hirundo_rustica:29.636397009199996,((Phylloscopus_trochilus:6.748935774,Phylloscopus_collybita:6.7489357739999996):3.768695024,Phylloscopus_fuscatus:10.517630797999999):19.118…
	TREE tree_2748 = (Sayornis_phoebe:68.22043154720001,(Philesturnus_carunculatus:52.201776114,((((Parus_palustris:6.596210661,Parus_major:6.596210661):9.604767725,Parus_atricapillus:16.2009783858):29.528403615000002,(((Phylloscopus_fuscatus:10.278811386000001,(Phylloscopus_trochilus:5.624822167,Phylloscopus_collybita:5.624822167):4.6539892190000005):22.067381704600002,Hirundo_rustica:32.3461930887)…
	TREE tree_3091 = (Sayornis_phoebe:64.5127118575,(Philesturnus_carunculatus:47.003233615,((((Parus_major:7.696948252,Parus_palustris:7.696948250999999):7.62826851,Parus_atricapillus:15.325216760499998):24.209726899100005,((((Zosterops_lateralis:21.672010249581994,Sylvia_communis:21.6720102489):8.891122021000001,((Phylloscopus_trochilus:7.439061231,Phylloscopus_collybita:7.439061231):4.912109068999…
	TREE tree_8312 = (Sayornis_phoebe:69.1255116096,(Philesturnus_carunculatus:51.49279784531,(((Parus_atricapillus:17.5138668741,(Parus_palustris:9.084213572,Parus_major:9.084213572):8.4296533009):26.4750933965,((((Phylloscopus_fuscatus:9.2621033679,(Phylloscopus_trochilus:5.781503157,Phylloscopus_collybita:5.781503157):3.4806002108000005):20.3757281411,Hirundo_rustica:29.6378315098):0.7405539357,((…
	TREE tree_1113 = (Sayornis_phoebe:68.13046706739,(Philesturnus_carunculatus:49.241943582,(((Parus_atricapillus:15.6202069935,(Parus_palustris:7.595453902,Parus_major:7.595453902):8.024753091700001):25.566807925,(((Hirundo_rustica:27.6221543294,(Phylloscopus_fuscatus:10.074151456,(Phylloscopus_trochilus:5.960161346,Phylloscopus_collybita:5.960161346):4.1139901092999995):17.548002875157):5.47555822…
	TREE tree_2486 = (Sayornis_phoebe:68.5513395491,(Philesturnus_carunculatus:54.13806005199999,(((Parus_atricapillus:18.494093966199998,(Parus_palustris:8.230026606,Parus_major:8.230026606):10.2640673601):25.186002404,((((Phylloscopus_fuscatus:9.282285721000001,(Phylloscopus_trochilus:5.250066318,Phylloscopus_collybita:5.250066319):4.032219403):19.1944810773,Hirundo_rustica:28.476766800300002):2.73…
	TREE tree_7019 = (Sayornis_phoebe:71.67335917400001,(Philesturnus_carunculatus:53.047526313000006,((((Parus_major:9.620970485,Parus_palustris:9.620970485):8.9926515939,Parus_atricapillus:18.61362207966):25.088077603200002,((Hirundo_rustica:32.76254597,((Phylloscopus_trochilus:5.681824532,Phylloscopus_collybita:5.681824532):5.880424552999999,Phylloscopus_fuscatus:11.562249085000001):21.20029688613…
	TREE tree_2928 = (Sayornis_phoebe:64.2295896078639,(Philesturnus_carunculatus:46.369375519,(((Parus_atricapillus:13.5931214425,(Parus_palustris:6.834452446,Parus_major:6.8344524459):6.758668996000001):26.5061749765,((((Zosterops_lateralis:14.041408199199996,Sylvia_communis:14.0414081996):13.594396531000001,(Phylloscopus_fuscatus:8.190072414,(Phylloscopus_trochilus:4.118975894,Phylloscopus_collybi…
	TREE tree_4320 = (Sayornis_phoebe:68.59905191329999,(Philesturnus_carunculatus:50.617000866,((((Parus_major:5.693431301,Parus_palustris:5.6934313006999995):9.973578754309997,Parus_atricapillus:15.667010055289998):24.7763418736,((((Phylloscopus_trochilus:6.935552785,Phylloscopus_collybita:6.935552785):4.443916614000001,Phylloscopus_fuscatus:11.379469399000001):22.277957320600002,Hirundo_rustica:33…
	TREE tree_5036 = (Sayornis_phoebe:64.0584218942,(Philesturnus_carunculatus:49.855677269000005,((((Parus_major:7.447179046,Parus_palustris:7.447179046):10.3480662208,Parus_atricapillus:17.795245267309998):22.514936003499997,(((Phylloscopus_fuscatus:9.401159491,(Phylloscopus_trochilus:5.486056605,Phylloscopus_collybita:5.486056605):3.915102886):20.160808918,Hirundo_rustica:29.561968409000002):1.985…
	TREE tree_9593 = (Sayornis_phoebe:66.3041920082,(Philesturnus_carunculatus:49.627980784,((((Parus_palustris:7.307249359,Parus_major:7.307249359):9.4855005228,Parus_atricapillus:16.7927498797):26.5645650906,((Hirundo_rustica:31.3263412902,((Phylloscopus_trochilus:6.439820993,Phylloscopus_collybita:6.4398209918000004):5.362269342,Phylloscopus_fuscatus:11.802090334999999):19.5242509528):2.025035767,…
	TREE tree_3948 = (Sayornis_phoebe:63.9150843427,(Philesturnus_carunculatus:51.063132593999995,((((Parus_palustris:9.958841958,Parus_major:9.958841958):7.5355807467,Parus_atricapillus:17.494422704599998):25.034825556,((Hirundo_rustica:30.5081086684,((Acrocephalus_palustris:18.271065924400002,Locustella_naevia:18.2710659244):10.769003166000001,(Acrocephalus_schoenobaenus:11.841081667000001,(Acrocep…
	TREE tree_7562 = (Sayornis_phoebe:64.4475664606,(Philesturnus_carunculatus:49.160519167,(((Parus_atricapillus:14.95846113027,(Parus_palustris:10.3575287,Parus_major:10.3575287):4.6009324331):27.5718466012,(((Hirundo_rustica:27.78007394024,((Phylloscopus_trochilus:5.163513173,Phylloscopus_collybita:5.163513172):4.175357952,Phylloscopus_fuscatus:9.338871124):18.441202815300002):4.89620207,(Zosterop…
	TREE tree_7529 = (Sayornis_phoebe:67.2083027739,(Philesturnus_carunculatus:50.745791339600004,((((Parus_major:9.2354961,Parus_palustris:9.2354961):7.784802624499999,Parus_atricapillus:17.020298723729997):27.106495375599998,((Hirundo_rustica:32.6764709,((Phylloscopus_trochilus:6.018080356,Phylloscopus_collybita:6.0180803560000005):3.781163714,Phylloscopus_fuscatus:9.79924407):22.877226830300003):2…
	TREE tree_4375 = (Sayornis_phoebe:60.3462829607,(Philesturnus_carunculatus:45.573035286999996,((((Parus_palustris:8.607203534,Parus_major:8.607203533):5.7214247905199995,Parus_atricapillus:14.32862832415):23.0864223363,((((Phylloscopus_fuscatus:8.160075459,(Phylloscopus_trochilus:4.132758364,Phylloscopus_collybita:4.132758363):4.027317095):20.2174650115,Hirundo_rustica:28.37754047011):0.522408848…
	TREE tree_8588 = (Sayornis_phoebe:74.2204652283,(Philesturnus_carunculatus:53.037266832,((((Parus_palustris:7.122318184,Parus_major:7.122318184):9.928804014899999,Parus_atricapillus:17.0511222007):30.4123785602,(((((Phylloscopus_trochilus:6.093953464999999,Phylloscopus_collybita:6.093953464):5.968101133999999,Phylloscopus_fuscatus:12.062054599):27.356924860999996,Hirundo_rustica:39.4189794582):2.…
	TREE tree_7347 = (Sayornis_phoebe:67.4158289765,(Philesturnus_carunculatus:47.35074233,(((Parus_atricapillus:15.172205398700001,(Parus_palustris:8.545832624,Parus_major:8.545832624):6.6263727746):25.486757152,((Hirundo_rustica:31.631039898800005,((Phylloscopus_trochilus:5.403759196,Phylloscopus_collybita:5.403759196):5.330238882,Phylloscopus_fuscatus:10.733998077999999):20.897041822):3.195921987,…
	TREE tree_3074 = (Sayornis_phoebe:67.3607084843,(Philesturnus_carunculatus:52.055142389000004,(((Parus_atricapillus:17.869326050799998,(Parus_palustris:8.994764852,Parus_major:8.994764852):8.8745611995):24.3047718341,(((Hirundo_rustica:34.5079557999,(Phylloscopus_fuscatus:10.7723085434,(Phylloscopus_trochilus:5.839214845,Phylloscopus_collybita:5.839214846):4.933093698):23.7356472574):0.557604456,…
	TREE tree_8127 = (Sayornis_phoebe:64.82733052885,(Philesturnus_carunculatus:51.424816568000004,(((Parus_atricapillus:18.8317221896,(Parus_palustris:8.17385501,Parus_major:8.17385501):10.6578671798):25.550979808,(((Zosterops_lateralis:15.133317698524998,Sylvia_communis:15.133317699200001):20.193360536,((Phylloscopus_trochilus:7.935501252,Phylloscopus_collybita:7.935501252):5.585621724999999,Phyllo…
	TREE tree_6842 = (Sayornis_phoebe:66.45146578101,(Philesturnus_carunculatus:49.17967171510001,((((Parus_major:8.892969481,Parus_palustris:8.892969482):7.775925343100001,Parus_atricapillus:16.6688948251):26.084718427,(((Phylloscopus_fuscatus:10.641716759,(Phylloscopus_trochilus:6.909642691,Phylloscopus_collybita:6.90964269):3.7320740690000003):20.357485980899998,Hirundo_rustica:30.999202740219996)…
	TREE tree_6914 = (Sayornis_phoebe:62.12210962778,(Philesturnus_carunculatus:47.112517888599996,((((Parus_major:4.396262794,Parus_palustris:4.3962627934):8.08719221038,Parus_atricapillus:12.483455003600001):27.741702657,(((Zosterops_lateralis:17.76924924082,Sylvia_communis:17.769249239999997):13.444232119,((Phylloscopus_trochilus:6.438308037,Phylloscopus_collybita:6.438308037400001):4.136216697,Ph…
	TREE tree_8654 = (Sayornis_phoebe:63.3394768836,(Philesturnus_carunculatus:50.355498090000005,(((Parus_atricapillus:16.36992922358,(Parus_major:8.357462511,Parus_palustris:8.357462511):8.012466712):26.348613756209996,((Hirundo_rustica:31.225052280200003,((Zosterops_lateralis:21.234823399950002,Sylvia_communis:21.2348233997):2.753089657,(Phylloscopus_fuscatus:10.228415407,(Phylloscopus_trochilus:6…
	TREE tree_2582 = (Sayornis_phoebe:67.3331188733,(Philesturnus_carunculatus:52.80102647299999,(((Parus_atricapillus:18.1388480724,(Parus_major:10.9433368,Parus_palustris:10.943336799):7.195511273400001):25.632781417300002,((((Zosterops_lateralis:16.58219137058,Sylvia_communis:16.582191370900002):7.74033795,(Phylloscopus_fuscatus:8.673928634,(Phylloscopus_trochilus:5.398331919,Phylloscopus_collybit…
	TREE tree_9594 = (Sayornis_phoebe:67.63833095049999,(Philesturnus_carunculatus:46.600012375300004,((((Parus_major:8.443666795,Parus_palustris:8.443666795):6.88070957151,Parus_atricapillus:15.324376368199998):24.962045611999997,((((Acrocephalus_schoenobaenus:10.192251324999999,(Acrocephalus_arundinaceus:2.544696197,Acrocephalus_stentoreus:2.5446961977):7.6475551280000005):14.437378318499999,(Acroc…
	TREE tree_1479 = (Sayornis_phoebe:66.5110143323,(Philesturnus_carunculatus:50.1299852248,(((Parus_atricapillus:18.853076929600004,(Parus_major:10.26170226,Parus_palustris:10.26170226):8.591374672):25.918886512,((((Phylloscopus_fuscatus:11.267150609,(Phylloscopus_trochilus:6.356711955,Phylloscopus_collybita:6.356711956):4.9104386536):20.8190542808,((Locustella_naevia:18.1871486838,Acrocephalus_pal…
	TREE tree_7694 = (Sayornis_phoebe:63.247836540029994,(Philesturnus_carunculatus:48.198450774,(((Parus_atricapillus:14.01951568018,(Parus_major:8.057815248,Parus_palustris:8.0578152479):5.961700432100001):26.9844508496,((Hirundo_rustica:27.9972290704,(Phylloscopus_fuscatus:10.000898807,(Phylloscopus_trochilus:6.8758244511,Phylloscopus_collybita:6.8758244500000005):3.125074358):17.9963302618):4.301…
	TREE tree_0002 = (Sayornis_phoebe:65.50584381504,(Philesturnus_carunculatus:49.248788575999995,(((Parus_atricapillus:15.7042609565,(Parus_palustris:8.122056882,Parus_major:8.122056882):7.5822040748):23.633532913799996,((Hirundo_rustica:31.1364964692,((Phylloscopus_trochilus:6.729835442,Phylloscopus_collybita:6.729835442):3.9979237249999997,Phylloscopus_fuscatus:10.727759166999999):20.4087373039):…
	TREE tree_6370 = (Sayornis_phoebe:66.9894074979,(Philesturnus_carunculatus:50.851980870000006,(((Parus_atricapillus:14.022610619899998,(Parus_major:9.731124562,Parus_palustris:9.731124562):4.2914860586):27.1192680987,((((Phylloscopus_trochilus:5.62620256,Phylloscopus_collybita:5.626202559999999):3.7540371309999996,Phylloscopus_fuscatus:9.38023969):17.7964903711,Hirundo_rustica:27.1767300609):1.91…
	TREE tree_9452 = (Sayornis_phoebe:68.41808804232,(Philesturnus_carunculatus:52.0099006458,((((Parus_major:8.022600744,Parus_palustris:8.022600744):7.6077804996,Parus_atricapillus:15.6303812441):27.414856346999997,(((Phylloscopus_fuscatus:12.073523563,(Phylloscopus_trochilus:7.600483609,Phylloscopus_collybita:7.600483608999999):4.473039954):23.50105925682,Hirundo_rustica:35.5745828215):1.430839791…
	TREE tree_1035 = (Sayornis_phoebe:67.6192419694,(Philesturnus_carunculatus:49.17045843,((((Parus_major:9.052023229,Parus_palustris:9.052023229):8.2783298254,Parus_atricapillus:17.330353054):26.7252245697,((Hirundo_rustica:26.53775150933,((Phylloscopus_trochilus:4.915657812,Phylloscopus_collybita:4.915657813):3.7648489458,Phylloscopus_fuscatus:8.680506759):17.857244752499998):6.502130867,((Zostero…
	TREE tree_3434 = (Sayornis_phoebe:64.84953615133,(Philesturnus_carunculatus:50.394243914,((((Parus_major:8.266619522,Parus_palustris:8.266619522):10.4546396851,Parus_atricapillus:18.721259208):25.124191412000002,(((((Phylloscopus_trochilus:5.651023395,Phylloscopus_collybita:5.651023394999999):4.541767533,Phylloscopus_fuscatus:10.192790929000001):17.302165171,(Zosterops_lateralis:22.88063277982999…
	TREE tree_1781 = (Sayornis_phoebe:70.8929336464,(Philesturnus_carunculatus:54.69084223499999,((((Parus_palustris:10.31992867,Parus_major:10.31992867):7.9084017339,Parus_atricapillus:18.2283304078):29.630271254300002,((Hirundo_rustica:33.623836198700005,((Phylloscopus_trochilus:6.635353385,Phylloscopus_collybita:6.635353385):5.076087043,Phylloscopus_fuscatus:11.711440428500001):21.9123957715):5.16…
	TREE tree_7469 = (Sayornis_phoebe:72.41661892912,(Philesturnus_carunculatus:54.153894226,((((Parus_palustris:8.232971526,Parus_major:8.232971526):9.93292723043,Parus_atricapillus:18.1658987574):27.156656363000003,((((Phylloscopus_trochilus:5.916654684,Phylloscopus_collybita:5.916654683):5.980314013999999,Phylloscopus_fuscatus:11.896968698):25.0237569215,Hirundo_rustica:36.92072561976):2.04942831,…
	TREE tree_1688 = (Sayornis_phoebe:65.50277815764,(Philesturnus_carunculatus:49.742626449999996,(((Parus_atricapillus:15.202443779300001,(Parus_palustris:5.599231253,Parus_major:5.599231253):9.6032125258):24.095205611900003,(((Zosterops_lateralis:18.14011967034,Sylvia_communis:18.14011966986):5.5140654246,(Phylloscopus_fuscatus:9.414810705,(Phylloscopus_trochilus:5.582151238,Phylloscopus_collybita…
	TREE tree_2682 = (Sayornis_phoebe:66.46365154979999,(Philesturnus_carunculatus:48.39113095039,(((Parus_atricapillus:16.8464500614,(Parus_palustris:8.498086982,Parus_major:8.498086982):8.3483630781):23.8285212987,((Hirundo_rustica:29.615325010099998,(Phylloscopus_fuscatus:8.457513733999999,(Phylloscopus_trochilus:5.52366289,Phylloscopus_collybita:5.52366289):2.933850843):21.1578112771):1.191930128…
	TREE tree_5158 = (Sayornis_phoebe:64.5520660071,(Philesturnus_carunculatus:51.251683019000005,(((Parus_atricapillus:16.1373933437,(Parus_major:6.947410552,Parus_palustris:6.947410551):9.1899827923):26.441574567,(((((Phylloscopus_trochilus:6.093630507,Phylloscopus_collybita:6.093630508):2.601519488,Phylloscopus_fuscatus:8.695149995):22.61943961518,Hirundo_rustica:31.314589610000002):0.1232624556,(…
	TREE tree_6619 = (Sayornis_phoebe:64.63469699230001,(Philesturnus_carunculatus:46.802467926,(((Parus_atricapillus:15.1056144127,(Parus_major:6.990245899,Parus_palustris:6.9902458979999995):8.1153685136):22.813898837900005,((Hirundo_rustica:26.166738361000004,((Acrocephalus_palustris:17.5865636279,Locustella_naevia:17.586563622299998):7.8891739439999995,(Acrocephalus_schoenobaenus:9.684730779,(Acr…
	TREE tree_7948 = (Sayornis_phoebe:67.43721354169999,(Philesturnus_carunculatus:50.012141099000004,(((Parus_atricapillus:16.0775854647,(Parus_palustris:6.857605621,Parus_major:6.857605621):9.2199798439):25.16288705483,((((Zosterops_lateralis:20.419616989940998,Sylvia_communis:20.419616989900003):6.262184724,((Phylloscopus_trochilus:5.026089519,Phylloscopus_collybita:5.026089519):5.252821388,Phyllo…
	TREE tree_3104 = (Sayornis_phoebe:66.17886572590001,(Philesturnus_carunculatus:50.610322788999994,((((Parus_major:7.497236255,Parus_palustris:7.497236255):8.691376159499999,Parus_atricapillus:16.1886124137):23.925031595900002,(((((Phylloscopus_trochilus:4.893306922,Phylloscopus_collybita:4.893306923):3.458644354,Phylloscopus_fuscatus:8.351951276):21.055245014100002,Hirundo_rustica:29.407196290399…
	TREE tree_5054 = (Sayornis_phoebe:69.00572442374998,(Philesturnus_carunculatus:54.30414952,(((Parus_atricapillus:18.15465218489,(Parus_palustris:8.066122521,Parus_major:8.066122521):10.0885296631):27.613961036400003,(((((Phylloscopus_trochilus:4.443065022,Phylloscopus_collybita:4.443065022):3.2020455989000003,Phylloscopus_fuscatus:7.645110621000001):21.49079799918,Hirundo_rustica:29.1359086203):1…
	TREE tree_3546 = (Sayornis_phoebe:63.286018354,(Philesturnus_carunculatus:47.061056342,(((Parus_atricapillus:13.880568289491999,(Parus_major:7.92988447,Parus_palustris:7.9298844695):5.9506838209):26.38127593,(((Phylloscopus_fuscatus:9.460798188,(Phylloscopus_trochilus:5.989933123,Phylloscopus_collybita:5.989933123):3.4708650661):15.570234072029999,Hirundo_rustica:25.0310322619):5.273420475,((Zost…
	TREE tree_1848 = (Sayornis_phoebe:65.06584270549999,(Philesturnus_carunculatus:48.78131866700001,((((Parus_palustris:10.591894,Parus_major:10.5918939979):5.5452673262,Parus_atricapillus:16.1371613253):25.239334805,((Hirundo_rustica:29.794716369,((Zosterops_lateralis:12.92937854982,Sylvia_communis:12.929378549299999):13.07299148,((Acrocephalus_palustris:17.0165298372,Locustella_naevia:17.016529841…
	TREE tree_5881 = (Sayornis_phoebe:64.48463042489999,(Philesturnus_carunculatus:47.5048618724,((((Parus_major:7.175313796,Parus_palustris:7.175313796):8.4209184903,Parus_atricapillus:15.5962322869):24.196477264099997,(((Hirundo_rustica:30.867903731600002,((Phylloscopus_trochilus:4.830403026,Phylloscopus_collybita:4.830403026):4.1649696419,Phylloscopus_fuscatus:8.9953726679):21.872531061299995):2.3…
	TREE tree_5677 = (Sayornis_phoebe:72.7986265646,(Philesturnus_carunculatus:53.546055404,(((Parus_atricapillus:16.02728799396,(Parus_palustris:9.32670721,Parus_major:9.32670721):6.7005807843000005):28.329697023999998,(((Phylloscopus_fuscatus:9.653759917,(Phylloscopus_trochilus:5.164221667,Phylloscopus_collybita:5.1642216659999995):4.489538250000001):23.1786956029,Hirundo_rustica:32.8324555188):4.0…
	TREE tree_1671 = (Sayornis_phoebe:70.79223039390001,(Philesturnus_carunculatus:53.222079236000006,(((Parus_atricapillus:18.85761966347,(Parus_palustris:9.356558486,Parus_major:9.356558486):9.5010611784):24.5828790373,((((Phylloscopus_trochilus:4.716429052,Phylloscopus_collybita:4.7164290520000005):4.750608742,Phylloscopus_fuscatus:9.467037794):20.9612854053,Hirundo_rustica:30.428323199299996):7.2…
	TREE tree_6745 = (Sayornis_phoebe:64.4645837524253,(Philesturnus_carunculatus:50.761779231000006,((((Parus_major:8.468307512,Parus_palustris:8.468307511999999):7.4039574994,Parus_atricapillus:15.872265011800001):28.315821059,((Hirundo_rustica:35.314254524456,(Phylloscopus_fuscatus:11.582389502,(Phylloscopus_trochilus:7.624621701,Phylloscopus_collybita:7.624621701000001):3.957767801):23.7318650197…
	TREE tree_6200 = (Sayornis_phoebe:68.02858312972,(Philesturnus_carunculatus:51.9482394459,((((Parus_major:8.076114777,Parus_palustris:8.076114777):10.0921925044,Parus_atricapillus:18.1683072806):27.508542588600005,((((Zosterops_lateralis:24.25594036011,Sylvia_communis:24.255940360300002):4.912577347,((Phylloscopus_trochilus:5.121129204,Phylloscopus_collybita:5.121129204):5.134584128,Phylloscopus_…
	TREE tree_1717 = (Sayornis_phoebe:70.94651070020001,(Philesturnus_carunculatus:54.90567734599999,((((Parus_palustris:6.638910872,Parus_major:6.638910872):9.2708326972,Parus_atricapillus:15.9097435687):26.3575001823,(((Hirundo_rustica:28.5969022898,((Phylloscopus_trochilus:5.322674223,Phylloscopus_collybita:5.322674224):3.865394733,Phylloscopus_fuscatus:9.188068956):19.4088333334):2.119920198,((Lo…
	TREE tree_3537 = (Sayornis_phoebe:66.22145859679,(Philesturnus_carunculatus:53.934751353,(((Parus_atricapillus:17.5269939434,(Parus_palustris:9.104986644,Parus_major:9.104986644):8.422007299):28.8047974846,(((Phylloscopus_fuscatus:10.22964439,(Phylloscopus_collybita:6.318480418,Phylloscopus_trochilus:6.318480418):3.911163972):24.0027396996,(Zosterops_lateralis:24.17228963938,Sylvia_communis:24.17…
	TREE tree_5140 = (Sayornis_phoebe:68.2350075463,(Philesturnus_carunculatus:52.77840058699999,((((Parus_palustris:7.8572247033,Parus_major:7.8572247029):8.2693126393,Parus_atricapillus:16.126537341399995):27.7221224779,(((Hirundo_rustica:31.9631830895,((Phylloscopus_trochilus:6.237098219,Phylloscopus_collybita:6.237098218):5.672052098,Phylloscopus_fuscatus:11.909150317):20.054032773000003):0.11680…
	TREE tree_1315 = (Sayornis_phoebe:60.5435733612,(Philesturnus_carunculatus:47.376603335000006,((((Parus_palustris:8.240047588,Parus_major:8.240047588):5.532546567,Parus_atricapillus:13.772594154900002):26.840453866,(((((Phylloscopus_trochilus:5.6502179262,Phylloscopus_collybita:5.650217926):3.113255238,Phylloscopus_fuscatus:8.763473164):19.289544395389996,Hirundo_rustica:28.053017561599997):3.986…
	TREE tree_0196 = (Sayornis_phoebe:63.5025010482,(Philesturnus_carunculatus:45.775461238,((((Parus_palustris:7.619397464,Parus_major:7.619397464):8.5092456117,Parus_atricapillus:16.1286430772):22.228157043,((Hirundo_rustica:30.0554611388,((Phylloscopus_trochilus:5.397316057,Phylloscopus_collybita:5.397316056):4.078924589,Phylloscopus_fuscatus:9.476240645):20.5792204938):0.4870673859,((Zosterops_la…
	TREE tree_7333 = (Sayornis_phoebe:58.5663765866,(Philesturnus_carunculatus:43.279430301999994,((((Parus_palustris:6.670633954,Parus_major:6.670633954):8.04799596875,Parus_atricapillus:14.7186299227):22.003247967,(((Hirundo_rustica:27.0965332801,((Phylloscopus_trochilus:4.567228257,Phylloscopus_collybita:4.567228256):3.281914628,Phylloscopus_fuscatus:7.849142885000001):19.2473903964):3.319200681,(…
	TREE tree_4972 = (Sayornis_phoebe:72.92754526611,(Philesturnus_carunculatus:56.934680292,((((Parus_palustris:7.314100766,Parus_major:7.314100766):8.9273780313,Parus_atricapillus:16.241478796800003):30.0267806735,((Hirundo_rustica:30.803414579909997,(Phylloscopus_fuscatus:11.231568391,(Phylloscopus_trochilus:6.075494323,Phylloscopus_collybita:6.075494323):5.156074067):19.571846190200002):4.5601257…
	TREE tree_9852 = (Sayornis_phoebe:71.7880494927,(Philesturnus_carunculatus:57.676623993999996,(((Parus_atricapillus:15.61275856658,(Parus_major:8.659216248,Parus_palustris:8.659216248):6.9535423183):33.085575419,(((Phylloscopus_fuscatus:11.761578895,(Phylloscopus_trochilus:7.518645283,Phylloscopus_collybita:7.518645282):4.242933612):23.2737807649,Hirundo_rustica:35.0353596612):3.314780587,((Zoste…
	TREE tree_4648 = (Sayornis_phoebe:60.1009044459,(Philesturnus_carunculatus:47.791042406,((((Parus_major:9.852818807,Parus_palustris:9.852818807):6.819949846900001,Parus_atricapillus:16.6727686527):24.441718116400004,((Hirundo_rustica:29.17263344043,((Phylloscopus_trochilus:5.448951584,Phylloscopus_collybita:5.448951584):4.171461521,Phylloscopus_fuscatus:9.620413104):19.5522203359):2.651758421,((Z…
	TREE tree_7934 = (Sayornis_phoebe:66.6373092222,(Philesturnus_carunculatus:50.776767707000005,(((Parus_atricapillus:17.320483849600002,(Parus_palustris:8.653967055,Parus_major:8.653967055):8.66651679472):26.16544671,((Hirundo_rustica:32.19430276,((Phylloscopus_trochilus:6.281219241,Phylloscopus_collybita:6.2812192410000005):6.054577836,Phylloscopus_fuscatus:12.335797077999999):19.858505681377):5.…
	TREE tree_0929 = (Sayornis_phoebe:68.36175251399,(Philesturnus_carunculatus:55.266835606,((((Parus_palustris:9.130358772,Parus_major:9.1303587712):5.7096882564,Parus_atricapillus:14.840047027699999):27.769240647500002,((Hirundo_rustica:32.3163635502,(Phylloscopus_fuscatus:10.720046176,(Phylloscopus_trochilus:4.985174555,Phylloscopus_collybita:4.985174555):5.7348716225):21.5963173729):3.7595759,((…
	TREE tree_4704 = (Sayornis_phoebe:70.27091217622001,(Philesturnus_carunculatus:54.604969039,(((Parus_atricapillus:16.242779716662998,(Parus_major:7.587179845,Parus_palustris:7.5871798448):8.6555998717):27.5364491331,(((((Phylloscopus_trochilus:5.250504539,Phylloscopus_collybita:5.25050454):3.830655515,Phylloscopus_fuscatus:9.081160054000001):20.1053556154,Hirundo_rustica:29.186515669930003):0.369…
	TREE tree_6002 = (Sayornis_phoebe:82.96209904423,(Philesturnus_carunculatus:62.43178536700001,((((Parus_major:10.09613906,Parus_palustris:10.096139059):11.286846431,Parus_atricapillus:21.3829854895):32.34104111088,(((Hirundo_rustica:38.6738235904,((Acrocephalus_palustris:24.4061495542,Locustella_naevia:24.4061495506):11.538305494,(Acrocephalus_schoenobaenus:13.876213372799999,(Acrocephalus_arundi…
	TREE tree_0453 = (Sayornis_phoebe:63.1936936806,(Philesturnus_carunculatus:48.512145748100004,(((Parus_atricapillus:13.920033239919999,(Parus_palustris:7.385334754,Parus_major:7.385334754):6.5346984851):23.8874140006,(((Hirundo_rustica:28.4993324299,(Phylloscopus_fuscatus:9.791498006000001,(Phylloscopus_trochilus:4.883086342,Phylloscopus_collybita:4.883086342):4.9084116634):18.7078344251):1.35829…
	TREE tree_1977 = (Sayornis_phoebe:60.62246240510001,(Philesturnus_carunculatus:46.355250421099996,(((Parus_atricapillus:14.0978323721,(Parus_major:8.18506062,Parus_palustris:8.18506062):5.9127717525):23.959923501400002,(((((Phylloscopus_trochilus:6.077992153,Phylloscopus_collybita:6.077992153):3.1827360241,Phylloscopus_fuscatus:9.260728177):19.0811202723,(Zosterops_lateralis:19.546548140857997,Sy…
	TREE tree_2801 = (Sayornis_phoebe:66.9502438091,(Philesturnus_carunculatus:49.2299820923,((((Parus_palustris:7.776767965,Parus_major:7.7767679649999994):8.3040983947,Parus_atricapillus:16.080866359799998):23.4112391808,((Hirundo_rustica:25.482099819600002,(Phylloscopus_fuscatus:9.730570737,(Phylloscopus_trochilus:4.504240011,Phylloscopus_collybita:4.504240012):5.2263307260000005):15.7515290832000…
	TREE tree_8891 = (Sayornis_phoebe:64.9191578335,(Philesturnus_carunculatus:49.336561116,(((Parus_atricapillus:17.086599483630003,(Parus_major:8.390351052,Parus_palustris:8.390351052):8.6962484308):25.626203286800003,(((Phylloscopus_fuscatus:11.8124595105,(Phylloscopus_trochilus:6.89203725,Phylloscopus_collybita:6.89203725):4.920422261):22.2266125694,Hirundo_rustica:34.0390720766):1.548649364,((Zo…
	TREE tree_8598 = (Sayornis_phoebe:61.876255326709995,(Philesturnus_carunculatus:46.08941404,(((Parus_atricapillus:13.9961112369,(Parus_major:6.001332854,Parus_palustris:6.001332854):7.9947783826):24.3737168244,((((Zosterops_lateralis:19.76342855055,Sylvia_communis:19.7634285491):1.340499603,(Phylloscopus_fuscatus:7.5222681395,(Phylloscopus_trochilus:4.18766292,Phylloscopus_collybita:4.187662921):…
	TREE tree_9118 = (Sayornis_phoebe:67.24254641579999,(Philesturnus_carunculatus:53.515110197,(((Parus_atricapillus:17.395494895600002,(Parus_major:10.775142473499999,Parus_palustris:10.77514247381):6.620352424):25.660295642999998,(((((Acrocephalus_arundinaceus:2.710583254,Acrocephalus_stentoreus:2.7105832532):8.752552654,Acrocephalus_schoenobaenus:11.4631359072):17.3796207741,(Locustella_naevia:17…
	TREE tree_1025 = (Sayornis_phoebe:63.669088786,(Philesturnus_carunculatus:46.986895972999996,(((Parus_atricapillus:14.3687167227,(Parus_major:6.986046292,Parus_palustris:6.986046292):7.382670430100001):25.6951220795,(((Hirundo_rustica:31.5894517001,((Phylloscopus_trochilus:6.219787695,Phylloscopus_collybita:6.219787695):5.087912051,Phylloscopus_fuscatus:11.307699746):20.2817519548):0.8983685443,(…
	TREE tree_1615 = (Sayornis_phoebe:60.240949140200705,(Philesturnus_carunculatus:46.0018715728,((((Parus_palustris:7.417878709,Parus_major:7.417878709):7.6186845293,Parus_atricapillus:15.036563238589999):24.8748968626,((((Phylloscopus_trochilus:5.819321694,Phylloscopus_collybita:5.819321694):4.638214929,Phylloscopus_fuscatus:10.457536623):19.2263446067,Hirundo_rustica:29.68388122915):2.648433224,(…
	TREE tree_7746 = (Sayornis_phoebe:68.23171278219999,(Philesturnus_carunculatus:54.1684230268,(((Parus_atricapillus:16.2372511711,(Parus_major:10.20210325,Parus_palustris:10.20210325):6.0351479233):29.2700481994,((Hirundo_rustica:34.7018035494,((Zosterops_lateralis:18.150691340580003,Sylvia_communis:18.150691339879998):7.059190346,((Acrocephalus_palustris:14.8976291256,Locustella_naevia:14.8976291…
	TREE tree_8733 = (Sayornis_phoebe:64.07849966069999,(Philesturnus_carunculatus:48.8617801908,(((Parus_atricapillus:18.079663864,(Parus_palustris:7.040590893,Parus_major:7.0405908928):11.0390729705):24.155400554599996,(((Zosterops_lateralis:25.872910721100002,Sylvia_communis:25.872910721):7.146393827,((Phylloscopus_trochilus:5.993109461,Phylloscopus_collybita:5.9931094609999995):4.301003094,Phyllo…
	TREE tree_8822 = (Sayornis_phoebe:63.3709799474,(Philesturnus_carunculatus:48.596925567,((((Parus_major:6.773647199,Parus_palustris:6.773647199):8.5527160823,Parus_atricapillus:15.3263632812):26.4378890289,(((Hirundo_rustica:26.8670155394,(Phylloscopus_fuscatus:7.8897939868,(Phylloscopus_collybita:5.677594138,Phylloscopus_trochilus:5.677594137):2.2121998489):18.977221552099998):3.502579969,((Acro…
	TREE tree_7885 = (Sayornis_phoebe:68.990149118,(Philesturnus_carunculatus:52.381537699999996,(((Parus_atricapillus:16.4431414092,(Parus_palustris:9.049748526,Parus_major:9.049748526):7.393392882500001):27.869405872,((((Phylloscopus_trochilus:5.266015657,Phylloscopus_collybita:5.266015657):2.9872571771,Phylloscopus_fuscatus:8.253272834):22.3376974561,Hirundo_rustica:30.590970290599998):3.702178005…
	TREE tree_7475 = (Sayornis_phoebe:64.21057000729999,(Philesturnus_carunculatus:49.60962944399999,(((Parus_atricapillus:15.5230751495,(Parus_major:8.474760536,Parus_palustris:8.4747605355):7.0483146124000005):27.4795720443,(((((Phylloscopus_trochilus:6.345279475,Phylloscopus_collybita:6.345279475):4.833495361,Phylloscopus_fuscatus:11.178774835999999):20.2982427524,(Zosterops_lateralis:18.692726489…
	TREE tree_8322 = (Sayornis_phoebe:72.6446393704,(Philesturnus_carunculatus:52.503833908000004,((((Parus_major:10.26484067,Parus_palustris:10.26484067):8.380961291050001,Parus_atricapillus:18.645801963300002):26.998284399009997,((((Phylloscopus_trochilus:7.896157479,Phylloscopus_collybita:7.896157478999999):4.886793902,Phylloscopus_fuscatus:12.782951381):24.710059899479997,((Zosterops_lateralis:19…
	TREE tree_1560 = (Sayornis_phoebe:65.1171060861,(Philesturnus_carunculatus:47.028200053000006,(((Parus_atricapillus:14.616765775,(Parus_major:7.231120184,Parus_palustris:7.231120184):7.3856455916):25.6750133149,(((((Locustella_naevia:18.17283214835,Acrocephalus_palustris:18.172832143399997):7.446942991,((Acrocephalus_arundinaceus:2.646027808,Acrocephalus_stentoreus:2.6460278082):7.03134338,Acroce…
	TREE tree_2754 = (Sayornis_phoebe:76.7090681812,(Philesturnus_carunculatus:57.413871179999994,(((Parus_atricapillus:21.122662982500003,(Parus_palustris:9.917164154,Parus_major:9.917164153):11.20549883):28.734978047000002,(((Hirundo_rustica:34.9822186107,((Phylloscopus_trochilus:5.62001624,Phylloscopus_collybita:5.62001624):3.994909485,Phylloscopus_fuscatus:9.614925724):25.3672928859):4.403507218,…
	TREE tree_1337 = (Sayornis_phoebe:73.3115128368,(Philesturnus_carunculatus:50.9461544723,((((Parus_palustris:7.526232841,Parus_major:7.526232841):8.733039082,Parus_atricapillus:16.259271923):26.541823448000002,((Hirundo_rustica:30.047141299099998,(((Acrocephalus_arundinaceus:2.638784116,Acrocephalus_stentoreus:2.6387841158):7.7535755118,Acrocephalus_schoenobaenus:10.3923596283):16.652045682,(Acro…
	TREE tree_1385 = (Sayornis_phoebe:68.56086690734,(Philesturnus_carunculatus:51.938567559,(((Parus_atricapillus:16.4493065077,(Parus_major:7.701900758,Parus_palustris:7.701900758):8.74740575009):26.3855217513,((Hirundo_rustica:24.0463774297,(Phylloscopus_fuscatus:7.485621492,(Phylloscopus_trochilus:3.980964436,Phylloscopus_collybita:3.980964436):3.504657056):16.5607559389):5.743093187,((Zosterops_…
	TREE tree_3857 = (Sayornis_phoebe:61.124320769200004,(Philesturnus_carunculatus:47.368122111999995,((((Parus_major:6.136833193,Parus_palustris:6.136833193):8.1975840714,Parus_atricapillus:14.33441726348):25.874633136,((((Phylloscopus_fuscatus:8.921097094,(Phylloscopus_trochilus:5.92027114,Phylloscopus_collybita:5.92027114):3.0008259529999997):21.9260125271,((Acrocephalus_palustris:19.5651958186,L…
	TREE tree_0870 = (Sayornis_phoebe:71.6010088851,(Philesturnus_carunculatus:57.9712852964,(((Parus_atricapillus:17.235965456600002,(Parus_palustris:10.34040051,Parus_major:10.340400513):6.895564943):32.3966825343,(((Phylloscopus_fuscatus:11.350940992,(Phylloscopus_trochilus:6.074053858,Phylloscopus_collybita:6.074053858):5.276887135):27.7250157769,Hirundo_rustica:39.075956770699996):1.997188333,((…
	TREE tree_4481 = (Sayornis_phoebe:65.868543519,(Philesturnus_carunculatus:50.836059225,((((Parus_major:10.88848101,Parus_palustris:10.88848101):7.302848119899999,Parus_atricapillus:18.1913291326):26.542998088999997,(((Zosterops_lateralis:16.34798150071,Sylvia_communis:16.3479815):15.699191709,((Phylloscopus_trochilus:7.914799958,Phylloscopus_collybita:7.914799958000001):5.1673613000000005,Phyllos…
	TREE tree_9848 = (Sayornis_phoebe:57.058390222199996,(Philesturnus_carunculatus:43.88488499500001,(((Parus_atricapillus:14.3620313236,(Parus_palustris:4.716357478,Parus_major:4.716357478):9.645673846000001):21.559397707,((Hirundo_rustica:27.395220089499997,((Phylloscopus_trochilus:5.514407384,Phylloscopus_collybita:5.514407383):4.158615985,Phylloscopus_fuscatus:9.673023367999999):17.7221967218000…
	TREE tree_4208 = (Sayornis_phoebe:65.4947681056,(Philesturnus_carunculatus:52.069020076499996,(((Parus_atricapillus:16.8163434789,(Parus_major:8.024373131,Parus_palustris:8.024373131):8.7919703491):28.467759430300003,(((((Acrocephalus_arundinaceus:5.143823346,Acrocephalus_stentoreus:5.143823345):7.8508969758000005,Acrocephalus_schoenobaenus:12.994720320999999):20.624014318999997,(Acrocephalus_pal…
	TREE tree_7209 = (Sayornis_phoebe:66.24259761200001,(Philesturnus_carunculatus:50.384467957300004,(((Parus_atricapillus:15.48032067676,(Parus_major:8.273151727,Parus_palustris:8.273151727):7.2071689496):22.568194103,((Hirundo_rustica:28.5869570586,((Phylloscopus_trochilus:4.990956799,Phylloscopus_collybita:4.990956799):3.249559919,Phylloscopus_fuscatus:8.240516718):20.346440341900003):1.167857355…
	TREE tree_9724 = (Sayornis_phoebe:63.2122967525,(Philesturnus_carunculatus:48.625133936299996,(((Parus_atricapillus:13.772777932500002,(Parus_palustris:6.669741007,Parus_major:6.669741007):7.1030369264):24.787519089,((Hirundo_rustica:26.0383564187,(Phylloscopus_fuscatus:8.604929351,(Phylloscopus_trochilus:4.064245519,Phylloscopus_collybita:4.064245519):4.540683831):17.4334270685):6.152901648,((Zo…
	TREE tree_1404 = (Sayornis_phoebe:67.42470218,(Philesturnus_carunculatus:47.626590204799996,((((Parus_palustris:7.92586213,Parus_major:7.92586213):7.6371433428,Parus_atricapillus:15.563005473599999):25.26091637714,((Hirundo_rustica:33.0456232204,((Phylloscopus_trochilus:6.012123728,Phylloscopus_collybita:6.012123728):3.0172409282,Phylloscopus_fuscatus:9.029364656):24.016258565):3.09298504,((Zoste…
	TREE tree_7576 = (Sayornis_phoebe:58.309163024899995,(Philesturnus_carunculatus:44.321892709000004,((((Parus_major:6.652591638,Parus_palustris:6.652591638):6.786723991000001,Parus_atricapillus:13.439315628100001):23.6111125901,((Hirundo_rustica:27.936722449690002,((Zosterops_lateralis:17.080784080187403,Sylvia_communis:17.0807840807):3.10087887,(((Acrocephalus_arundinaceus:2.105784553,Acrocephalu…
	TREE tree_1397 = (Sayornis_phoebe:63.9908009514,(Philesturnus_carunculatus:46.8030467709,((((Parus_major:9.283497175,Parus_palustris:9.283497175):5.952260874499999,Parus_atricapillus:15.235758049100001):26.447136980899998,((((Zosterops_lateralis:17.304542749672997,Sylvia_communis:17.3045427507):9.0760965881,(Phylloscopus_fuscatus:10.584496517,(Phylloscopus_trochilus:6.606565703,Phylloscopus_colly…
	TREE tree_1386 = (Sayornis_phoebe:60.75190146650001,(Philesturnus_carunculatus:45.829312613000006,((((Parus_palustris:6.170873617,Parus_major:6.170873617):8.8575911628,Parus_atricapillus:15.028464779399998):23.610946428600002,((((Zosterops_lateralis:19.529580121225003,Sylvia_communis:19.529580118800002):2.61772721,(Phylloscopus_fuscatus:9.753263864000001,(Phylloscopus_trochilus:4.73914094,Phyllos…
	TREE tree_9620 = (Sayornis_phoebe:63.7043322329,(Philesturnus_carunculatus:46.633066553999996,(((Parus_atricapillus:12.745765677487002,(Parus_palustris:7.299868776,Parus_major:7.299868776):5.4458969013):24.107116281699998,((Hirundo_rustica:27.11107984,(Phylloscopus_fuscatus:8.876281697,(Phylloscopus_trochilus:4.790574519,Phylloscopus_collybita:4.790574519):4.085707178):18.23479814294):3.252420344…
	TREE tree_8132 = (Sayornis_phoebe:63.37097994759999,(Philesturnus_carunculatus:48.596925566,(((Parus_atricapillus:14.6787474143,(Parus_major:7.297970584,Parus_palustris:7.297970584):7.380776830299999):27.085504897,(((Hirundo_rustica:26.86701553929,(Phylloscopus_fuscatus:9.7661489403,(Phylloscopus_trochilus:5.421429347,Phylloscopus_collybita:5.421429347):4.344719593):17.1008665986):3.502579969,((A…
	TREE tree_2711 = (Sayornis_phoebe:69.87021385927001,(Philesturnus_carunculatus:51.90755296,(((Parus_atricapillus:21.01407703199,(Parus_palustris:9.752297379,Parus_major:9.752297379):11.261779652600001):20.5381676275,((((Phylloscopus_fuscatus:9.287532997,(Phylloscopus_trochilus:5.17746492,Phylloscopus_collybita:5.17746492):4.110068076):21.837063164200003,Hirundo_rustica:31.124596159700005):2.93582…
	TREE tree_6106 = (Sayornis_phoebe:64.8842770327,(Philesturnus_carunculatus:49.1624997779,((((Parus_major:11.45907048,Parus_palustris:11.459070475):6.4357044262,Parus_atricapillus:17.89477490245):24.7542354436,((((Phylloscopus_fuscatus:9.948117224,(Phylloscopus_trochilus:4.949462797,Phylloscopus_collybita:4.949462797):4.998654426):20.4397673667,((Locustella_naevia:19.425657387740003,Acrocephalus_p…
	TREE tree_3545 = (Sayornis_phoebe:68.70409810550001,(Philesturnus_carunculatus:51.54258721,((((Parus_palustris:8.986430265,Parus_major:8.986430265):8.0761108867,Parus_atricapillus:17.062541151199998):25.0691134984,(((Phylloscopus_fuscatus:9.095124617,(Phylloscopus_trochilus:5.428231675,Phylloscopus_collybita:5.428231675):3.6668929415000004):24.3302945337,Hirundo_rustica:33.4254191486):0.500704405…
	TREE tree_7805 = (Sayornis_phoebe:69.90565223861,(Philesturnus_carunculatus:51.282021242999996,((((Parus_major:9.949322969,Parus_palustris:9.949322969):8.8601310258,Parus_atricapillus:18.809453994400002):26.1757229951,((Hirundo_rustica:32.5481563311,((Zosterops_lateralis:20.62991361895,Sylvia_communis:20.6299136195):6.629160266,((Phylloscopus_collybita:6.597820746,Phylloscopus_trochilus:6.5978207…
	TREE tree_6807 = (Sayornis_phoebe:64.36849015533,(Philesturnus_carunculatus:48.852844492200006,(((Parus_atricapillus:14.855665423400001,(Parus_palustris:7.144501291,Parus_major:7.144501291):7.7111641323):26.6594607566,((((Phylloscopus_fuscatus:9.812515823,(Phylloscopus_trochilus:6.478835149,Phylloscopus_collybita:6.4788351496):3.333680674):20.5143227151,Hirundo_rustica:30.3268385408):1.616349219,…
	TREE tree_3171 = (Sayornis_phoebe:71.1266772358,(Philesturnus_carunculatus:51.1661956327,(((Parus_atricapillus:18.6516174541,(Parus_major:11.73676308,Parus_palustris:11.73676308):6.914854378999999):27.775531545099998,((((Phylloscopus_fuscatus:12.352944437000001,(Phylloscopus_trochilus:7.166031051,Phylloscopus_collybita:7.166031051):5.1869133849999995):25.898731354,(Zosterops_lateralis:27.37784810…
	TREE tree_3811 = (Sayornis_phoebe:63.22832551582,(Philesturnus_carunculatus:46.5380241837,((((Parus_palustris:9.491167483,Parus_major:9.491167483):5.1555993076,Parus_atricapillus:14.646766791200001):23.10710159,((((Locustella_naevia:22.0020170203,Acrocephalus_palustris:22.0020170166):8.703881802,((Acrocephalus_arundinaceus:3.363540323,Acrocephalus_stentoreus:3.3635403229999996):8.977148643,Acroce…
	TREE tree_2141 = (Sayornis_phoebe:72.4047921497,(Philesturnus_carunculatus:57.5308387235,(((Parus_atricapillus:16.0206330119,(Parus_palustris:8.365114029,Parus_major:8.365114029):7.6555189824):30.107366529,((Hirundo_rustica:35.573147010499994,((Phylloscopus_trochilus:6.40208834,Phylloscopus_collybita:6.40208834):4.539161726,Phylloscopus_fuscatus:10.941250065):24.631896945):3.552309669,((Zosterops…
	TREE tree_6338 = (Sayornis_phoebe:69.2826701393,(Philesturnus_carunculatus:52.659654540999995,((((Parus_major:9.905140786,Parus_palustris:9.905140785):6.952736282,Parus_atricapillus:16.8578770683):21.900986020700003,(((((Phylloscopus_trochilus:6.027225647,Phylloscopus_collybita:6.027225647):3.926307916,Phylloscopus_fuscatus:9.953533563):19.705651707199998,Hirundo_rustica:29.659185269):3.744917759…
	TREE tree_4431 = (Sayornis_phoebe:73.39966980262,(Philesturnus_carunculatus:52.650909098,((((Parus_palustris:9.829225798,Parus_major:9.829225798):7.9051870653,Parus_atricapillus:17.734412863):26.8652056723,((Hirundo_rustica:31.72792749956,(Phylloscopus_fuscatus:10.437725003,(Phylloscopus_trochilus:6.485620386,Phylloscopus_collybita:6.485620386):3.9521046163999998):21.2902024981):1.331182281,((Zos…
	TREE tree_7674 = (Sayornis_phoebe:67.63954256650001,(Philesturnus_carunculatus:48.49990927300001,(((Parus_atricapillus:17.16151988614,(Parus_major:7.817648122,Parus_palustris:7.817648122):9.3438717642):24.418724062700004,((((Phylloscopus_trochilus:5.839198881,Phylloscopus_collybita:5.8391988809):4.697811731,Phylloscopus_fuscatus:10.537010612000001):21.51406748707,Hirundo_rustica:32.05107809969):3…
	TREE tree_4500 = (Sayornis_phoebe:74.73458006429999,(Philesturnus_carunculatus:58.1397186227,(((Parus_atricapillus:20.2927956507,(Parus_palustris:10.45488787,Parus_major:10.45488787):9.8379077762):29.346489617000003,((Hirundo_rustica:30.22816219186,(Phylloscopus_fuscatus:9.5890576592,(Phylloscopus_trochilus:5.686704985,Phylloscopus_collybita:5.686704985):3.9023526750000004):20.6391045307):8.98515…
	TREE tree_7424 = (Sayornis_phoebe:65.5120904689566,(Philesturnus_carunculatus:49.946575216599996,(((Parus_atricapillus:16.0817347773,(Parus_palustris:8.839679714,Parus_major:8.839679714):7.2420550628):25.4885668726,((((Phylloscopus_trochilus:5.077697624,Phylloscopus_collybita:5.077697623000001):4.311812046,Phylloscopus_fuscatus:9.38950967):20.4114129994,Hirundo_rustica:29.800922669500004):2.62425…
	TREE tree_1326 = (Sayornis_phoebe:63.39482224129999,(Philesturnus_carunculatus:47.740178760999996,((((Parus_major:9.914088592,Parus_palustris:9.914088592):7.8074282596,Parus_atricapillus:17.721516851):22.449236208299997,((Hirundo_rustica:29.65227796038,((Phylloscopus_trochilus:4.697847045,Phylloscopus_collybita:4.697847045):3.9458722081,Phylloscopus_fuscatus:8.643719254):21.008558706739997):1.560…
	TREE tree_3214 = (Sayornis_phoebe:65.8894763054,(Philesturnus_carunculatus:47.379395731,(((Parus_atricapillus:13.593633688300002,(Parus_major:6.558916974,Parus_palustris:6.558916974):7.0347167135):28.269754941299997,((((Phylloscopus_fuscatus:9.440471814,(Phylloscopus_trochilus:5.702233393,Phylloscopus_collybita:5.702233393):3.738238421):15.752021456600001,Hirundo_rustica:25.192493271310003):0.257…
	TREE tree_8568 = (Sayornis_phoebe:64.82597092959999,(Philesturnus_carunculatus:50.748808915999994,(((Parus_atricapillus:15.591517475500002,(Parus_major:7.937371719,Parus_palustris:7.937371719):7.654145755):26.1208371353,(((Phylloscopus_fuscatus:11.141634108000002,(Phylloscopus_trochilus:6.200517183,Phylloscopus_collybita:6.2005171830000005):4.941116925):18.066988763,(Zosterops_lateralis:22.648382…
	TREE tree_3858 = (Sayornis_phoebe:65.55648294529999,(Philesturnus_carunculatus:51.32713512299999,((((Parus_palustris:8.755176896,Parus_major:8.755176896999998):11.8873435175,Parus_atricapillus:20.64252041344):21.6583942366,(((((Phylloscopus_trochilus:6.729340573,Phylloscopus_collybita:6.729340573):5.640796218,Phylloscopus_fuscatus:12.370136791):17.9189404728,(Zosterops_lateralis:19.56974687037399…
	TREE tree_7014 = (Sayornis_phoebe:61.81841063829999,(Philesturnus_carunculatus:48.933123513,(((Parus_atricapillus:16.187325921600003,(Parus_palustris:7.49267022,Parus_major:7.49267022):8.694655701699999):24.658197350000002,((((((Acrocephalus_arundinaceus:2.861245792,Acrocephalus_stentoreus:2.8612457928):7.472144919,Acrocephalus_schoenobaenus:10.3333907101):13.44018531875,(Acrocephalus_palustris:1…
	TREE tree_3975 = (Sayornis_phoebe:68.2580418733,(Philesturnus_carunculatus:52.561730899,((((Parus_major:11.79122937,Parus_palustris:11.79122937):7.2663445438,Parus_atricapillus:19.057573919299998):25.224668460300002,((((Phylloscopus_trochilus:6.311791614,Phylloscopus_collybita:6.311791615000001):5.072831632,Phylloscopus_fuscatus:11.384623246):22.278550594,Hirundo_rustica:33.66317383607):2.2471003…
	TREE tree_0444 = (Sayornis_phoebe:63.902647250546,(Philesturnus_carunculatus:48.64001096,((((Parus_major:7.93927678,Parus_palustris:7.93927678):7.7040092215,Parus_atricapillus:15.643286002699998):24.099699889,((((Phylloscopus_fuscatus:8.543927928999999,(Phylloscopus_trochilus:4.66678736,Phylloscopus_collybita:4.66678736):3.8771405679999997):16.789945571,Hirundo_rustica:25.333873499199996):3.12171…
	TREE tree_5979 = (Sayornis_phoebe:63.852480024330006,(Philesturnus_carunculatus:47.539704181,(((Parus_atricapillus:14.781851928400002,(Parus_major:7.782762683,Parus_palustris:7.7827626827):6.999089246276):21.974298972,((((Acrocephalus_palustris:17.5506531905,Locustella_naevia:17.550653195000002):6.038451033,(Acrocephalus_schoenobaenus:11.247054821999999,(Acrocephalus_arundinaceus:2.346359243,Acro…
	TREE tree_3075 = (Sayornis_phoebe:66.2398975518,(Philesturnus_carunculatus:50.916005701,((((Parus_major:12.83645525,Parus_palustris:12.83645525):7.4190307203,Parus_atricapillus:20.255485971):24.5040718486,((((Zosterops_lateralis:26.66049275074,Sylvia_communis:26.660492750099998):10.390860941,((Phylloscopus_trochilus:6.359085356,Phylloscopus_collybita:6.359085356):8.356369188,Phylloscopus_fuscatus…
	TREE tree_8728 = (Sayornis_phoebe:64.5943060616,(Philesturnus_carunculatus:47.810295299,((((Parus_palustris:7.51687844,Parus_major:7.516878439):7.6680703766,Parus_atricapillus:15.184948815299999):22.784101284880002,(((((Phylloscopus_trochilus:4.792950637,Phylloscopus_collybita:4.792950638):5.684970482,Phylloscopus_fuscatus:10.477921119):18.6285591117,Hirundo_rustica:29.106480231100004):2.37139496…
	TREE tree_6085 = (Sayornis_phoebe:68.63003749570001,(Philesturnus_carunculatus:45.6849690888,((((Parus_major:7.546610427,Parus_palustris:7.546610427):7.8838792581,Parus_atricapillus:15.4304896866):22.046244842900002,(((Hirundo_rustica:19.4527794107,((Phylloscopus_trochilus:4.384213925,Phylloscopus_collybita:4.384213925):3.2034102471,Phylloscopus_fuscatus:7.587624172):11.8651552375):9.927233259,((…
	TREE tree_9138 = (Sayornis_phoebe:65.51031441961,(Philesturnus_carunculatus:47.306895583,(((Parus_atricapillus:16.749212440223,(Parus_palustris:8.923397632,Parus_major:8.923397632):7.8258148092):22.573101849000004,((Hirundo_rustica:27.278954270442,((Phylloscopus_trochilus:5.3787954,Phylloscopus_collybita:5.3787954002):4.1401010099,Phylloscopus_fuscatus:9.51889641):17.7600578612):4.364702972,((Zos…
	TREE tree_9877 = (Sayornis_phoebe:67.99947595647998,(Philesturnus_carunculatus:51.893531978999995,((((Parus_palustris:7.943447453,Parus_major:7.943447453):7.612277473500001,Parus_atricapillus:15.555724926060002):25.9006276038,((((Phylloscopus_fuscatus:10.250603286,(Phylloscopus_trochilus:4.845066133,Phylloscopus_collybita:4.845066133):5.4055371526):17.0515488153,Hirundo_rustica:27.3021520998):5.0…
	TREE tree_9957 = (Sayornis_phoebe:67.63657930148,(Philesturnus_carunculatus:53.132130158,(((Parus_atricapillus:14.287630887130002,(Parus_major:8.200141985,Parus_palustris:8.200141985):6.08748890134):23.023289223000003,((Hirundo_rustica:24.290534650010002,(Phylloscopus_fuscatus:9.432881151,(Phylloscopus_trochilus:4.940834352,Phylloscopus_collybita:4.9408343519999995):4.492046799):14.8576534986):2.…
	TREE tree_8418 = (Sayornis_phoebe:68.37390516810001,(Philesturnus_carunculatus:53.595115307,((((Parus_major:8.312232007,Parus_palustris:8.312232007):11.7422762726,Parus_atricapillus:20.054508280190003):23.132395878300002,(((Phylloscopus_fuscatus:11.476163781,(Phylloscopus_trochilus:6.980386808,Phylloscopus_collybita:6.980386808):4.495776973):19.015535599899998,(Zosterops_lateralis:20.33575393786,…
	TREE tree_2772 = (Sayornis_phoebe:71.0568837074,(Philesturnus_carunculatus:49.7564268524,((((Parus_palustris:10.61065921,Parus_major:10.61065921):5.58139302745,Parus_atricapillus:16.192052233400002):27.674288471,((Hirundo_rustica:32.7152194903,(Phylloscopus_fuscatus:9.540935594,(Phylloscopus_trochilus:6.756973673,Phylloscopus_collybita:6.756973673):2.783961919):23.174283896400002):5.079484933,((Z…
	TREE tree_4743 = (Sayornis_phoebe:74.29303338749999,(Philesturnus_carunculatus:57.198876416999994,((((Parus_major:9.725062558,Parus_palustris:9.725062558):8.744251517,Parus_atricapillus:18.4693140742):27.3809451452,(((Hirundo_rustica:32.1725352602,(((Acrocephalus_arundinaceus:3.36269255,Acrocephalus_stentoreus:3.3626925500000002):8.818247296,Acrocephalus_schoenobaenus:12.180939847):17.731058966,(…
	TREE tree_4699 = (Sayornis_phoebe:63.551178877400005,(Philesturnus_carunculatus:47.96169157,(((Parus_atricapillus:15.480312186479999,(Parus_major:7.098895748,Parus_palustris:7.098895748):8.3814164378):27.911550978,((Hirundo_rustica:29.3976133115,((Phylloscopus_trochilus:5.089820752,Phylloscopus_collybita:5.089820752):4.571599593,Phylloscopus_fuscatus:9.661420345):19.736192965100003):4.025823205,(…
	TREE tree_3276 = (Sayornis_phoebe:69.2205710491,(Philesturnus_carunculatus:52.746578404,((((Parus_palustris:7.778798886,Parus_major:7.778798886):9.917011978899998,Parus_atricapillus:17.6958108627):27.072452978999998,((Hirundo_rustica:33.140896169899996,((Phylloscopus_collybita:6.067920818999999,Phylloscopus_trochilus:6.067920819):4.499457552,Phylloscopus_fuscatus:10.567378371):22.5735177973):2.32…
	TREE tree_2372 = (Sayornis_phoebe:63.5055481693,(Philesturnus_carunculatus:46.607891872,(((Parus_atricapillus:15.648319275599999,(Parus_palustris:8.534650359,Parus_major:8.534650359):7.113668915):24.737246226000003,((Hirundo_rustica:32.6248924718,((Phylloscopus_trochilus:6.524924175,Phylloscopus_collybita:6.524924176):2.795503424,Phylloscopus_fuscatus:9.320427599):23.3044648712):1.405458351,((Zos…
	TREE tree_8246 = (Sayornis_phoebe:64.8527903925,(Philesturnus_carunculatus:47.356459527000005,((((Parus_major:9.942389579,Parus_palustris:9.942389579):5.59895949312,Parus_atricapillus:15.541349072471):23.55974098928,((Hirundo_rustica:27.3419138308,((Phylloscopus_trochilus:4.729591837,Phylloscopus_collybita:4.729591837):3.9104761000000003,Phylloscopus_fuscatus:8.640067937000001):18.70184589327):3.…
	TREE tree_1558 = (Sayornis_phoebe:61.6786456165,(Philesturnus_carunculatus:46.194560457,((((Parus_major:7.668061628,Parus_palustris:7.668061628):8.980780234500001,Parus_atricapillus:16.6488418641):21.6986832663,((Hirundo_rustica:29.035957649100002,((Phylloscopus_trochilus:4.46105882,Phylloscopus_collybita:4.46105882):4.3884473029999995,Phylloscopus_fuscatus:8.849506123000001):20.186451527499997):…
	TREE tree_9075 = (Sayornis_phoebe:67.27246988271999,(Philesturnus_carunculatus:47.043862652,(((Parus_atricapillus:15.766766198900001,(Parus_palustris:9.080276518,Parus_major:9.080276517):6.6864896816999995):22.0714154005,((((Zosterops_lateralis:24.03802115855,Sylvia_communis:24.0380211601):6.125398607999999,(Phylloscopus_fuscatus:10.566075384000001,(Phylloscopus_trochilus:6.776159316,Phylloscopus…
	TREE tree_5809 = (Sayornis_phoebe:68.44725978449999,(Philesturnus_carunculatus:48.922207759,((((Parus_palustris:9.687871589,Parus_major:9.68787159):7.080521029,Parus_atricapillus:16.768392618300002):25.720643032999998,((((Phylloscopus_trochilus:5.158468948,Phylloscopus_collybita:5.158468947999999):4.343956326,Phylloscopus_fuscatus:9.502425274):19.2651099458,Hirundo_rustica:28.767535220299997):7.2…
	TREE tree_7913 = (Sayornis_phoebe:66.79842074789998,(Philesturnus_carunculatus:48.19950103400001,(((Parus_atricapillus:17.303793488599997,(Parus_palustris:8.07188044,Parus_major:8.07188044):9.231913048700001):25.83287013294,((Hirundo_rustica:30.240720172299998,(Phylloscopus_fuscatus:9.150333601,(Phylloscopus_trochilus:4.681166417,Phylloscopus_collybita:4.681166417):4.469167184):21.090386568699998…
	TREE tree_9759 = (Sayornis_phoebe:70.94810408516,(Philesturnus_carunculatus:55.581281563000005,(((Parus_atricapillus:20.406563380010002,(Parus_major:13.993793327250598,Parus_palustris:13.993793328):6.4127700495):28.0674352844,((((Phylloscopus_fuscatus:8.675585439999999,(Phylloscopus_trochilus:4.621480532,Phylloscopus_collybita:4.621480531):4.054104908):21.292874551400004,Hirundo_rustica:29.968459…
	TREE tree_6248 = (Sayornis_phoebe:66.65746915061,(Philesturnus_carunculatus:44.765456437000005,((((Parus_major:5.701034241,Parus_palustris:5.701034241):7.8847123539999995,Parus_atricapillus:13.585746594099998):24.690753464,(((Phylloscopus_fuscatus:7.820683588,(Phylloscopus_trochilus:4.669321069,Phylloscopus_collybita:4.669321069):3.151362519):16.129665902,Hirundo_rustica:23.9503494883):3.23556219…
	TREE tree_4489 = (Sayornis_phoebe:68.8921701576,(Philesturnus_carunculatus:54.844614924,(((Parus_atricapillus:18.7658741205,(Parus_palustris:6.581541521,Parus_major:6.581541521):12.184332599600001):29.006046463,(((Hirundo_rustica:34.2091433887,((Acrocephalus_schoenobaenus:14.453258019200002,(Acrocephalus_arundinaceus:4.350636638,Acrocephalus_stentoreus:4.350636638):10.102621381999999):17.99429985…
	TREE tree_3217 = (Sayornis_phoebe:68.8933631865,(Philesturnus_carunculatus:51.741212933999996,((((Parus_major:10.64462533,Parus_palustris:10.64462533):6.856116580999999,Parus_atricapillus:17.5007419094):26.4564666722,(((Hirundo_rustica:27.514756258599995,(Phylloscopus_fuscatus:10.620516922,(Phylloscopus_trochilus:5.52237215,Phylloscopus_collybita:5.522372151):5.0981447719999995):16.8942393376):1.…
	TREE tree_2010 = (Sayornis_phoebe:62.616456134,(Philesturnus_carunculatus:48.1910439131,(((Parus_atricapillus:16.650610763099998,(Parus_palustris:9.39505748,Parus_major:9.39505748):7.255553282099999):24.612218627799997,((((Phylloscopus_fuscatus:10.236889918,(Phylloscopus_trochilus:5.149407993,Phylloscopus_collybita:5.1494079930000005):5.087481926000001):16.2700292629,(Zosterops_lateralis:19.23872…
	TREE tree_4632 = (Sayornis_phoebe:69.00500607313,(Philesturnus_carunculatus:52.8900375403,(((Parus_atricapillus:15.9564491419,(Parus_palustris:7.71837699,Parus_major:7.71837699):8.238072151499999):27.461966736,(((Zosterops_lateralis:18.984788788749,Sylvia_communis:18.98478879):14.913935436,((Acrocephalus_schoenobaenus:13.397987245,(Acrocephalus_arundinaceus:3.944403815,Acrocephalus_stentoreus:3.9…
	TREE tree_5936 = (Sayornis_phoebe:68.4472597842,(Philesturnus_carunculatus:48.922207742400005,((((Parus_palustris:9.64255899,Parus_major:9.64255899):6.8251146835,Parus_atricapillus:16.467673672):26.0213619759,((((Phylloscopus_trochilus:4.084193597,Phylloscopus_collybita:4.084193597):4.332049585,Phylloscopus_fuscatus:8.416243181999999):20.3512920382,Hirundo_rustica:28.76753522017):7.282393627,((Zo…
	TREE tree_6224 = (Sayornis_phoebe:67.7441761572,(Philesturnus_carunculatus:49.576113653300006,(((Parus_atricapillus:12.36497101541,(Parus_palustris:5.006016965,Parus_major:5.006016965000001):7.3589540509999996):22.3695441132,((((Phylloscopus_trochilus:4.328275001,Phylloscopus_collybita:4.328275001):3.549031175,Phylloscopus_fuscatus:7.877306176):18.646830483200002,Hirundo_rustica:26.5241366605):3.…
	TREE tree_7325 = (Sayornis_phoebe:64.5123342559,(Philesturnus_carunculatus:44.10110312308,((((Parus_major:7.157968654,Parus_palustris:7.1579686541):6.6782109348,Parus_atricapillus:13.83617958814):22.614185502399998,((Hirundo_rustica:26.9096681611,((Phylloscopus_trochilus:4.886903501,Phylloscopus_collybita:4.886903501):5.497208602000001,Phylloscopus_fuscatus:10.384112103):16.5255560586):3.29936713…
	TREE tree_7783 = (Sayornis_phoebe:64.83582880734001,(Philesturnus_carunculatus:48.892681978,(((Parus_atricapillus:15.7167867913,(Parus_palustris:10.42991837,Parus_major:10.429918371800001):5.286868419499999):25.103238969000003,((Hirundo_rustica:31.577265800200003,((Phylloscopus_trochilus:5.866881836,Phylloscopus_collybita:5.8668818358):3.8583953187,Phylloscopus_fuscatus:9.725277154):21.851988647)…
	TREE tree_9683 = (Sayornis_phoebe:66.92553048276,(Philesturnus_carunculatus:50.3290104054,(((Parus_atricapillus:15.746483601210002,(Parus_major:7.882249907,Parus_palustris:7.882249907):7.864233694200001):23.948947208299998,((Hirundo_rustica:22.7659424895,(Phylloscopus_fuscatus:7.4588338819999995,(Phylloscopus_collybita:5.082107625,Phylloscopus_trochilus:5.082107626):2.3767262558):15.3071086093):7…
	TREE tree_8757 = (Sayornis_phoebe:75.0904859618,(Philesturnus_carunculatus:58.523543199,((((Parus_major:11.60664694,Parus_palustris:11.60664694):7.2826716902,Parus_atricapillus:18.889318633200002):28.1117905677,((((Phylloscopus_trochilus:6.130229796,Phylloscopus_collybita:6.130229796):4.6104827329999996,Phylloscopus_fuscatus:10.740712529):23.6675178914,Hirundo_rustica:34.4082304188):1.757692173,(…
	TREE tree_7012 = (Sayornis_phoebe:65.91890383,(Philesturnus_carunculatus:51.8051005719,((((Parus_major:10.6350696,Parus_palustris:10.635069595):9.112977838900001,Parus_atricapillus:19.7480474341):25.8835052063,((((Phylloscopus_fuscatus:10.284963426000001,(Phylloscopus_trochilus:6.719199071,Phylloscopus_collybita:6.719199072):3.5657643553000002):24.380688984,Hirundo_rustica:34.6656524093):1.463765…
	TREE tree_9564 = (Sayornis_phoebe:65.4295246707,(Philesturnus_carunculatus:52.700708186,(((Parus_atricapillus:16.3148306667,(Parus_major:9.475146973,Parus_palustris:9.475146973):6.839683694):27.120757413499998,(((Phylloscopus_fuscatus:9.718303452,(Phylloscopus_trochilus:6.288761624,Phylloscopus_collybita:6.288761624999999):3.4295418279999996):24.493535809000004,Hirundo_rustica:34.2118392602):0.74…
	TREE tree_2674 = (Sayornis_phoebe:66.1407631619,(Philesturnus_carunculatus:47.26697789959999,((((Parus_palustris:9.4911546642,Parus_major:9.4911546639):6.354612982700001,Parus_atricapillus:15.8457676458):24.943647264099997,((Hirundo_rustica:34.4957586497,((Acrocephalus_schoenobaenus:12.7740822556,(Acrocephalus_arundinaceus:3.161051205,Acrocephalus_stentoreus:3.161051206):9.613031051):20.607372196…
	TREE tree_2794 = (Sayornis_phoebe:59.89417320043,(Philesturnus_carunculatus:46.919034104,((((Parus_major:8.616685723,Parus_palustris:8.616685723):9.35098660452,Parus_atricapillus:17.9676723266):20.512730142069998,((Hirundo_rustica:25.5291881992,((Locustella_naevia:15.899235854499999,Acrocephalus_palustris:15.8992358535):7.7520777929,(Acrocephalus_schoenobaenus:8.62892893,(Acrocephalus_arundinaceu…
	TREE tree_2136 = (Sayornis_phoebe:67.07152941013601,(Philesturnus_carunculatus:51.093010653,(((Parus_atricapillus:16.82127971683,(Parus_palustris:8.827610333,Parus_major:8.827610333):7.9936693844):29.5609992744,((((Phylloscopus_fuscatus:8.104702661000001,(Phylloscopus_trochilus:4.674350993,Phylloscopus_collybita:4.674350993):3.430351668):19.354692998799997,Hirundo_rustica:27.459395658800002):3.12…
	TREE tree_6853 = (Sayornis_phoebe:71.733707522473,(Philesturnus_carunculatus:56.088281390999995,(((Parus_atricapillus:19.0483197591,(Parus_major:8.398314659,Parus_palustris:8.398314659):10.650005098):26.1684941321,((((Locustella_naevia:21.4366694111,Acrocephalus_palustris:21.436669410900002):10.6597359,((Acrocephalus_stentoreus:3.7651014846,Acrocephalus_arundinaceus:3.7651014845):8.5404302876,Acr…
	TREE tree_0485 = (Sayornis_phoebe:64.32687996007999,(Philesturnus_carunculatus:44.316360737000004,(((Parus_atricapillus:13.6647774369,(Parus_major:6.763992676,Parus_palustris:6.763992676):6.900784760799999):23.866166833399998,((Hirundo_rustica:28.2339814303,((Phylloscopus_trochilus:5.126372278,Phylloscopus_collybita:5.126372278):5.0307670380000005,Phylloscopus_fuscatus:10.157139316):18.0768421132…
	TREE tree_9627 = (Sayornis_phoebe:69.78895445482,(Philesturnus_carunculatus:55.58089865800001,(((Parus_atricapillus:19.8676455313,(Parus_palustris:10.70741738,Parus_major:10.70741738):9.1602281536):27.8708293383,(((Zosterops_lateralis:20.788993500057003,Sylvia_communis:20.7889934986):13.74035946,((Phylloscopus_collybita:7.552672536999999,Phylloscopus_trochilus:7.552672536999999):5.661508618,Phyll…
	TREE tree_4126 = (Sayornis_phoebe:68.26569246470001,(Philesturnus_carunculatus:52.530400261000004,((((Parus_palustris:6.146042779,Parus_major:6.146042779):10.252120502899999,Parus_atricapillus:16.3981632823):25.9779517466,((((Phylloscopus_trochilus:7.248716875,Phylloscopus_collybita:7.2487168749999995):4.7324934612,Phylloscopus_fuscatus:11.981210336):18.2458363229,Hirundo_rustica:30.22704665927):…
	TREE tree_0119 = (Sayornis_phoebe:68.7992164637,(Philesturnus_carunculatus:47.293714652000006,(((Parus_atricapillus:14.4803757411,(Parus_palustris:7.196605032,Parus_major:7.196605032):7.283770710900001):24.702736808400005,(((Hirundo_rustica:27.769385219800004,((Phylloscopus_trochilus:4.503499572,Phylloscopus_collybita:4.503499571):3.8847728489,Phylloscopus_fuscatus:8.388272421):19.381112798341):2…
	TREE tree_4738 = (Sayornis_phoebe:67.57068895674,(Philesturnus_carunculatus:50.679152341000005,((((Parus_palustris:6.143216203,Parus_major:6.143216203):9.3512409266,Parus_atricapillus:15.494457130419999):28.84964883,((Hirundo_rustica:35.8112966712,((Phylloscopus_trochilus:5.943537101,Phylloscopus_collybita:5.943537101):3.8696059027,Phylloscopus_fuscatus:9.813143003):25.998153664):2.060739526,((Zo…
	TREE tree_7876 = (Sayornis_phoebe:64.901623271797,(Philesturnus_carunculatus:47.651073058,(((Parus_atricapillus:14.866596062600001,(Parus_major:6.481212771,Parus_palustris:6.481212771):8.3853832921):25.753954692,((Hirundo_rustica:32.9788945192,((Phylloscopus_trochilus:6.30308278,Phylloscopus_collybita:6.30308278):4.493604813999999,Phylloscopus_fuscatus:10.796687594):22.1822069257):2.357860957,((Z…
	TREE tree_0654 = (Sayornis_phoebe:61.49619705236,(Philesturnus_carunculatus:45.149680546800006,((((Parus_major:8.410210718,Parus_palustris:8.410210718):5.97355501688,Parus_atricapillus:14.3837657329):23.6155054267,((Hirundo_rustica:28.269686649400004,(Phylloscopus_fuscatus:7.743776878,(Phylloscopus_trochilus:3.457205282,Phylloscopus_collybita:3.4572052824):4.2865715966):20.5259097716):1.504539287…
	TREE tree_5092 = (Sayornis_phoebe:67.5042111976,(Philesturnus_carunculatus:51.031782503,((((Parus_palustris:10.45949161,Parus_major:10.4594916092):6.553600027,Parus_atricapillus:17.0130916337):27.1594626072,(((Hirundo_rustica:26.2911851001,(Phylloscopus_fuscatus:8.633475463,(Phylloscopus_trochilus:4.300694599,Phylloscopus_collybita:4.300694599):4.332780864):17.65770963695):2.351428525,((Acrocepha…
	TREE tree_1549 = (Sayornis_phoebe:72.85298240619,(Philesturnus_carunculatus:55.88288901,(((Parus_atricapillus:17.210808856280003,(Parus_major:8.281049545,Parus_palustris:8.2810495446):8.929759312069999):28.46696699266,(((Phylloscopus_fuscatus:9.265229877,(Phylloscopus_trochilus:4.200175329,Phylloscopus_collybita:4.200175328):5.0650545495):21.92369821182,Hirundo_rustica:31.188928092380003):3.34322…
	TREE tree_4808 = (Sayornis_phoebe:67.09051086499998,(Philesturnus_carunculatus:53.50414467,((((Parus_major:8.654127345,Parus_palustris:8.654127345):7.7877235043,Parus_atricapillus:16.44185084863):25.818141690100003,((Hirundo_rustica:26.7281340909,((Phylloscopus_collybita:5.32292733,Phylloscopus_trochilus:5.322927331):4.229074066,Phylloscopus_fuscatus:9.552001396):17.1761326935):3.782366563,((Zost…
	TREE tree_7397 = (Sayornis_phoebe:67.6240213641,(Philesturnus_carunculatus:50.271954355,(((Parus_atricapillus:13.442409045349999,(Parus_major:6.892145303,Parus_palustris:6.892145302):6.5502637423):26.308504666,(((Hirundo_rustica:29.113216229499997,(Phylloscopus_fuscatus:8.602039169,(Phylloscopus_trochilus:5.4469279020000005,Phylloscopus_collybita:5.4469279020000005):3.155111267):20.5111770612):2.…
	TREE tree_1778 = (Sayornis_phoebe:65.6450789279,(Philesturnus_carunculatus:53.4018423996,(((Parus_atricapillus:16.5715935466,(Parus_major:7.873809405,Parus_palustris:7.873809405):8.697784143):25.090408350999997,(((((Phylloscopus_trochilus:4.26171725,Phylloscopus_collybita:4.26171725):3.894824592,Phylloscopus_fuscatus:8.156541842000001):17.9188469973,Hirundo_rustica:26.075388840300004):4.655096966…
	TREE tree_1498 = (Sayornis_phoebe:66.1106345286,(Philesturnus_carunculatus:51.424503958600006,((((Parus_palustris:10.73414953,Parus_major:10.734149531):6.117840864,Parus_atricapillus:16.851990394599998):24.978121985,((Hirundo_rustica:28.977150559459997,(Phylloscopus_fuscatus:8.843913675,(Phylloscopus_trochilus:4.38457287,Phylloscopus_collybita:4.3845728699999995):4.459340805):20.1332368851):4.293…
	TREE tree_4731 = (Sayornis_phoebe:66.48108083003399,(Philesturnus_carunculatus:50.523317774,((((Parus_palustris:6.440381948,Parus_major:6.440381948):11.8089778302,Parus_atricapillus:18.2493597788):26.476036503,((((Phylloscopus_trochilus:7.069172008,Phylloscopus_collybita:7.069172008):4.443860176,Phylloscopus_fuscatus:11.5130321849):20.824491576999996,Hirundo_rustica:32.33752375942):4.767099353,((…
	TREE tree_1262 = (Sayornis_phoebe:65.71938112433,(Philesturnus_carunculatus:53.148109649,(((Parus_atricapillus:18.395608295399995,(Parus_palustris:10.85433672,Parus_major:10.854336716999999):7.541271577500001):25.5948739397,((Hirundo_rustica:32.688905731,(Phylloscopus_fuscatus:10.263511042000001,(Phylloscopus_trochilus:5.604373082,Phylloscopus_collybita:5.604373081):4.65913796):22.4253946882):2.8…
	TREE tree_5909 = (Sayornis_phoebe:69.1888783098,(Philesturnus_carunculatus:52.90396511389999,(((Parus_atricapillus:16.0512241383,(Parus_palustris:8.416513035,Parus_major:8.416513035):7.634711103999999):26.796171136250003,(((Hirundo_rustica:31.682071190499997,(Phylloscopus_fuscatus:10.806040047,(Phylloscopus_trochilus:5.133620912,Phylloscopus_collybita:5.133620912):5.672419135):20.8760311438):0.85…
	TREE tree_0131 = (Sayornis_phoebe:66.3459704946,(Philesturnus_carunculatus:48.055501861,(((Parus_atricapillus:15.84558374059,(Parus_palustris:7.936564846,Parus_major:7.936564846):7.909018894500001):24.670382890200003,((Hirundo_rustica:28.30634000894,((Phylloscopus_trochilus:5.939202034,Phylloscopus_collybita:5.939202034):3.178652177,Phylloscopus_fuscatus:9.117854211000001):19.1884857985):3.249218…
	TREE tree_4926 = (Sayornis_phoebe:70.7135537191,(Philesturnus_carunculatus:53.74300155,((((Parus_major:6.681466017,Parus_palustris:6.681466017):9.559709334490002,Parus_atricapillus:16.241175349600002):29.491774409,((((Phylloscopus_fuscatus:10.027526683,(Phylloscopus_trochilus:5.241138297,Phylloscopus_collybita:5.2411382963):4.786388387000001):18.5413840368,Hirundo_rustica:28.568910719239998):8.34…
	TREE tree_9946 = (Sayornis_phoebe:66.8694128071,(Philesturnus_carunculatus:49.70100894649999,(((Parus_atricapillus:15.304214342999998,(Parus_palustris:6.886230414,Parus_major:6.886230414):8.4179839293):27.027008515800002,((Hirundo_rustica:34.3720031705,((Phylloscopus_trochilus:6.92369547,Phylloscopus_collybita:6.923695469):5.7067876129999995,Phylloscopus_fuscatus:12.630483083):21.741520088):0.570…
	TREE tree_3187 = (Sayornis_phoebe:68.0456811481,(Philesturnus_carunculatus:49.682196837,((((Parus_palustris:8.319429299,Parus_major:8.319429299):7.278814539700001,Parus_atricapillus:15.598243838499998):28.63450713,((((Phylloscopus_trochilus:5.696050524,Phylloscopus_collybita:5.696050524):2.97710048,Phylloscopus_fuscatus:8.673151003):23.322051966199997,Hirundo_rustica:31.9952029694):4.846822791,((…
	TREE tree_4934 = (Sayornis_phoebe:65.5979933395,(Philesturnus_carunculatus:53.01168634,(((Parus_atricapillus:18.37366393219,(Parus_major:9.314191287,Parus_palustris:9.314191287):9.059472644000001):26.3488325987,((((Phylloscopus_fuscatus:9.948031253,(Phylloscopus_trochilus:5.72186395,Phylloscopus_collybita:5.721863951):4.226167302):17.565262418099998,Hirundo_rustica:27.513293669200007):2.192972719…
	TREE tree_3362 = (Sayornis_phoebe:73.41412718037,(Philesturnus_carunculatus:53.910619089,(((Parus_atricapillus:17.1780487008,(Parus_major:8.541104924,Parus_palustris:8.541104924):8.6369437763):25.891472413,(((Hirundo_rustica:24.4618640194,(Phylloscopus_fuscatus:8.935811611,(Phylloscopus_trochilus:5.484034224,Phylloscopus_collybita:5.484034224):3.4517773875):15.5260524083):7.179135133,((Locustella…
	TREE tree_0538 = (Sayornis_phoebe:65.39343996589999,(Philesturnus_carunculatus:49.109058211000004,(((Parus_atricapillus:16.07303592594,(Parus_palustris:10.27783015,Parus_major:10.277830147):5.7952057791):23.1420859448,(((((Locustella_naevia:11.6684471191,Acrocephalus_palustris:11.668447124599998):8.991170718,((Acrocephalus_arundinaceus:1.89930646,Acrocephalus_stentoreus:1.8993064596):6.656908068,…
	TREE tree_9768 = (Sayornis_phoebe:67.002761746853,(Philesturnus_carunculatus:48.9094306206,(((Parus_atricapillus:14.412739742400001,(Parus_major:7.204255646,Parus_palustris:7.204255646):7.208484095999999):26.5415177692,(((((Acrocephalus_schoenobaenus:7.869296503599999,(Acrocephalus_stentoreus:2.1439564435,Acrocephalus_arundinaceus:2.143956444):5.725340061000001):12.063933877,(Acrocephalus_palustr…
	TREE tree_9200 = (Sayornis_phoebe:64.31398713354,(Philesturnus_carunculatus:49.143872118000004,((((Parus_major:8.302525644,Parus_palustris:8.302525644):7.4418911721,Parus_atricapillus:15.744416815700001):26.301518373,((((Acrocephalus_schoenobaenus:12.3932033321,(Acrocephalus_arundinaceus:3.198820402,Acrocephalus_stentoreus:3.1988204020000004):9.19438293):17.911644701,(Acrocephalus_palustris:20.90…
	TREE tree_0644 = (Sayornis_phoebe:62.1263957445,(Philesturnus_carunculatus:48.156763513,((((Parus_major:7.587100757,Parus_palustris:7.587100757):8.1479671996,Parus_atricapillus:15.735067956999998):24.212236186800002,(((((Phylloscopus_trochilus:4.157720376,Phylloscopus_collybita:4.157720375):4.191746554,Phylloscopus_fuscatus:8.349466929):18.6977096726,Hirundo_rustica:27.0471765995):0.1318248522,((…
	TREE tree_2242 = (Sayornis_phoebe:64.95395866235,(Philesturnus_carunculatus:48.207230905,(((Parus_atricapillus:15.799832233500002,(Parus_major:6.792288313,Parus_palustris:6.792288314):9.0075439193):22.4605994963,((Hirundo_rustica:28.3716681302,((Phylloscopus_trochilus:4.12769285,Phylloscopus_collybita:4.12769285):4.389819942,Phylloscopus_fuscatus:8.5175127923):19.854155337799998):1.596678526,((Zo…
	TREE tree_4450 = (Sayornis_phoebe:64.86265197955001,(Philesturnus_carunculatus:46.589538641000004,((((Parus_major:7.901305654,Parus_palustris:7.901305654):6.580236542,Parus_atricapillus:14.481542197):26.463093873,(((Hirundo_rustica:30.0275662084,((Phylloscopus_trochilus:5.778373684,Phylloscopus_collybita:5.7783736842):5.251364062,Phylloscopus_fuscatus:11.029737747):18.9978284635):2.12142147,((Acr…
	TREE tree_7408 = (Sayornis_phoebe:60.59956509113999,(Philesturnus_carunculatus:45.926298969,(((Parus_atricapillus:16.8493823085,(Parus_major:5.96296777,Parus_palustris:5.96296777):10.886414538):24.2796180632,(((Phylloscopus_fuscatus:12.665349723999999,(Phylloscopus_trochilus:5.757793036,Phylloscopus_collybita:5.757793035):6.9075566872):20.0404901172,Hirundo_rustica:32.7058398387):3.750519275,((Zo…
	TREE tree_6008 = (Sayornis_phoebe:69.6108980746,(Philesturnus_carunculatus:57.43460274899999,((((Parus_major:5.959925296,Parus_palustris:5.959925297):12.60364764,Parus_atricapillus:18.563572935899998):27.566953730599998,((Hirundo_rustica:27.0798099998,((Phylloscopus_trochilus:6.011706658,Phylloscopus_collybita:6.011706657):2.4971803734,Phylloscopus_fuscatus:8.508887031):18.5709229683):4.336073137…
	TREE tree_7672 = (Sayornis_phoebe:69.9915551695,(Philesturnus_carunculatus:51.62914701300001,(((Parus_atricapillus:17.028679202,(Parus_palustris:10.5562185,Parus_major:10.5562185):6.472460696800001):28.130851175000004,(((Hirundo_rustica:31.968250539079996,(Phylloscopus_fuscatus:9.495173463099999,(Phylloscopus_collybita:4.842327071,Phylloscopus_trochilus:4.842327071):4.652846393):22.4730770767):0.…
	TREE tree_3893 = (Sayornis_phoebe:69.30018864609,(Philesturnus_carunculatus:52.896622941500006,(((Parus_atricapillus:14.862160378899999,(Parus_palustris:10.53276509,Parus_major:10.5327650874):4.3293952929):26.6240220509,(((((Acrocephalus_schoenobaenus:9.486370771899999,(Acrocephalus_arundinaceus:3.15927479,Acrocephalus_stentoreus:3.1592747899000004):6.3270959819999995):15.1167669666,(Locustella_n…
	TREE tree_6526 = (Sayornis_phoebe:72.21601754548,(Philesturnus_carunculatus:53.407938095,((((Parus_palustris:9.506805665,Parus_major:9.506805665):8.789986391,Parus_atricapillus:18.2967920563):27.6749412229,((((Phylloscopus_trochilus:6.22884781,Phylloscopus_collybita:6.2288478099999995):4.850986582,Phylloscopus_fuscatus:11.079834390999999):23.605596278999997,(Zosterops_lateralis:19.704390450240002…
	TREE tree_8433 = (Sayornis_phoebe:63.59697642009999,(Philesturnus_carunculatus:47.3733529705,((((Parus_major:7.315414182,Parus_palustris:7.315414182):8.7706442094,Parus_atricapillus:16.086058390599998):24.0667958892,((((Phylloscopus_trochilus:5.500726782,Phylloscopus_collybita:5.500726782):3.837377216,Phylloscopus_fuscatus:9.338103998):19.797131211900002,Hirundo_rustica:29.1352352094):2.013921936…
	TREE tree_1398 = (Sayornis_phoebe:64.4574010341,(Philesturnus_carunculatus:51.283300698,(((Parus_atricapillus:18.505740782800004,(Parus_major:7.185984205,Parus_palustris:7.185984205):11.31975658):25.796983317,((Hirundo_rustica:28.4973071109,(Phylloscopus_fuscatus:8.540559381,(Phylloscopus_trochilus:4.569963455,Phylloscopus_collybita:4.569963455):3.970595926):19.9567477302):3.117315305,((Zosterops…
	TREE tree_5325 = (Sayornis_phoebe:69.01802176232,(Philesturnus_carunculatus:56.676456050000006,((((Parus_palustris:10.6799254,Parus_major:10.679925401):7.3781839112,Parus_atricapillus:18.0581093127):28.9203035074,(((Hirundo_rustica:37.169764529599995,(Phylloscopus_fuscatus:11.982096659,(Phylloscopus_trochilus:6.465431746,Phylloscopus_collybita:6.465431746):5.516664913):25.187667871000002):1.80162…
	TREE tree_4378 = (Sayornis_phoebe:60.7146263056829,(Philesturnus_carunculatus:45.7512131508,((((Parus_major:5.007616067,Parus_palustris:5.007616067):9.5620097062,Parus_atricapillus:14.56962577193):22.6944609785,((((Locustella_naevia:19.274972097,Acrocephalus_palustris:19.2749720933):10.116298055000001,((Acrocephalus_stentoreus:1.78029386,Acrocephalus_arundinaceus:1.78029386):9.7765565363,Acroceph…
	TREE tree_0385 = (Sayornis_phoebe:63.5110837492,(Philesturnus_carunculatus:46.992790439400004,(((Parus_atricapillus:18.82577256685,(Parus_palustris:6.998216371,Parus_major:6.998216371):11.827556196400002):23.145930887,((((Zosterops_lateralis:16.510839389669997,Sylvia_communis:16.5108393892):12.739879003,(Phylloscopus_fuscatus:9.426378954,(Phylloscopus_trochilus:5.502888372,Phylloscopus_collybita:…
	TREE tree_1411 = (Sayornis_phoebe:66.4937238313,(Philesturnus_carunculatus:52.597790169,((((Parus_major:8.420193422,Parus_palustris:8.420193422):8.2097802704,Parus_atricapillus:16.629973692):29.1182790479,(((Hirundo_rustica:29.3303244898,((Acrocephalus_schoenobaenus:10.2100048634,(Acrocephalus_stentoreus:2.6868237546,Acrocephalus_arundinaceus:2.686823755):7.523181109000001):16.5837148524,(Locuste…
	TREE tree_7247 = (Sayornis_phoebe:65.737556562,(Philesturnus_carunculatus:49.407998262,(((Parus_atricapillus:15.2579707664,(Parus_palustris:8.786094172,Parus_major:8.786094172):6.4718765963):26.694905263000003,((Hirundo_rustica:30.816060749669997,((Phylloscopus_trochilus:5.112495373,Phylloscopus_collybita:5.112495373):5.105762984,Phylloscopus_fuscatus:10.218258357):20.597802392400002):2.066362829…
	TREE tree_9078 = (Sayornis_phoebe:67.3771285405,(Philesturnus_carunculatus:52.65337030679999,((((Parus_major:7.586045509,Parus_palustris:7.586045509):9.2062655324,Parus_atricapillus:16.792311041399998):27.930503030999997,((((Phylloscopus_collybita:5.747643911999999,Phylloscopus_trochilus:5.7476439117):3.8157378299999998,Phylloscopus_fuscatus:9.563381741):20.8380151499,Hirundo_rustica:30.401396889…
	TREE tree_4818 = (Sayornis_phoebe:71.03251118086,(Philesturnus_carunculatus:54.757519857999995,(((Parus_atricapillus:19.1390834042,(Parus_palustris:10.63709232,Parus_major:10.63709232):8.5019910829):28.507188296699997,(((Hirundo_rustica:32.2101012208,((Phylloscopus_trochilus:6.15027464,Phylloscopus_collybita:6.15027464):6.077118136,Phylloscopus_fuscatus:12.227392777):19.98270844269):2.115355612,(…
	TREE tree_4576 = (Sayornis_phoebe:63.05183995747001,(Philesturnus_carunculatus:48.128333895000004,(((Parus_atricapillus:17.94573744413,(Parus_major:9.873090407,Parus_palustris:9.873090407):8.072647037700001):25.729442606200003,((Hirundo_rustica:26.673780969330004,((Phylloscopus_trochilus:5.779010614,Phylloscopus_collybita:5.779010615):3.944834304,Phylloscopus_fuscatus:9.723844918000001):16.949936…
	TREE tree_3263 = (Sayornis_phoebe:69.45117068959999,(Philesturnus_carunculatus:52.434363114199996,(((Parus_atricapillus:17.0495427848,(Parus_palustris:8.386174049,Parus_major:8.386174049):8.6633687351):27.595563935189997,((((Phylloscopus_fuscatus:12.129433232,(Phylloscopus_trochilus:6.689324928,Phylloscopus_collybita:6.6893249280000004):5.440108304000001):20.9088005881,(Zosterops_lateralis:20.831…
	TREE tree_5185 = (Sayornis_phoebe:70.86628730968499,(Philesturnus_carunculatus:56.219786500000005,(((Parus_atricapillus:20.666979768709997,(Parus_palustris:7.958834489,Parus_major:7.958834489000001):12.70814528):25.896051744799998,((((Phylloscopus_fuscatus:11.244360463,(Phylloscopus_collybita:7.167361334100001,Phylloscopus_trochilus:7.167361333700001):4.076999127100001):24.8154014575,Hirundo_rust…
	TREE tree_8622 = (Sayornis_phoebe:62.38627027209999,(Philesturnus_carunculatus:48.903918895,((((Parus_major:8.232690237,Parus_palustris:8.232690237):5.469867366299999,Parus_atricapillus:13.7025576023):26.521193588000003,((Hirundo_rustica:28.97754072992,((Acrocephalus_palustris:17.46716691772,Locustella_naevia:17.467166919100002):7.99209357,(Acrocephalus_schoenobaenus:10.343287439500001,(Acrocepha…
	TREE tree_3252 = (Sayornis_phoebe:70.49601315929999,(Philesturnus_carunculatus:53.653067601000004,(((Parus_atricapillus:15.7987923288,(Parus_major:8.994625475,Parus_palustris:8.994625475):6.804166853299999):28.297463132,((Hirundo_rustica:31.82256247077,(Phylloscopus_fuscatus:10.40880452,(Phylloscopus_trochilus:7.130047251,Phylloscopus_collybita:7.130047251000001):3.2787572694):21.4137579473):5.33…
	TREE tree_4887 = (Sayornis_phoebe:70.23392192432,(Philesturnus_carunculatus:53.4456729014,((((Parus_palustris:5.706795134,Parus_major:5.706795134):9.1232858369,Parus_atricapillus:14.830080971040001):28.568931917599997,(((Phylloscopus_fuscatus:11.985737073,(Phylloscopus_trochilus:5.709710694,Phylloscopus_collybita:5.709710693):6.276026379):21.4062297965,Hirundo_rustica:33.39196687016):2.426924776,…
	TREE tree_1860 = (Sayornis_phoebe:66.7673831095,(Philesturnus_carunculatus:46.798973735,(((Parus_atricapillus:13.540461581349998,(Parus_major:7.284843251,Parus_palustris:7.284843251):6.255618330099999):26.673206452,((((Phylloscopus_trochilus:4.575645356,Phylloscopus_collybita:4.575645356):4.183970568,Phylloscopus_fuscatus:8.759615924999999):20.3470664056,Hirundo_rustica:29.1066823299):2.367007046…
	TREE tree_4681 = (Sayornis_phoebe:67.8200246526,(Philesturnus_carunculatus:47.9697931144,((((Parus_major:7.304608866,Parus_palustris:7.304608866):7.104387261199999,Parus_atricapillus:14.40899612738):26.4327479723,(((((Phylloscopus_trochilus:5.351792553,Phylloscopus_collybita:5.351792553):3.6179466629999997,Phylloscopus_fuscatus:8.969739216):19.9952281638,((Acrocephalus_schoenobaenus:11.1577591519…
	TREE tree_1646 = (Sayornis_phoebe:60.69874274604,(Philesturnus_carunculatus:44.496208951,((((Parus_major:5.916035652,Parus_palustris:5.916035652):9.8989449806,Parus_atricapillus:15.8149806341):22.3162871573,(((((Phylloscopus_trochilus:5.788193788,Phylloscopus_collybita:5.788193788):4.428004627,Phylloscopus_fuscatus:10.216198414299999):17.9754667948,(Zosterops_lateralis:17.5808706302,Sylvia_commun…
	TREE tree_6330 = (Sayornis_phoebe:71.98556268109,(Philesturnus_carunculatus:54.135940354,(((Parus_atricapillus:16.2339065374,(Parus_palustris:10.83697691,Parus_major:10.836976913):5.3969296244):28.2741921521,((Hirundo_rustica:30.59882428895,((Phylloscopus_trochilus:6.556553246,Phylloscopus_collybita:6.556553247):4.593291708,Phylloscopus_fuscatus:11.149844954999999):19.44897933548):5.650529044,((Z…
	TREE tree_3912 = (Sayornis_phoebe:65.13609564309,(Philesturnus_carunculatus:49.32729582500001,((((Parus_palustris:7.358336603,Parus_major:7.358336603):6.671297269900001,Parus_atricapillus:14.02963387239):27.183414508800002,((((Phylloscopus_trochilus:4.907147489,Phylloscopus_collybita:4.907147488):4.4223986631,Phylloscopus_fuscatus:9.329546151999999):22.543579529,Hirundo_rustica:31.873125679399998…
	TREE tree_7556 = (Sayornis_phoebe:65.8340228831,(Philesturnus_carunculatus:50.451109507,(((Parus_atricapillus:16.03843219018,(Parus_palustris:8.755511522,Parus_major:8.755511522):7.2829206677):24.622194409,((Hirundo_rustica:29.6396100605,(Phylloscopus_fuscatus:8.975856899,(Phylloscopus_trochilus:5.927869176,Phylloscopus_collybita:5.927869176):3.047987723):20.6637531613):1.024928943,((Zosterops_la…
	TREE tree_7721 = (Sayornis_phoebe:70.82161633916002,(Philesturnus_carunculatus:54.3601906083,(((Parus_atricapillus:15.9893712027,(Parus_palustris:10.03064739,Parus_major:10.03064739):5.958723812300001):30.459186598000002,(((Phylloscopus_fuscatus:12.56829943,(Phylloscopus_trochilus:8.6409653968,Phylloscopus_collybita:8.640965396):3.927334035):22.616293980200002,Hirundo_rustica:35.18459340946):3.23…
	TREE tree_4555 = (Sayornis_phoebe:68.35889142420001,(Philesturnus_carunculatus:51.53244895700001,(((Parus_atricapillus:16.2729552177,(Parus_palustris:7.357900413,Parus_major:7.357900413):8.915054806999999):26.508925561,(((Phylloscopus_fuscatus:8.991826767,(Phylloscopus_trochilus:5.665818689,Phylloscopus_collybita:5.665818689):3.326008078):20.1965544135,Hirundo_rustica:29.1883811798):4.312190437,(…
	TREE tree_9196 = (Sayornis_phoebe:65.5711492185,(Philesturnus_carunculatus:52.0177591967,(((Parus_atricapillus:15.8999512568,(Parus_major:6.839675671,Parus_palustris:6.839675672):9.060275584500001):27.387404975099997,(((Hirundo_rustica:25.7696646191,(Phylloscopus_fuscatus:9.21983922,(Phylloscopus_trochilus:4.138151554,Phylloscopus_collybita:4.138151554):5.0816876660000005):16.5498253999):0.301634…
	TREE tree_8862 = (Sayornis_phoebe:65.66461861854,(Philesturnus_carunculatus:48.190466513000004,(((Parus_atricapillus:16.30346463096,(Parus_major:8.079551477,Parus_palustris:8.0795514775):8.2239131531):25.034332239999998,(((Zosterops_lateralis:21.128676190229996,Sylvia_communis:21.12867618983):6.904558014220001,((Phylloscopus_trochilus:6.704893788,Phylloscopus_collybita:6.704893788):4.240400939000…
	TREE tree_0117 = (Sayornis_phoebe:66.74497760116,(Philesturnus_carunculatus:50.50189614,(((Parus_atricapillus:15.2302354191,(Parus_palustris:5.697570779,Parus_major:5.697570779):9.53266464):26.211098452,((((Phylloscopus_trochilus:5.724767932,Phylloscopus_collybita:5.724767932000001):4.527140353,Phylloscopus_fuscatus:10.251908285999999):21.6044675145,Hirundo_rustica:31.856375801400006):2.035314273…
	TREE tree_7638 = (Sayornis_phoebe:60.64432909086,(Philesturnus_carunculatus:47.5897510296,(((Parus_atricapillus:13.7599284175,(Parus_major:8.526022167,Parus_palustris:8.526022167):5.2339062505):24.8034382716,((((Phylloscopus_trochilus:5.115634776,Phylloscopus_collybita:5.115634775):3.558317109,Phylloscopus_fuscatus:8.673951885000001):19.5055611858,Hirundo_rustica:28.1795130697):1.612476653,((Zost…
	TREE tree_2602 = (Sayornis_phoebe:71.3199791935,(Philesturnus_carunculatus:48.155463688,((((Parus_major:7.507183312,Parus_palustris:7.507183312):9.0766029015,Parus_atricapillus:16.583786214):24.879719747,(((((Phylloscopus_trochilus:6.430656226,Phylloscopus_collybita:6.430656226):5.080554613,Phylloscopus_fuscatus:11.511210839):16.4281280517,Hirundo_rustica:27.939338889923995):2.749068976,(Zosterop…
	TREE tree_7217 = (Sayornis_phoebe:62.6543781884,(Philesturnus_carunculatus:48.928912098800005,(((Parus_atricapillus:13.89080413019,(Parus_palustris:7.381669701,Parus_major:7.3816697):6.5091344293):25.482042358999998,(((Hirundo_rustica:27.59849215017,((Phylloscopus_trochilus:5.152980012,Phylloscopus_collybita:5.152980013):2.8212566900000002,Phylloscopus_fuscatus:7.974236702):19.6242554474):3.08393…
	TREE tree_7177 = (Sayornis_phoebe:64.0609312523,(Philesturnus_carunculatus:50.0452507839,((((Parus_palustris:8.501619339,Parus_major:8.501619339):7.437264202500001,Parus_atricapillus:15.938883540600001):26.491991259,(((((Phylloscopus_trochilus:6.869825356,Phylloscopus_collybita:6.869825356):5.055138761,Phylloscopus_fuscatus:11.924964116):18.7834225405576,(Zosterops_lateralis:17.709386020464997,Sy…
	TREE tree_6436 = (Sayornis_phoebe:65.3698246762,(Philesturnus_carunculatus:49.4664416333,(((Parus_atricapillus:15.126979190499998,(Parus_major:7.321507621,Parus_palustris:7.321507621):7.805471569700001):24.821670989091,(((((Phylloscopus_trochilus:4.14912387,Phylloscopus_collybita:4.14912387):4.772475700999999,Phylloscopus_fuscatus:8.921599571):18.605265828,Hirundo_rustica:27.526865400600002):1.28…
	TREE tree_8983 = (Sayornis_phoebe:68.0121420952,(Philesturnus_carunculatus:49.5518526635,((((Parus_palustris:9.120552161,Parus_major:9.120552161):8.388988359359999,Parus_atricapillus:17.5095405205):26.025473689,(((Phylloscopus_fuscatus:11.052450526,(Phylloscopus_trochilus:6.267528037,Phylloscopus_collybita:6.267528037):4.7849224889999995):20.76145553409,Hirundo_rustica:31.8139060602):2.629822433,…
	TREE tree_0941 = (Sayornis_phoebe:60.281788919,(Philesturnus_carunculatus:45.917825178,((((Parus_palustris:9.390545144,Parus_major:9.390545145):5.0791950872000005,Parus_atricapillus:14.469740232500001):25.5789492574,((Hirundo_rustica:31.2166952401,((Zosterops_lateralis:20.132063549703,Sylvia_communis:20.132063551):2.71256515,(((Acrocephalus_stentoreus:1.36593918,Acrocephalus_arundinaceus:1.365939…
	TREE tree_9595 = (Sayornis_phoebe:64.14960042909999,(Philesturnus_carunculatus:47.912550597,(((Parus_atricapillus:12.68662723566,(Parus_major:7.036312528,Parus_palustris:7.0363125286):5.6503147083):26.884702054,(((Hirundo_rustica:28.3329072509,(Phylloscopus_fuscatus:8.720237373,(Phylloscopus_trochilus:4.663827333,Phylloscopus_collybita:4.6638273340000005):4.05641004):19.6126698779):4.378439922,(Z…
	TREE tree_5001 = (Sayornis_phoebe:63.95994259071,(Philesturnus_carunculatus:48.015542692000004,((((Parus_major:7.612465628,Parus_palustris:7.612465628000001):5.63699150649,Parus_atricapillus:13.249457134899998):27.167366686,(((Phylloscopus_fuscatus:11.025110989,(Phylloscopus_collybita:6.905426521,Phylloscopus_trochilus:6.905426521):4.119684468):21.883837932,Hirundo_rustica:32.9089489205):2.279404…
	TREE tree_2977 = (Sayornis_phoebe:64.57813673540001,(Philesturnus_carunculatus:50.22019333,((((Parus_major:8.48975774,Parus_palustris:8.4897577399):8.5409664772,Parus_atricapillus:17.0307242164):25.457618524999997,((((Zosterops_lateralis:21.391457150034,Sylvia_communis:21.39145714934):3.643796581,((Phylloscopus_trochilus:5.218092526,Phylloscopus_collybita:5.218092525):5.443888768,Phylloscopus_fus…
	TREE tree_6291 = (Sayornis_phoebe:73.58492668029999,(Philesturnus_carunculatus:54.190255226,((((Parus_major:7.67236086,Parus_palustris:7.6723608599999995):10.574056772399999,Parus_atricapillus:18.246417631799996):29.332987442560004,((Hirundo_rustica:36.577493919800006,(Phylloscopus_fuscatus:10.764431511,(Phylloscopus_trochilus:5.47331035,Phylloscopus_collybita:5.47331035):5.2911211603999995):25.8…
	TREE tree_1006 = (Sayornis_phoebe:67.9456910462,(Philesturnus_carunculatus:54.707509507,((((Parus_major:6.449070687,Parus_palustris:6.449070687):11.295191823800002,Parus_atricapillus:17.74426250973):25.788595463600004,(((Phylloscopus_fuscatus:8.956823343,(Phylloscopus_trochilus:5.226017023,Phylloscopus_collybita:5.226017024000001):3.7308063202):22.756818846999998,Hirundo_rustica:31.7136421896):4.…
	TREE tree_0073 = (Sayornis_phoebe:68.26340675389,(Philesturnus_carunculatus:52.959608699,((((Parus_major:11.2143583304,Parus_palustris:11.214358330000001):5.3061875109,Parus_atricapillus:16.5205458413):26.9264246388,(((Phylloscopus_fuscatus:10.236262703600001,(Phylloscopus_trochilus:6.062459489,Phylloscopus_collybita:6.062459489):4.173803213999999):24.965245786999997,Hirundo_rustica:35.2015084882…
	TREE tree_1901 = (Sayornis_phoebe:66.6093387742,(Philesturnus_carunculatus:50.6032388569,((((Parus_major:7.230331058,Parus_palustris:7.230331057):8.384221762200001,Parus_atricapillus:15.6145528205):25.2549598006,(((((Locustella_naevia:17.0557509576,Acrocephalus_palustris:17.0557509535):7.695858756,((Acrocephalus_arundinaceus:3.007184503,Acrocephalus_stentoreus:3.0071845036):6.698641258,Acrocephal…
	TREE tree_5285 = (Sayornis_phoebe:69.5389980003,(Philesturnus_carunculatus:54.6082311925,((((Parus_major:7.610656419,Parus_palustris:7.6106564194):10.341704502,Parus_atricapillus:17.9523609212):29.411760442,(((Zosterops_lateralis:25.378300419380004,Sylvia_communis:25.3783004205):10.7491705837,((Phylloscopus_trochilus:8.139400193,Phylloscopus_collybita:8.139400193):8.163069773,Phylloscopus_fuscatu…
	TREE tree_8658 = (Sayornis_phoebe:65.60052956141001,(Philesturnus_carunculatus:49.990144558,(((Parus_atricapillus:16.331073351300002,(Parus_major:7.220895866,Parus_palustris:7.220895866499999):9.1101774829):27.1230304093,((((Phylloscopus_fuscatus:9.12254358,(Phylloscopus_trochilus:5.254561422,Phylloscopus_collybita:5.254561421):3.8679821590000003):18.8824157106,Hirundo_rustica:28.0049592888):2.35…
	TREE tree_1637 = (Sayornis_phoebe:68.5512254584,(Philesturnus_carunculatus:50.355376594000006,(((Parus_atricapillus:15.546350459500001,(Parus_palustris:9.102709893,Parus_major:9.102709893):6.4436405672):25.720048479,((((Zosterops_lateralis:18.455379261203,Sylvia_communis:18.455379259500003):8.38366588,((Phylloscopus_trochilus:4.49649267,Phylloscopus_collybita:4.49649267):4.61711152,Phylloscopus_f…
	TREE tree_5560 = (Sayornis_phoebe:67.17409739022,(Philesturnus_carunculatus:53.016080203,(((Parus_atricapillus:17.469556566789997,(Parus_palustris:7.462265877,Parus_major:7.462265877):10.0072906896):25.082511284099997,((((Locustella_naevia:16.132296579320002,Acrocephalus_palustris:16.1322965835):11.9586925332,(Acrocephalus_schoenobaenus:10.7072087947,(Acrocephalus_arundinaceus:2.613253895,Acrocep…
	TREE tree_1684 = (Sayornis_phoebe:63.69282975882,(Philesturnus_carunculatus:49.58474714,((((Parus_palustris:7.187301392,Parus_major:7.187301392):10.5914453215,Parus_atricapillus:17.77874671357):24.9274467197,((Hirundo_rustica:28.41061261034,((Phylloscopus_trochilus:4.74019757,Phylloscopus_collybita:4.74019757):4.51893308,Phylloscopus_fuscatus:9.25913065):19.1514819601):4.670042152,((Zosterops_lat…
	TREE tree_5488 = (Sayornis_phoebe:63.13675811572,(Philesturnus_carunculatus:48.111704788,(((Parus_atricapillus:15.8687665048,(Parus_palustris:7.774322091,Parus_major:7.774322091):8.094444414100002):23.8691052352,(((((Phylloscopus_trochilus:5.598539802,Phylloscopus_collybita:5.5985398013):4.491605175,Phylloscopus_fuscatus:10.0901449753):18.0621792453,Hirundo_rustica:28.152324221):3.218803542,((Acr…
	TREE tree_8767 = (Sayornis_phoebe:66.37637052660001,(Philesturnus_carunculatus:49.66230267500001,((((Parus_major:8.496280088,Parus_palustris:8.496280088):8.861762221900001,Parus_atricapillus:17.3580423089):25.98748362247,(((Phylloscopus_fuscatus:10.845510945000001,(Phylloscopus_trochilus:5.726984585,Phylloscopus_collybita:5.726984584):5.11852636):22.5190724146,Hirundo_rustica:33.3645833581):2.566…
	TREE tree_7670 = (Sayornis_phoebe:67.14661653975,(Philesturnus_carunculatus:52.2366964621,(((Parus_atricapillus:13.997855425500001,(Parus_major:8.069662174,Parus_palustris:8.069662174):5.9281932513):25.395752585,(((Hirundo_rustica:31.022488670290002,(Phylloscopus_fuscatus:8.47943276,(Phylloscopus_trochilus:5.479694016,Phylloscopus_collybita:5.4796940166):2.999738743):22.543055911):2.622352085,(((…
	TREE tree_1418 = (Sayornis_phoebe:66.3587059237,(Philesturnus_carunculatus:48.720025324999995,((((Parus_major:9.808620726,Parus_palustris:9.808620725):7.7596867089999995,Parus_atricapillus:17.56830743397):24.7363760849,(((((Phylloscopus_trochilus:5.917759908,Phylloscopus_collybita:5.917759908):3.3988702240000004,Phylloscopus_fuscatus:9.316630132):20.256301417499998,Hirundo_rustica:29.572931550099…
	TREE tree_4389 = (Sayornis_phoebe:70.7135537179,(Philesturnus_carunculatus:53.74300154429999,(((Parus_atricapillus:18.9589343606,(Parus_major:8.521358241,Parus_palustris:8.5213582415):10.4375761175):26.774015398999996,(((((Phylloscopus_trochilus:6.828233308,Phylloscopus_collybita:6.828233308):3.988739739,Phylloscopus_fuscatus:10.816973048000001):17.7519376717,Hirundo_rustica:28.5689107187):8.3442…
	TREE tree_5829 = (Sayornis_phoebe:68.8646802965,(Philesturnus_carunculatus:54.428765764000005,((((Parus_major:9.092637138,Parus_palustris:9.092637138):7.155769966800001,Parus_atricapillus:16.2484071047):28.8566365478,((((Zosterops_lateralis:21.228552630230002,Sylvia_communis:21.2285526315):12.432648379,((Phylloscopus_trochilus:6.280583353,Phylloscopus_collybita:6.280583353000001):3.486085376,Phyl…
	TREE tree_2314 = (Sayornis_phoebe:65.357707025,(Philesturnus_carunculatus:48.250518151,(((Parus_atricapillus:16.22010159237,(Parus_palustris:7.73532946,Parus_major:7.73532946):8.484772131):23.5047805397,(((Zosterops_lateralis:21.366220180059997,Sylvia_communis:21.3662201788):10.646756176,(Phylloscopus_fuscatus:9.954507603,(Phylloscopus_trochilus:5.904007373,Phylloscopus_collybita:5.90400737300000…
	TREE tree_2002 = (Sayornis_phoebe:64.36613959969999,(Philesturnus_carunculatus:51.04978754099999,(((Parus_atricapillus:16.8480031434,(Parus_palustris:5.604710586,Parus_major:5.604710586):11.243292557):25.593356087900002,((((Zosterops_lateralis:21.187911419711,Sylvia_communis:21.187911420899997):11.403349713,(Phylloscopus_fuscatus:11.371650415,(Phylloscopus_trochilus:5.544906298,Phylloscopus_colly…
	TREE tree_7243 = (Sayornis_phoebe:64.523013060128,(Philesturnus_carunculatus:48.1592288837,(((Parus_atricapillus:16.107765650399998,(Parus_palustris:8.744987126,Parus_major:8.744987126):7.3627785241999995):27.1719103382,((Hirundo_rustica:31.826371810399998,((Phylloscopus_trochilus:5.231200786,Phylloscopus_collybita:5.2312007860000005):5.861719669,Phylloscopus_fuscatus:11.092920455):20.73345135409…
	TREE tree_3963 = (Sayornis_phoebe:65.70247817401,(Philesturnus_carunculatus:50.126535161999996,((((Parus_palustris:8.633307578,Parus_major:8.633307578):7.149588197,Parus_atricapillus:15.78289577404):23.024812945,((((Phylloscopus_fuscatus:9.108938694999999,(Phylloscopus_trochilus:5.370334497,Phylloscopus_collybita:5.370334498):3.738604197):17.8901697947,Hirundo_rustica:26.9991084901):1.318982229,(…
	TREE tree_0120 = (Sayornis_phoebe:59.9338910786,(Philesturnus_carunculatus:43.759309239,((((Parus_major:4.753294178,Parus_palustris:4.753294178):8.653332795799999,Parus_atricapillus:13.406626974779002):23.127284506,(((Hirundo_rustica:23.1641749002,(((Acrocephalus_arundinaceus:2.064760675,Acrocephalus_stentoreus:2.0647606744):6.6533284669,Acrocephalus_schoenobaenus:8.7180891419):12.829331311499999…
	TREE tree_2955 = (Sayornis_phoebe:62.86116284859101,(Philesturnus_carunculatus:47.158780842,(((Parus_atricapillus:15.199278823500002,(Parus_major:7.968999883,Parus_palustris:7.968999883):7.2302789404):27.207902026,((Hirundo_rustica:23.684876809899997,(Phylloscopus_fuscatus:7.669265525,(Phylloscopus_trochilus:3.999577188,Phylloscopus_collybita:3.999577189):3.669688337):16.01561128481):10.14005041,…
	TREE tree_4342 = (Sayornis_phoebe:68.4856780398,(Philesturnus_carunculatus:50.323334214000006,(((Parus_atricapillus:14.247761268400001,(Parus_major:6.839545868,Parus_palustris:6.8395458679):7.4082153998):25.678717103000004,((Hirundo_rustica:33.85654166,((Locustella_naevia:23.2876214896,Acrocephalus_palustris:23.28762149083):7.544462307,(Acrocephalus_schoenobaenus:12.800687743000001,(Acrocephalus_…
	TREE tree_4331 = (Sayornis_phoebe:61.887415582109995,(Philesturnus_carunculatus:49.0865580917,((((Parus_major:8.691180713,Parus_palustris:8.691180713):6.9031085713,Parus_atricapillus:15.594289283130003):25.057375565,((Hirundo_rustica:32.0696079294,(Phylloscopus_fuscatus:10.33227024,(Phylloscopus_trochilus:5.027229642,Phylloscopus_collybita:5.027229642):5.305040598):21.7373376907):2.216637325,((Zo…
	TREE tree_4396 = (Sayornis_phoebe:64.80050384625001,(Philesturnus_carunculatus:48.091059110799996,((((Parus_palustris:7.939201941,Parus_major:7.939201941):9.018712502,Parus_atricapillus:16.957914443299998):22.8395002665,(((((Phylloscopus_trochilus:6.483050203,Phylloscopus_collybita:6.483050201999999):5.211016372,Phylloscopus_fuscatus:11.694066574):16.0540113553,(Zosterops_lateralis:17.75616123020…
	TREE tree_7810 = (Sayornis_phoebe:66.1353343396,(Philesturnus_carunculatus:53.084764825,(((Parus_atricapillus:15.954989963000001,(Parus_palustris:7.227206483,Parus_major:7.227206483):8.7277834806):27.89528709677,((((Phylloscopus_fuscatus:9.932624284,(Phylloscopus_trochilus:4.895482365,Phylloscopus_collybita:4.8954823649999994):5.037141918):18.8555858465,Hirundo_rustica:28.78821013073):2.513643786…
	TREE tree_3451 = (Sayornis_phoebe:62.779036277500005,(Philesturnus_carunculatus:49.010041872500004,(((Parus_atricapillus:14.649761206500001,(Parus_palustris:8.652254922,Parus_major:8.652254922):5.9975062847):25.501777872,(((((Locustella_naevia:17.3954506233,Acrocephalus_palustris:17.3954506207):9.677746322,(Acrocephalus_schoenobaenus:11.054885576799999,(Acrocephalus_arundinaceus:1.561053939,Acroc…
	TREE tree_6861 = (Sayornis_phoebe:61.933978369200005,(Philesturnus_carunculatus:46.7155843841,(((Parus_atricapillus:13.5990486078,(Parus_palustris:7.010276592,Parus_major:7.010276592):6.5887720147):23.487008543,((Hirundo_rustica:28.5972741992,((Phylloscopus_trochilus:5.623949598,Phylloscopus_collybita:5.623949597999999):4.132674435,Phylloscopus_fuscatus:9.756624032000001):18.8406501671):1.3658742…
	TREE tree_3417 = (Sayornis_phoebe:68.2908727983,(Philesturnus_carunculatus:49.700031575,((((Parus_major:9.378962744,Parus_palustris:9.378962744):7.4396157889,Parus_atricapillus:16.8185785315):26.734301426,(((Hirundo_rustica:28.6318789095,((Phylloscopus_trochilus:5.762578152,Phylloscopus_collybita:5.7625781516):2.562098342,Phylloscopus_fuscatus:8.324676493):20.3072024169):1.284911508,((Acrocephalu…
	TREE tree_8077 = (Sayornis_phoebe:68.49679342939999,(Philesturnus_carunculatus:54.473185815,((((Parus_major:10.19616231,Parus_palustris:10.19616231):11.104804058,Parus_atricapillus:21.30096636481):26.061717735000002,((((Zosterops_lateralis:22.896171928799998,Sylvia_communis:22.896171931299996):9.006000095600001,((Phylloscopus_trochilus:6.881402783,Phylloscopus_collybita:6.8814027827):6.1270052249…
	TREE tree_9243 = (Sayornis_phoebe:68.751698926,(Philesturnus_carunculatus:51.993862873000005,(((Parus_atricapillus:15.097886370100001,(Parus_major:7.669148609,Parus_palustris:7.669148609):7.428737760200001):27.0876500615,(((Hirundo_rustica:25.180987110276003,((Phylloscopus_trochilus:4.205353608999999,Phylloscopus_collybita:4.2053536092):5.5007727630000005,Phylloscopus_fuscatus:9.706126372):15.474…
	TREE tree_1656 = (Sayornis_phoebe:67.52660530079999,(Philesturnus_carunculatus:49.996801823,((((Parus_major:7.878315763,Parus_palustris:7.878315763):11.243629541099999,Parus_atricapillus:19.1219453027):24.290808835600004,((((Phylloscopus_trochilus:6.770888051,Phylloscopus_collybita:6.770888051):4.747624917,Phylloscopus_fuscatus:11.518512967300001):21.289197191,Hirundo_rustica:32.80771015879999):3…
	TREE tree_8993 = (Sayornis_phoebe:63.93048933183,(Philesturnus_carunculatus:42.297703331,((((Parus_major:8.297191156,Parus_palustris:8.297191157):6.9075337627,Parus_atricapillus:15.20472491874):23.302499222570003,(((Phylloscopus_fuscatus:9.056746153999999,(Phylloscopus_trochilus:4.649487222,Phylloscopus_collybita:4.649487222):4.407258931):17.549919207400002,Hirundo_rustica:26.60666536052):1.22740…
	TREE tree_8023 = (Sayornis_phoebe:71.0093277724,(Philesturnus_carunculatus:54.566943806999994,(((Parus_atricapillus:17.63681261886,(Parus_major:9.163889126,Parus_palustris:9.163889126):8.472923491900001):29.002716872700002,((((Phylloscopus_fuscatus:12.754844638,(Phylloscopus_trochilus:6.843564022,Phylloscopus_collybita:6.843564022000001):5.911280615999999):22.80014807,(Zosterops_lateralis:21.8829…
	TREE tree_8069 = (Sayornis_phoebe:69.3803923877,(Philesturnus_carunculatus:53.3309741694,(((Parus_atricapillus:16.443748593000002,(Parus_palustris:7.101493056,Parus_major:7.101493056):9.3422555367):28.990093277000003,(((((Phylloscopus_trochilus:6.947596068999999,Phylloscopus_collybita:6.94759607):4.678260933000001,Phylloscopus_fuscatus:11.625857003):22.6122313262,((Acrocephalus_schoenobaenus:13.2…
	TREE tree_8516 = (Sayornis_phoebe:68.3487657579,(Philesturnus_carunculatus:53.045632395,(((Parus_atricapillus:17.466646254700002,(Parus_palustris:9.597891238,Parus_major:9.597891238):7.8687550169):27.766517193999995,(((Zosterops_lateralis:26.061985115149998,Sylvia_communis:26.06198510984):7.0071693758,((Acrocephalus_schoenobaenus:13.363845861200002,(Acrocephalus_arundinaceus:3.464080465,Acrocepha…
	TREE tree_4081 = (Sayornis_phoebe:66.91618999689999,(Philesturnus_carunculatus:48.928688325,(((Parus_atricapillus:16.6482150598,(Parus_palustris:7.551231554,Parus_major:7.551231554):9.096983505999999):25.91430611018,((Hirundo_rustica:31.6907772307,(Phylloscopus_fuscatus:11.384954776,(Phylloscopus_trochilus:5.627179751,Phylloscopus_collybita:5.627179751200001):5.757775025):20.3058224536):0.7044241…
	TREE tree_1476 = (Sayornis_phoebe:68.0519278774,(Philesturnus_carunculatus:52.553343520000006,(((Parus_atricapillus:16.8669709527,(Parus_palustris:8.40786485,Parus_major:8.40786485):8.4591061037):26.545894663600002,(((Zosterops_lateralis:26.60221801932,Sylvia_communis:26.602218017):11.850665481,((Acrocephalus_schoenobaenus:13.302232683000002,(Acrocephalus_arundinaceus:2.931816402,Acrocephalus_ste…
	TREE tree_2584 = (Sayornis_phoebe:65.950833825,(Philesturnus_carunculatus:51.8300318414,((((Parus_major:7.74128438,Parus_palustris:7.74128438):10.1773930645,Parus_atricapillus:17.9186774445):25.6271336462,((Hirundo_rustica:29.235259821099998,((Phylloscopus_trochilus:4.767418392,Phylloscopus_collybita:4.767418392):3.085550265,Phylloscopus_fuscatus:7.852968657):21.3822911619):2.132615647,((Zosterop…
	TREE tree_3407 = (Sayornis_phoebe:66.3852205669,(Philesturnus_carunculatus:52.892543790999994,(((Parus_atricapillus:18.6891870909,(Parus_palustris:10.7329061,Parus_major:10.7329061):7.956280989900001):27.052696788,((Hirundo_rustica:35.51352155,((Phylloscopus_trochilus:6.622208031,Phylloscopus_collybita:6.6222080309999996):4.597731532,Phylloscopus_fuscatus:11.219939564):24.293581985499998):1.83916…
	TREE tree_7304 = (Sayornis_phoebe:68.15863249040001,(Philesturnus_carunculatus:48.44838148899999,(((Parus_atricapillus:15.162473722999998,(Parus_palustris:6.423381429,Parus_major:6.423381429):8.739092294999999):25.487396654999998,(((((Acrocephalus_palustris:12.8920664023,Locustella_naevia:12.8920664042):6.447716981,(Acrocephalus_schoenobaenus:7.6757307647,(Acrocephalus_arundinaceus:2.166132278,Ac…
	TREE tree_5383 = (Sayornis_phoebe:66.2217377064,(Philesturnus_carunculatus:50.2349836417,(((Parus_atricapillus:14.699497290829997,(Parus_major:8.097328342,Parus_palustris:8.097328342):6.602168948300001):25.39498566,(((Phylloscopus_fuscatus:11.787903609,(Phylloscopus_trochilus:5.261785777,Phylloscopus_collybita:5.261785777):6.526117832000001):20.44639579114,Hirundo_rustica:32.2342994):1.793491321,…
	TREE tree_0339 = (Sayornis_phoebe:72.4125770961,(Philesturnus_carunculatus:53.3807676858,(((Parus_atricapillus:15.8038389825,(Parus_palustris:8.291192487,Parus_major:8.291192487):7.5126464972):26.729448835999996,((Hirundo_rustica:31.9867756795,(Phylloscopus_fuscatus:11.491513744999999,(Phylloscopus_trochilus:5.829301245,Phylloscopus_collybita:5.829301245):5.662212500000001):20.4952619320994):2.32…
	TREE tree_4050 = (Sayornis_phoebe:58.6519084564,(Philesturnus_carunculatus:45.745551667200004,((((Parus_major:6.579112768,Parus_palustris:6.579112768):8.8209509036,Parus_atricapillus:15.400063673399998):22.296462409,(((Zosterops_lateralis:18.854469669,Sylvia_communis:18.8544696711):11.836629752,((Phylloscopus_trochilus:5.535170422,Phylloscopus_collybita:5.535170421):4.152279519,Phylloscopus_fusca…
	TREE tree_7100 = (Sayornis_phoebe:63.194378872499996,(Philesturnus_carunculatus:49.081131001500005,((((Parus_major:6.590182198,Parus_palustris:6.590182197):8.4726899512,Parus_atricapillus:15.0628721489):22.936413492600003,(((Hirundo_rustica:25.306756239059997,((Phylloscopus_trochilus:4.537915464999999,Phylloscopus_collybita:4.537915464999999):2.478112625,Phylloscopus_fuscatus:7.016028089000001):1…
	TREE tree_4897 = (Sayornis_phoebe:64.6574892893,(Philesturnus_carunculatus:51.1007396369,((((Parus_major:8.488622505,Parus_palustris:8.488622505):9.619716555,Parus_atricapillus:18.10833906006):24.8265511995,((((Phylloscopus_trochilus:8.950278196,Phylloscopus_collybita:8.950278196):5.1483512613,Phylloscopus_fuscatus:14.0986294561):24.049310202500003,Hirundo_rustica:38.1479396612):0.5876881422,((Zo…
	TREE tree_7161 = (Sayornis_phoebe:69.18583159229999,(Philesturnus_carunculatus:51.245515709,((((Parus_palustris:9.212743858,Parus_major:9.212743858):7.3552620488,Parus_atricapillus:16.56800590692):24.520906071999995,((((Phylloscopus_trochilus:5.576272668,Phylloscopus_collybita:5.576272668):3.592227435,Phylloscopus_fuscatus:9.168500102):20.6764420286,Hirundo_rustica:29.8449421298):3.927861158,((Zo…
	TREE tree_2377 = (Sayornis_phoebe:65.578836736109,(Philesturnus_carunculatus:46.9398259716,((((Parus_palustris:4.22123906,Parus_major:4.22123906):8.856250793300001,Parus_atricapillus:13.0774898523):27.2144234384,(((Zosterops_lateralis:22.23115007895,Sylvia_communis:22.2311500801):6.019129301,(Phylloscopus_fuscatus:9.763358565,(Phylloscopus_trochilus:5.387262881,Phylloscopus_collybita:5.387262881)…
	TREE tree_6312 = (Sayornis_phoebe:74.45998271635,(Philesturnus_carunculatus:59.565808503999996,(((Parus_atricapillus:18.226876242907,(Parus_palustris:6.104490449,Parus_major:6.104490449):12.1223857936):30.496385387,((((Phylloscopus_fuscatus:11.680198162,(Phylloscopus_trochilus:7.046182448,Phylloscopus_collybita:7.046182447):4.634015714):22.4236171591,Hirundo_rustica:34.103815319800006):0.70629862…
	TREE tree_8257 = (Sayornis_phoebe:64.20609886463001,(Philesturnus_carunculatus:50.4133283725,(((Parus_atricapillus:19.673129894349998,(Parus_major:10.35745164,Parus_palustris:10.357451637):9.315678257999998):23.458495234599997,(((((Phylloscopus_collybita:6.767370884,Phylloscopus_trochilus:6.767370883):5.062243888,Phylloscopus_fuscatus:11.829614772):20.31046342,Hirundo_rustica:32.140078187499995):…
	TREE tree_5188 = (Sayornis_phoebe:68.4546046625,(Philesturnus_carunculatus:53.507684482,(((Parus_atricapillus:16.7975707301,(Parus_palustris:6.348944392,Parus_major:6.348944392):10.4486263362):28.823251910000003,(((Zosterops_lateralis:21.96749774808,Sylvia_communis:21.967497749410004):16.535435299,((Phylloscopus_trochilus:8.201645027,Phylloscopus_collybita:8.201645028):3.8568373410000003,Phyllosc…
	TREE tree_5400 = (Sayornis_phoebe:67.84571316766,(Philesturnus_carunculatus:53.43969065699999,(((Parus_atricapillus:18.371787171,(Parus_major:7.031249069,Parus_palustris:7.031249069):11.340538101):26.02936904,((((Acrocephalus_palustris:21.301481633799998,Locustella_naevia:21.301481633499996):8.728212761,(Acrocephalus_schoenobaenus:13.2802755434,(Acrocephalus_arundinaceus:3.748329801,Acrocephalus_…
	TREE tree_8672 = (Sayornis_phoebe:68.4451150155,(Philesturnus_carunculatus:50.422726045000005,((((Parus_palustris:8.869685514,Parus_major:8.8696855138):8.2289536589,Parus_atricapillus:17.098639173000002):28.0540579778,((Hirundo_rustica:33.2126917807,((Phylloscopus_trochilus:5.005042166,Phylloscopus_collybita:5.0050421669):4.473890911,Phylloscopus_fuscatus:9.478933077):23.7337587028):1.64837272,((…
	TREE tree_4198 = (Sayornis_phoebe:62.7354790829,(Philesturnus_carunculatus:47.591744405200004,(((Parus_atricapillus:15.7448071528,(Parus_major:7.01786484,Parus_palustris:7.01786484):8.7269423132):25.6667163474,((((Phylloscopus_fuscatus:10.6506617634,(Phylloscopus_trochilus:6.450691427,Phylloscopus_collybita:6.4506914264):4.199970336):20.684457026900002,Hirundo_rustica:31.3351187909):2.945172257,(…
	TREE tree_6572 = (Sayornis_phoebe:68.63165565675999,(Philesturnus_carunculatus:51.62208391800001,((((Parus_major:9.407714125,Parus_palustris:9.407714125):9.533674514800001,Parus_atricapillus:18.9413886421):22.530651759599998,((Hirundo_rustica:32.678577961100004,((Phylloscopus_trochilus:5.776305236,Phylloscopus_collybita:5.776305236000001):3.933322748,Phylloscopus_fuscatus:9.709627984):22.96894997…
	TREE tree_8407 = (Sayornis_phoebe:62.96410740412,(Philesturnus_carunculatus:45.381162669199995,(((Parus_atricapillus:16.727206760999998,(Parus_palustris:8.489261819,Parus_major:8.489261819):8.2379449419):20.594615874000002,(((Phylloscopus_fuscatus:9.5348981059,(Phylloscopus_trochilus:5.440683954,Phylloscopus_collybita:5.440683954):4.094214151):20.3877946046,Hirundo_rustica:29.922692708899998):1.5…
	TREE tree_9437 = (Sayornis_phoebe:73.74786612483,(Philesturnus_carunculatus:54.458464121999995,((((Parus_major:8.618990527,Parus_palustris:8.618990527):7.725551509000001,Parus_atricapillus:16.344542036799997):27.304045473,(((Phylloscopus_fuscatus:8.845672795,(Phylloscopus_trochilus:4.517960998,Phylloscopus_collybita:4.5179609979999995):4.327711798):16.3510972548,Hirundo_rustica:25.19677004979):8.…
	TREE tree_7832 = (Sayornis_phoebe:71.2035573563,(Philesturnus_carunculatus:53.81369646379999,(((Parus_atricapillus:16.41451886884,(Parus_palustris:8.060430975,Parus_major:8.060430975):8.354087894000001):28.083404347,((((Phylloscopus_trochilus:4.494593672,Phylloscopus_collybita:4.4945936710000005):3.893917228,Phylloscopus_fuscatus:8.3885109):20.449013121300002,Hirundo_rustica:28.83752402092):7.641…
	TREE tree_6810 = (Sayornis_phoebe:67.7530161055,(Philesturnus_carunculatus:53.2218729684,(((Parus_atricapillus:16.52416602505,(Parus_palustris:7.240905519,Parus_major:7.240905519):9.283260507):28.2178028399,((Hirundo_rustica:36.972694179079994,((Acrocephalus_palustris:23.717020221699997,Locustella_naevia:23.717020221200002):11.70192827,(Acrocephalus_schoenobaenus:12.6870150492,(Acrocephalus_stent…
	TREE tree_4045 = (Sayornis_phoebe:62.444924207999996,(Philesturnus_carunculatus:47.159008256999996,(((Parus_atricapillus:14.319499956200001,(Parus_palustris:6.825592111,Parus_major:6.825592111):7.4939078463):22.899648853000006,((Hirundo_rustica:25.483503300629998,(Phylloscopus_fuscatus:8.194272557,(Phylloscopus_trochilus:4.031004366,Phylloscopus_collybita:4.031004366):4.163268191):17.2892307447):…
	TREE tree_2119 = (Sayornis_phoebe:61.579141743700006,(Philesturnus_carunculatus:47.3266954789,(((Parus_atricapillus:15.9487434925,(Parus_palustris:6.783665288,Parus_major:6.783665288):9.165078205):23.328925118699996,(((Hirundo_rustica:25.4796063007,((Phylloscopus_trochilus:4.963067723,Phylloscopus_collybita:4.963067723):2.677831753,Phylloscopus_fuscatus:7.6408994759999995):17.8387068233):3.747257…
	TREE tree_9761 = (Sayornis_phoebe:73.0635298272,(Philesturnus_carunculatus:54.985901666000004,(((Parus_atricapillus:14.038833347100002,(Parus_major:8.055827867,Parus_palustris:8.055827867):5.9830054796):29.4366291859,((((Zosterops_lateralis:23.796326879949998,Sylvia_communis:23.796326880099997):9.13114989,((Phylloscopus_trochilus:5.419503945,Phylloscopus_collybita:5.419503945):5.323603792,Phyllos…
	TREE tree_9152 = (Sayornis_phoebe:73.0945551613,(Philesturnus_carunculatus:55.9529123056,((((Parus_major:12.41858419,Parus_palustris:12.41858419):7.4086317405,Parus_atricapillus:19.8272159349):29.3540839962,((Hirundo_rustica:37.7812386005,((Phylloscopus_trochilus:6.496311456,Phylloscopus_collybita:6.496311455000001):4.990944273,Phylloscopus_fuscatus:11.487255727):26.2939828734):0.3648219849,((Zos…
	TREE tree_0036 = (Sayornis_phoebe:63.02787161285,(Philesturnus_carunculatus:48.421667111,((((Parus_palustris:9.959715016,Parus_major:9.959715016):8.421511321999999,Parus_atricapillus:18.3812263378):24.450295531,((((Phylloscopus_trochilus:5.364901672,Phylloscopus_collybita:5.364901672):5.746097756,Phylloscopus_fuscatus:11.110999428):22.6293175427,Hirundo_rustica:33.7403169706):3.185659039,((Zoster…
	TREE tree_9630 = (Sayornis_phoebe:66.0820872141,(Philesturnus_carunculatus:50.674768400000005,((((Parus_palustris:10.71237753,Parus_major:10.712377526532):6.1176472107699995,Parus_atricapillus:16.8300247381):26.388202051500002,((((Zosterops_lateralis:25.896950708989,Sylvia_communis:25.896950710280002):6.254692811,(Phylloscopus_fuscatus:11.319176557,(Phylloscopus_trochilus:5.071381842,Phylloscopus…
	TREE tree_7750 = (Sayornis_phoebe:65.572137028274,(Philesturnus_carunculatus:50.565000128,((((Parus_major:8.081236515,Parus_palustris:8.081236515):6.9605144609,Parus_atricapillus:15.041750974400001):28.372099714,((Hirundo_rustica:32.5108777084,(Phylloscopus_fuscatus:11.823387967300002,(Phylloscopus_collybita:7.226859241,Phylloscopus_trochilus:7.22685924):4.596528727):20.6874897412):2.258438018,((…
	TREE tree_0466 = (Sayornis_phoebe:66.2418043382,(Philesturnus_carunculatus:45.2740322373,(((Parus_atricapillus:12.4886670951,(Parus_major:4.462949843,Parus_palustris:4.4629498432000005):8.025717253):23.0329874352,((((Phylloscopus_fuscatus:9.916164613,(Phylloscopus_trochilus:4.834151634,Phylloscopus_collybita:4.8341516339999995):5.082012979):17.7410564375,Hirundo_rustica:27.657221050589996):1.0470…
	TREE tree_4884 = (Sayornis_phoebe:61.22482268224,(Philesturnus_carunculatus:47.335316793400004,((((Parus_palustris:8.636108678,Parus_major:8.636108678):5.3970691232,Parus_atricapillus:14.0331778004):24.786412928000004,((Hirundo_rustica:25.5617254006,(Phylloscopus_fuscatus:9.565477400999999,(Phylloscopus_collybita:5.4431011940000005,Phylloscopus_trochilus:5.4431011940000005):4.122376208):15.996247…
	TREE tree_6143 = (Sayornis_phoebe:70.5632442282,(Philesturnus_carunculatus:56.411592727,(((Parus_atricapillus:16.9141514726,(Parus_major:7.158201591,Parus_palustris:7.158201590999999):9.7559498822):30.337390567200003,(((Hirundo_rustica:23.81524611079,(Phylloscopus_fuscatus:7.648799722,(Phylloscopus_trochilus:4.420363905,Phylloscopus_collybita:4.420363905):3.2284358175000003):16.16644638788):3.802…
	TREE tree_7409 = (Sayornis_phoebe:70.5678316179,(Philesturnus_carunculatus:53.5537761287,((((Parus_major:6.887746857,Parus_palustris:6.887746857):10.0475444223,Parus_atricapillus:16.9352912773):28.518667545,((((Phylloscopus_trochilus:5.81373002,Phylloscopus_collybita:5.8137300199999995):3.742058705,Phylloscopus_fuscatus:9.555788725):22.720432675799998,Hirundo_rustica:32.27622140122):2.091476642,(…
	TREE tree_1180 = (Sayornis_phoebe:66.5311215268,(Philesturnus_carunculatus:52.2883630256,(((Parus_atricapillus:16.4948262422,(Parus_major:7.128140071,Parus_palustris:7.128140071000001):9.366686169100001):26.783724139099995,((Hirundo_rustica:31.9599327987,((Zosterops_lateralis:21.580838120880006,Sylvia_communis:21.580838119459997):2.508977193,(((Acrocephalus_stentoreus:2.3305607560999997,Acrocepha…
	TREE tree_7379 = (Sayornis_phoebe:69.27206089190001,(Philesturnus_carunculatus:51.474649015,((((Parus_palustris:9.299133592,Parus_major:9.299133592):9.059257658399998,Parus_atricapillus:18.358391250319997):28.096560588800003,((Hirundo_rustica:37.3149779602,(Phylloscopus_fuscatus:14.496206260100001,(Phylloscopus_trochilus:6.467259474,Phylloscopus_collybita:6.4672594740000005):8.028946785999999):22…
	TREE tree_9409 = (Sayornis_phoebe:63.9933363138,(Philesturnus_carunculatus:48.472366506,((((Parus_palustris:10.09253781,Parus_major:10.092537811531999):5.859515946,Parus_atricapillus:15.952053757800002):25.21601822,(((Phylloscopus_fuscatus:8.745312205,(Phylloscopus_trochilus:4.998864746,Phylloscopus_collybita:4.998864746):3.746447459):18.31468152579,Hirundo_rustica:27.059993730069998):4.834693866…
	TREE tree_2107 = (Sayornis_phoebe:74.0786224286,(Philesturnus_carunculatus:52.45212081,(((Parus_atricapillus:17.5365891896,(Parus_palustris:6.375759882,Parus_major:6.375759882):11.1608293076):26.1232387921,(((Hirundo_rustica:34.03715923,((Phylloscopus_trochilus:5.960487271,Phylloscopus_collybita:5.960487271):4.985489994,Phylloscopus_fuscatus:10.945977266):23.0911819648):3.114916161,(((Acrocephalu…
	TREE tree_8390 = (Sayornis_phoebe:67.12915511588,(Philesturnus_carunculatus:51.131476410999994,((((Parus_palustris:7.89913427,Parus_major:7.89913427):9.057022719,Parus_atricapillus:16.95615698899):25.791865401699997,(((Hirundo_rustica:30.752440380640003,((Acrocephalus_schoenobaenus:11.1033224269,(Acrocephalus_arundinaceus:3.70812412,Acrocephalus_stentoreus:3.7081241196):7.395198307699999):18.7521…
	TREE tree_0818 = (Sayornis_phoebe:64.12529246649999,(Philesturnus_carunculatus:49.114854855,((((Parus_major:8.578919519,Parus_palustris:8.578919519):8.7103024932,Parus_atricapillus:17.2892220134):25.40167794,((((Acrocephalus_schoenobaenus:12.0559725417,(Acrocephalus_arundinaceus:2.693710874,Acrocephalus_stentoreus:2.6937108738999997):9.362261668):16.944136013399998,(Locustella_naevia:20.212825372…
	TREE tree_9109 = (Sayornis_phoebe:64.36748918416,(Philesturnus_carunculatus:48.8171241875,(((Parus_atricapillus:16.644163611899998,(Parus_major:9.313357148,Parus_palustris:9.313357148):7.3308064639):24.989710277999997,((((Phylloscopus_fuscatus:9.341199609,(Phylloscopus_trochilus:5.339477004,Phylloscopus_collybita:5.339477004):4.001722604999999):19.562605871309998,Hirundo_rustica:28.90380547920000…
	TREE tree_2192 = (Sayornis_phoebe:64.84689113499999,(Philesturnus_carunculatus:47.67854237700001,(((Parus_atricapillus:17.683105863999998,(Parus_major:6.683479965,Parus_palustris:6.683479965):10.9996258972):22.6974767373,((((Phylloscopus_fuscatus:10.800084772,(Phylloscopus_trochilus:5.914624138,Phylloscopus_collybita:5.914624139):4.885460633):20.722421209000004,(Zosterops_lateralis:18.18028637978…
	TREE tree_3569 = (Sayornis_phoebe:63.21430566907,(Philesturnus_carunculatus:47.050804391,((((Parus_palustris:8.428410658,Parus_major:8.428410658):7.6243010339,Parus_atricapillus:16.0527116922):24.186305158,(((((Acrocephalus_schoenobaenus:9.8168446106,(Acrocephalus_arundinaceus:2.814997605,Acrocephalus_stentoreus:2.81499760498):7.001847005):14.57780584,(Locustella_naevia:16.5620117018,Acrocephalus…
	TREE tree_0392 = (Sayornis_phoebe:67.6420662081,(Philesturnus_carunculatus:51.4171362973,((((Parus_palustris:10.511917,Parus_major:10.511917):8.888429833,Parus_atricapillus:19.4003468371):25.805906790599998,((Hirundo_rustica:36.46185209,((Acrocephalus_schoenobaenus:12.702666926,(Acrocephalus_stentoreus:2.298906399,Acrocephalus_arundinaceus:2.298906399):10.403760526):20.8889738811,(Acrocephalus_pa…
	TREE tree_2701 = (Sayornis_phoebe:61.342161432850006,(Philesturnus_carunculatus:47.472512484000006,(((Parus_atricapillus:14.4634360338,(Parus_major:9.426317159,Parus_palustris:9.42631715902):5.037118874):23.2369959559,((((Zosterops_lateralis:20.781132050320004,Sylvia_communis:20.78113204855):5.191809025,(Phylloscopus_fuscatus:8.376664168000001,(Phylloscopus_trochilus:5.535516101,Phylloscopus_coll…
	TREE tree_5426 = (Sayornis_phoebe:63.427407219399996,(Philesturnus_carunculatus:49.933457471,(((Parus_atricapillus:18.211143323060003,(Parus_major:9.744907412,Parus_palustris:9.744907412):8.466235912):24.392896864999997,((((Phylloscopus_trochilus:6.12520762,Phylloscopus_collybita:6.1252076209999995):3.2520692251,Phylloscopus_fuscatus:9.377276845):20.339052835590003,Hirundo_rustica:29.716329680770…
	TREE tree_7015 = (Sayornis_phoebe:67.3281636328,(Philesturnus_carunculatus:50.490573552200004,(((Parus_atricapillus:14.864617521200001,(Parus_major:9.580554102,Parus_palustris:9.580554102159999):5.284063418100001):28.360615369999998,((Hirundo_rustica:28.6621785905,((Phylloscopus_trochilus:5.962897542,Phylloscopus_collybita:5.962897543):5.521094858,Phylloscopus_fuscatus:11.4839924):17.1781861892):…
	TREE tree_3219 = (Sayornis_phoebe:62.980964973149995,(Philesturnus_carunculatus:47.698363532,((((Parus_palustris:8.586403819,Parus_major:8.586403819):6.5389745672,Parus_atricapillus:15.1253783849):26.593209383199998,(((Hirundo_rustica:33.0810538897,((Phylloscopus_trochilus:5.883422914,Phylloscopus_collybita:5.8834229140000005):4.036782413,Phylloscopus_fuscatus:9.920205328):23.160848560370003):2.8…
	TREE tree_5161 = (Sayornis_phoebe:66.84542996569999,(Philesturnus_carunculatus:51.715324059000004,((((Parus_palustris:8.368601154,Parus_major:8.368601154):8.407936015999999,Parus_atricapillus:16.7765371712):26.4027619979,((((Phylloscopus_trochilus:5.969361054,Phylloscopus_collybita:5.969361053):4.027539142,Phylloscopus_fuscatus:9.996900195):22.170634724899998,Hirundo_rustica:32.167534920410006):1…
	TREE tree_4171 = (Sayornis_phoebe:63.38336685048,(Philesturnus_carunculatus:46.8869792304,((((Parus_palustris:8.141260752,Parus_major:8.141260752):8.1059246976,Parus_atricapillus:16.2471854492):24.726909774,((((Phylloscopus_fuscatus:9.606823676,(Phylloscopus_trochilus:7.031708049,Phylloscopus_collybita:7.031708049000001):2.5751156269999997):16.712704164988402,(Zosterops_lateralis:16.250815600959,…
	TREE tree_0698 = (Sayornis_phoebe:66.2640669193,(Philesturnus_carunculatus:49.455111794500006,((((Parus_major:6.708965544,Parus_palustris:6.708965544):8.858951617,Parus_atricapillus:15.567917161100002):26.2323512781,((Hirundo_rustica:30.25427031951,((Phylloscopus_trochilus:4.875785702,Phylloscopus_collybita:4.875785702):4.245236516,Phylloscopus_fuscatus:9.1210222188):21.133248100110002):1.3557714…
	TREE tree_2356 = (Sayornis_phoebe:63.77132744261,(Philesturnus_carunculatus:49.764875784000004,(((Parus_atricapillus:17.177405229999998,(Parus_palustris:7.515111357,Parus_major:7.515111357):9.6622938719):28.3083291265,((((Phylloscopus_trochilus:6.098562766,Phylloscopus_collybita:6.098562767):3.829744393,Phylloscopus_fuscatus:9.928307159):23.99528620089,Hirundo_rustica:33.9235933608):2.185698215,(…
	TREE tree_6072 = (Sayornis_phoebe:70.2276492292,(Philesturnus_carunculatus:51.769337269699996,((((Parus_major:10.65151416,Parus_palustris:10.65151416):6.6426652295999995,Parus_atricapillus:17.294179390999997):28.455024088800002,(((Hirundo_rustica:33.7416829014,((Phylloscopus_trochilus:5.086686838,Phylloscopus_collybita:5.086686838):3.8577978436,Phylloscopus_fuscatus:8.944484682):24.79719821877):3…
	TREE tree_4360 = (Sayornis_phoebe:63.719861472499986,(Philesturnus_carunculatus:46.824700113,((((Parus_major:5.397830485,Parus_palustris:5.397830485):10.163736510100001,Parus_atricapillus:15.5615669951):25.292143273,(((((Phylloscopus_trochilus:4.732992453,Phylloscopus_collybita:4.732992453):5.52967879,Phylloscopus_fuscatus:10.262671243):20.1063034468,((Acrocephalus_schoenobaenus:12.29856468129999…
	TREE tree_3354 = (Sayornis_phoebe:69.1061518861,(Philesturnus_carunculatus:49.263310213800004,((((Parus_palustris:10.45741334,Parus_major:10.45741334):6.389539277,Parus_atricapillus:16.846952615699998):24.0264860629,((((Phylloscopus_trochilus:7.519669059,Phylloscopus_collybita:7.519669059):4.4844799521,Phylloscopus_fuscatus:12.004149011):19.714936529790002,Hirundo_rustica:31.7190855414):3.8638850…
	TREE tree_1843 = (Sayornis_phoebe:67.9667741833,(Philesturnus_carunculatus:56.1204536886,((((Parus_major:10.4813775,Parus_palustris:10.4813775):6.7203007717,Parus_atricapillus:17.2016782763):29.859698504600004,((Hirundo_rustica:33.48718462063,((Phylloscopus_trochilus:6.607117709,Phylloscopus_collybita:6.607117709):3.5650431240000002,Phylloscopus_fuscatus:10.172160833):23.315023787):3.055221184,((…
	TREE tree_3003 = (Sayornis_phoebe:69.36408956029999,(Philesturnus_carunculatus:49.348523734,(((Parus_atricapillus:16.176302978960003,(Parus_major:5.346529398,Parus_palustris:5.346529398):10.829773581):25.579896859999998,(((((Phylloscopus_trochilus:5.4179493259,Phylloscopus_collybita:5.4179493260000005):3.288153368,Phylloscopus_fuscatus:8.7061026935):19.135377116,Hirundo_rustica:27.8414798081):0.4…
	TREE tree_5658 = (Sayornis_phoebe:66.9897196661,(Philesturnus_carunculatus:50.0901868109,((((Parus_major:5.428380587,Parus_palustris:5.4283805871):8.7736435099,Parus_atricapillus:14.202024095800002):27.3818488224,(((((Acrocephalus_palustris:14.777174116700001,Locustella_naevia:14.777174115640001):7.557893999,(Acrocephalus_schoenobaenus:8.2349241949,(Acrocephalus_arundinaceus:2.651127747,Acrocepha…
	TREE tree_1121 = (Sayornis_phoebe:64.6195850724,(Philesturnus_carunculatus:47.574123167,(((Parus_atricapillus:14.80929108391,(Parus_palustris:8.784852328,Parus_major:8.784852328):6.0244387554):25.941780455000007,(((((Phylloscopus_trochilus:4.630529606,Phylloscopus_collybita:4.6305296049999995):4.1963589305,Phylloscopus_fuscatus:8.826888537):20.467918384,Hirundo_rustica:29.294806918524003):1.13366…
	TREE tree_3807 = (Sayornis_phoebe:64.1492246498,(Philesturnus_carunculatus:45.2187946581,(((Parus_atricapillus:15.858468292000001,(Parus_major:8.404365332,Parus_palustris:8.404365332):7.4541029609):22.717661617399997,((((Phylloscopus_trochilus:5.828708813,Phylloscopus_collybita:5.8287088126):4.1132601936,Phylloscopus_fuscatus:9.941969005999999):19.6615027036,Hirundo_rustica:29.603471710300006):2.…
	TREE tree_5208 = (Sayornis_phoebe:66.24152260267999,(Philesturnus_carunculatus:49.366795843,((((Parus_major:8.660294366,Parus_palustris:8.660294366):7.9910916555,Parus_atricapillus:16.6513860219):26.126993887000005,((((Acrocephalus_schoenobaenus:10.827082762199998,(Acrocephalus_arundinaceus:3.071153185,Acrocephalus_stentoreus:3.0711531852):7.7559295771):15.8831913506,(Acrocephalus_palustris:17.27…
	TREE tree_9558 = (Sayornis_phoebe:66.25457038100001,(Philesturnus_carunculatus:51.493338536,((((Parus_major:8.730257853,Parus_palustris:8.730257853):6.4054058171,Parus_atricapillus:15.1356636707):26.4951030404,((Hirundo_rustica:28.813208150130002,((Acrocephalus_schoenobaenus:11.242716468600001,(Acrocephalus_arundinaceus:2.380166719,Acrocephalus_stentoreus:2.380166719):8.862549750000001):15.661091…
	TREE tree_8124 = (Sayornis_phoebe:65.6646186189,(Philesturnus_carunculatus:48.190466513000004,((((Parus_palustris:8.439498239,Parus_major:8.439498238799999):9.19315875,Parus_atricapillus:17.6326569901):23.7051398805,(((Zosterops_lateralis:21.12867619009,Sylvia_communis:21.128676190000004):6.904558014220001,((Phylloscopus_collybita:5.703557052,Phylloscopus_trochilus:5.7035570527):3.8054047507,Phyl…
	TREE tree_4329 = (Sayornis_phoebe:69.59099883732,(Philesturnus_carunculatus:53.332187496,((((Parus_major:8.652763065,Parus_palustris:8.652763065):7.2507132203,Parus_atricapillus:15.903476286400002):27.1299955639,((((Phylloscopus_trochilus:6.943902828,Phylloscopus_collybita:6.943902829000001):5.736399605,Phylloscopus_fuscatus:12.680302434):19.6742875365,Hirundo_rustica:32.3545899687):2.50117142,((…
	TREE tree_0345 = (Sayornis_phoebe:66.3143835146,(Philesturnus_carunculatus:51.993517315,(((Parus_atricapillus:17.697073573940003,(Parus_major:8.600660071,Parus_palustris:8.600660071):9.09641350334):25.9407709767,((Hirundo_rustica:33.5897741503,((Phylloscopus_trochilus:7.294629796,Phylloscopus_collybita:7.294629796000001):3.2672952564999997,Phylloscopus_fuscatus:10.561925052):23.0278490974):1.6140…
	TREE tree_2018 = (Sayornis_phoebe:65.501707381155,(Philesturnus_carunculatus:48.194857944000006,((((Parus_palustris:8.173401271,Parus_major:8.173401271):6.9757263730000005,Parus_atricapillus:15.1491276447):22.673894481599998,(((Zosterops_lateralis:22.711071999573,Sylvia_communis:22.7110720011):5.839175718,(Phylloscopus_fuscatus:9.370550244,(Phylloscopus_trochilus:4.965600912,Phylloscopus_collybit…
	TREE tree_6348 = (Sayornis_phoebe:69.23221077929999,(Philesturnus_carunculatus:47.338760707,((((Parus_palustris:7.674993789,Parus_major:7.6749937892):7.3238465078,Parus_atricapillus:14.998840297499997):25.456989584,(((Zosterops_lateralis:17.099167260413,Sylvia_communis:17.0991672592):12.210967974299999,(Phylloscopus_fuscatus:12.5225716,(Phylloscopus_trochilus:7.047521253,Phylloscopus_collybita:7.…
	TREE tree_8717 = (Sayornis_phoebe:66.72300166229999,(Philesturnus_carunculatus:49.2908228404,(((Parus_atricapillus:17.414821960565998,(Parus_major:9.723570627,Parus_palustris:9.723570627):7.691251331899999):24.808038646900002,(((((Phylloscopus_trochilus:6.100505183,Phylloscopus_collybita:6.100505182999999):3.981710035,Phylloscopus_fuscatus:10.082215217):20.5914445528,Hirundo_rustica:30.6736597700…
	TREE tree_1658 = (Sayornis_phoebe:70.79223039480001,(Philesturnus_carunculatus:53.222079232538,((((Parus_palustris:6.877364839,Parus_major:6.877364839):10.1613268446,Parus_atricapillus:17.0386916822):26.4018070173,((((Phylloscopus_trochilus:5.3698605,Phylloscopus_collybita:5.3698605):3.590788077,Phylloscopus_fuscatus:8.9606485776):21.4676746218,Hirundo_rustica:30.428323200755997):7.241366117,((Zo…
	TREE tree_6293 = (Sayornis_phoebe:69.71558286780001,(Philesturnus_carunculatus:52.239118343600005,(((Parus_atricapillus:17.542977884899997,(Parus_major:8.03861942,Parus_palustris:8.03861942):9.504358464100001):28.5225078754,((((Phylloscopus_trochilus:7.900994612,Phylloscopus_collybita:7.900994612):3.9969913760000004,Phylloscopus_fuscatus:11.897985989):24.573368272,(Zosterops_lateralis:22.23660515…
	TREE tree_1031 = (Sayornis_phoebe:68.80334734450001,(Philesturnus_carunculatus:52.382137639,((((Parus_palustris:6.652617952,Parus_major:6.652617952):6.90821332,Parus_atricapillus:13.560831272999998):29.370345119199996,(((Hirundo_rustica:27.264270260500002,(Phylloscopus_fuscatus:10.220532732999999,(Phylloscopus_trochilus:6.265417099,Phylloscopus_collybita:6.265417099):3.955115634):17.0437375273):6…
	TREE tree_3764 = (Sayornis_phoebe:71.546145564934,(Philesturnus_carunculatus:51.770966917,((((Parus_palustris:7.731831266,Parus_major:7.731831266):6.166092872199999,Parus_atricapillus:13.897924139099999):28.608253301999998,((Hirundo_rustica:31.1932377896,(Phylloscopus_fuscatus:9.746601212,(Phylloscopus_trochilus:5.785525823,Phylloscopus_collybita:5.785525823):3.9610753880000003):21.4466365774):4.…
	TREE tree_9170 = (Sayornis_phoebe:63.611445227199994,(Philesturnus_carunculatus:47.670600414,(((Parus_atricapillus:17.729349186500002,(Parus_major:7.706685254,Parus_palustris:7.706685254):10.0226639325):23.041956853,((((Phylloscopus_trochilus:5.513576199,Phylloscopus_collybita:5.5135761997):3.5827959786,Phylloscopus_fuscatus:9.096372177):20.3225235213,Hirundo_rustica:29.418895699500002):6.4523501…
	TREE tree_3193 = (Sayornis_phoebe:62.765762370329995,(Philesturnus_carunculatus:48.20329404,(((Parus_atricapillus:18.89520266416,(Parus_major:7.582799358,Parus_palustris:7.582799358):11.312403305):21.125850565999997,(((Hirundo_rustica:31.24625337087,(Phylloscopus_fuscatus:10.646965345,(Phylloscopus_trochilus:5.6040133999999995,Phylloscopus_collybita:5.604013401):5.0429519428):20.59928802572):2.27…
	TREE tree_5506 = (Sayornis_phoebe:65.1960949788,(Philesturnus_carunculatus:50.0987084144,(((Parus_atricapillus:17.0342388413,(Parus_palustris:7.933573808,Parus_major:7.933573808):9.100665033200002):27.042574429099997,((Hirundo_rustica:36.4342357101,(Phylloscopus_fuscatus:10.972701514,(Phylloscopus_trochilus:7.5850708959999995,Phylloscopus_collybita:7.5850708945):3.3876306190000003):25.46153419504…
	TREE tree_0611 = (Sayornis_phoebe:61.046354335,(Philesturnus_carunculatus:49.5924234374,(((Parus_atricapillus:15.827065731900001,(Parus_palustris:6.498016017,Parus_major:6.498016017):9.329049716199998):24.032228458,((Hirundo_rustica:24.581154689999998,((Phylloscopus_trochilus:4.133090671,Phylloscopus_collybita:4.133090671):2.958058093,Phylloscopus_fuscatus:7.091148764):17.4900059255):1.083656741,…
	TREE tree_2645 = (Sayornis_phoebe:70.19301395727,(Philesturnus_carunculatus:47.7910279421,((((Parus_major:6.533467676,Parus_palustris:6.533467676):6.302640894699999,Parus_atricapillus:12.836108572499999):25.218304058100003,((Hirundo_rustica:27.852978179709996,((Phylloscopus_trochilus:5.543230888,Phylloscopus_collybita:5.543230888):3.940374596,Phylloscopus_fuscatus:9.483605484):18.3693726962):3.13…
	TREE tree_0791 = (Sayornis_phoebe:64.7039600801,(Philesturnus_carunculatus:49.250290814,(((Parus_atricapillus:16.433530838,(Parus_major:6.967001503,Parus_palustris:6.9670015028):9.4665293362):26.698880406999997,((Hirundo_rustica:35.1217201202,(Phylloscopus_fuscatus:11.442601528,(Phylloscopus_trochilus:5.957007026,Phylloscopus_collybita:5.957007026):5.485594502):23.6791185923):0.7442785004,((Zoste…
	TREE tree_1263 = (Sayornis_phoebe:67.41661661607999,(Philesturnus_carunculatus:53.492863297999996,((((Parus_palustris:9.416385137,Parus_major:9.416385137):7.242231477,Parus_atricapillus:16.6586166152):31.3052607643,((Hirundo_rustica:30.4669818993,((Phylloscopus_trochilus:6.544030329,Phylloscopus_collybita:6.54403033):3.3272652131,Phylloscopus_fuscatus:9.871295543):20.59568635834):4.202138654,((Zo…
	TREE tree_0748 = (Sayornis_phoebe:66.96818862273,(Philesturnus_carunculatus:51.2160072675,(((Parus_atricapillus:17.800508381,(Parus_major:6.578823805000001,Parus_palustris:6.578823805000001):11.221684575):26.510099089999997,(((Hirundo_rustica:32.02397283050001,(((Acrocephalus_arundinaceus:3.674972108,Acrocephalus_stentoreus:3.6749721078):8.284705753,Acrocephalus_schoenobaenus:11.959677861):18.313…
	TREE tree_8907 = (Sayornis_phoebe:66.83896486436001,(Philesturnus_carunculatus:50.30354954599999,(((Parus_atricapillus:16.62589389627,(Parus_palustris:8.873295331,Parus_major:8.873295331):7.75259856335):24.7417751532,(((Phylloscopus_fuscatus:10.609356502,(Phylloscopus_trochilus:5.878075211,Phylloscopus_collybita:5.8780752110000005):4.7312812903):17.6332578386,(Zosterops_lateralis:16.9171425200100…
	TREE tree_8389 = (Sayornis_phoebe:73.14493466045,(Philesturnus_carunculatus:55.633764437,((((Parus_palustris:7.604468372,Parus_major:7.604468372):12.343421008399998,Parus_atricapillus:19.9478893813):29.396206469,((((Acrocephalus_schoenobaenus:12.9374689713,(Acrocephalus_arundinaceus:3.41042818,Acrocephalus_stentoreus:3.4104281802000003):9.527040791):22.5359413959,(Acrocephalus_palustris:24.200325…
	TREE tree_9392 = (Sayornis_phoebe:68.21082162189,(Philesturnus_carunculatus:50.981761028899996,((((Parus_major:9.28515131,Parus_palustris:9.28515131):6.7797323591,Parus_atricapillus:16.0648836678):25.9974653018,((Hirundo_rustica:31.0979976975,(Phylloscopus_fuscatus:11.7114269308,(Phylloscopus_trochilus:5.961379223,Phylloscopus_collybita:5.961379223):5.750047709):19.386570768600002):0.9915422799,(…
	TREE tree_6578 = (Sayornis_phoebe:66.9971308225,(Philesturnus_carunculatus:51.655865893000005,(((Parus_atricapillus:15.2245380656,(Parus_palustris:7.869042591,Parus_major:7.869042591):7.355495474):25.377769123,((((Locustella_naevia:21.1582251567,Acrocephalus_palustris:21.15822515839):11.668128922000001,((Acrocephalus_arundinaceus:2.7411870179999998,Acrocephalus_stentoreus:2.7411870177999997):9.60…
	TREE tree_5104 = (Sayornis_phoebe:65.50495039475,(Philesturnus_carunculatus:51.401163648,(((Parus_atricapillus:16.8488579807,(Parus_palustris:9.186666293,Parus_major:9.186666293):7.6621916871):25.6599863861,(((Hirundo_rustica:31.816589089399997,((Phylloscopus_trochilus:5.928398594,Phylloscopus_collybita:5.928398594000001):5.0698486460000005,Phylloscopus_fuscatus:10.998247240000001):20.8183418502)…
	TREE tree_5939 = (Sayornis_phoebe:64.9486595029,(Philesturnus_carunculatus:48.858281891999994,(((Parus_atricapillus:16.668988709482,(Parus_major:6.821665638,Parus_palustris:6.821665638):9.8473230703):23.5198173411,((((Phylloscopus_trochilus:5.185675634,Phylloscopus_collybita:5.185675634):4.450598744,Phylloscopus_fuscatus:9.636274378):19.6341425917,Hirundo_rustica:29.27041696853):2.575940717,((Zos…
	TREE tree_9856 = (Sayornis_phoebe:63.2162178815,(Philesturnus_carunculatus:45.514661180999994,(((Parus_atricapillus:15.754403588400002,(Parus_palustris:10.13288146,Parus_major:10.132881454900001):5.62152213065):22.4038416818,((Hirundo_rustica:31.160648439499997,(Phylloscopus_fuscatus:9.053318919999999,(Phylloscopus_trochilus:5.44577772,Phylloscopus_collybita:5.445777720400001):3.6075412):22.10732…
	TREE tree_1408 = (Sayornis_phoebe:67.0086919391,(Philesturnus_carunculatus:50.724249146,(((Parus_atricapillus:13.201578876900001,(Parus_palustris:7.600380121,Parus_major:7.600380121):5.601198755):28.587308022900004,((Hirundo_rustica:27.85100768953,((Phylloscopus_trochilus:5.156619504,Phylloscopus_collybita:5.156619504):3.9770684259999998,Phylloscopus_fuscatus:9.133687929):18.7173197609):6.8740530…
	TREE tree_1372 = (Sayornis_phoebe:66.70036552982529,(Philesturnus_carunculatus:52.514397076799995,(((Parus_atricapillus:17.4859235523,(Parus_major:9.333667439,Parus_palustris:9.333667439):8.1522561118):27.5881471266,((Hirundo_rustica:31.1714076012,(Phylloscopus_fuscatus:10.183202429000001,(Phylloscopus_trochilus:6.37130688,Phylloscopus_collybita:6.3713068794):3.811895549):20.98820517):1.946797771…
	TREE tree_5886 = (Sayornis_phoebe:64.8961913177,(Philesturnus_carunculatus:49.936459377,(((Parus_atricapillus:17.5124340484,(Parus_major:4.501275835,Parus_palustris:4.501275835):13.011158213999998):25.1886479305,((((Phylloscopus_trochilus:5.170196103,Phylloscopus_collybita:5.170196104):4.895236322000001,Phylloscopus_fuscatus:10.0654324246):18.3069863357,Hirundo_rustica:28.3724187593):7.43394779,(…
	TREE tree_4509 = (Sayornis_phoebe:64.8803093331,(Philesturnus_carunculatus:49.33673719579999,((((Parus_major:5.652815029,Parus_palustris:5.652815029):8.9505468202,Parus_atricapillus:14.603361848399999):27.629132839,((Hirundo_rustica:32.711024118539996,(Phylloscopus_fuscatus:10.166200016000001,(Phylloscopus_trochilus:6.200666182,Phylloscopus_collybita:6.200666182000001):3.965533834):22.54482410469…
	TREE tree_2791 = (Sayornis_phoebe:62.66047524759999,(Philesturnus_carunculatus:48.79900449,((((Parus_palustris:7.337511526,Parus_major:7.337511526):9.2561723287,Parus_atricapillus:16.5936838538):24.967204026,((((Locustella_naevia:20.8216967203,Acrocephalus_palustris:20.8216967201):10.152149087600002,(Acrocephalus_schoenobaenus:11.300476503,(Acrocephalus_arundinaceus:4.349585156,Acrocephalus_stent…
	TREE tree_3084 = (Sayornis_phoebe:76.76371200290001,(Philesturnus_carunculatus:60.61803296400001,((((Parus_major:8.137137344,Parus_palustris:8.137137344):9.667650243,Parus_atricapillus:17.804787585099998):33.31817298253,((((Zosterops_lateralis:24.69307206887,Sylvia_communis:24.693072068499998):5.1242711378,(Phylloscopus_fuscatus:10.52341603,(Phylloscopus_trochilus:5.918494036,Phylloscopus_collybi…
	TREE tree_7866 = (Sayornis_phoebe:67.1466165386,(Philesturnus_carunculatus:52.236696465600005,((((Parus_major:7.012383955,Parus_palustris:7.012383955):7.2339730345,Parus_atricapillus:14.2463569902):25.147251016700004,(((Hirundo_rustica:31.022488669799998,((Phylloscopus_trochilus:4.764387798,Phylloscopus_collybita:4.7643877969999995):4.362746149,Phylloscopus_fuscatus:9.127133945):21.8953547246):2.…
	TREE tree_7439 = (Sayornis_phoebe:70.02519628269701,(Philesturnus_carunculatus:52.884836922999995,(((Parus_atricapillus:16.4704259956,(Parus_major:8.253948914,Parus_palustris:8.253948914):8.216477083):26.2227157234,(((Zosterops_lateralis:21.528232620738002,Sylvia_communis:21.528232619100002):12.9581737646,(((Acrocephalus_arundinaceus:3.66544562,Acrocephalus_stentoreus:3.6654456202):9.220062399,Ac…
	TREE tree_1070 = (Sayornis_phoebe:73.3313016581,(Philesturnus_carunculatus:54.7486340865,(((Parus_atricapillus:16.9274676954,(Parus_major:7.659137486,Parus_palustris:7.659137486):9.2683302074):28.570207455800002,(((Hirundo_rustica:36.124327049200005,((Phylloscopus_trochilus:6.776962149,Phylloscopus_collybita:6.776962149):3.6675682600000004,Phylloscopus_fuscatus:10.444530409):25.679796641000003):1…
	TREE tree_6149 = (Sayornis_phoebe:68.148698029,(Philesturnus_carunculatus:51.192527121,((((Parus_palustris:8.168903157,Parus_major:8.168903157):8.1633588207,Parus_atricapillus:16.3322619774):24.1010379126,(((Zosterops_lateralis:20.30471006022,Sylvia_communis:20.30471005977):8.174680353,((Locustella_naevia:16.2553854894,Acrocephalus_palustris:16.255385486679998):7.783193052,((Acrocephalus_stentore…
	TREE tree_8685 = (Sayornis_phoebe:69.3445629309,(Philesturnus_carunculatus:45.243415851101005,(((Parus_atricapillus:16.39570226471,(Parus_major:9.371173752,Parus_palustris:9.371173752):7.024528515):20.7936728066,((((Phylloscopus_trochilus:5.176552055,Phylloscopus_collybita:5.176552055):3.2202869164,Phylloscopus_fuscatus:8.396838971000001):17.7478964989,Hirundo_rustica:26.144735470599997):4.249484…
	TREE tree_5586 = (Sayornis_phoebe:65.4526951082,(Philesturnus_carunculatus:48.793307624,((((Parus_major:9.103988626,Parus_palustris:9.103988626):6.0724069710999995,Parus_atricapillus:15.176395598609998):26.170254438900002,((((Phylloscopus_trochilus:5.965376305,Phylloscopus_collybita:5.9653763049999995):4.228832887,Phylloscopus_fuscatus:10.194209193):23.758421036500003,Hirundo_rustica:33.952630229…
	TREE tree_1079 = (Sayornis_phoebe:67.1704873209037,(Philesturnus_carunculatus:45.5847556389,((((Parus_major:6.148854932,Parus_palustris:6.14885493217):8.4381315125,Parus_atricapillus:14.586986444699999):22.9521846554,((Hirundo_rustica:25.79154556986,((Phylloscopus_trochilus:4.74567758,Phylloscopus_collybita:4.74567758):4.298168979,Phylloscopus_fuscatus:9.04384656):16.747699011599998):1.196611186,…
	TREE tree_3285 = (Sayornis_phoebe:64.78009068029999,(Philesturnus_carunculatus:47.334491142000005,(((Parus_atricapillus:17.0168199256,(Parus_major:8.154759738,Parus_palustris:8.154759738):8.862060188000001):25.0059009392,(((((Phylloscopus_collybita:7.270306302,Phylloscopus_trochilus:7.270306302):4.583463107,Phylloscopus_fuscatus:11.853769409):21.743456031100003,((Acrocephalus_palustris:19.7251192…
	TREE tree_6872 = (Sayornis_phoebe:69.0619993999,(Philesturnus_carunculatus:53.1259144828,((((Parus_major:7.822670238,Parus_palustris:7.822670238):9.724804076600002,Parus_atricapillus:17.547474313609584):28.9100822104,((((Zosterops_lateralis:24.56875209834,Sylvia_communis:24.568752099200005):9.039138871,(Phylloscopus_fuscatus:11.676454808999999,(Phylloscopus_trochilus:5.921959998,Phylloscopus_coll…
	TREE tree_8243 = (Sayornis_phoebe:66.06090955319999,(Philesturnus_carunculatus:49.56687056951001,(((Parus_atricapillus:14.8418606842,(Parus_major:9.417518675,Parus_palustris:9.417518675):5.4243420099):27.913730186,(((Hirundo_rustica:30.364183191200002,(Phylloscopus_fuscatus:9.8730421308,(Phylloscopus_trochilus:6.449186131,Phylloscopus_collybita:6.449186129999999):3.423856):20.4911410596):2.473086…
	TREE tree_1075 = (Sayornis_phoebe:62.04115632884999,(Philesturnus_carunculatus:43.682801563000005,((((Parus_palustris:6.099979361,Parus_major:6.099979361):6.195839425,Parus_atricapillus:12.29581878635):23.574391232399996,((((Zosterops_lateralis:17.65626754022,Sylvia_communis:17.65626754006):9.608498357,((Phylloscopus_trochilus:5.998200997,Phylloscopus_collybita:5.998200998):4.676568128,Phylloscop…
	TREE tree_5115 = (Sayornis_phoebe:69.19600386959999,(Philesturnus_carunculatus:53.551809087,(((Parus_atricapillus:17.163908456100003,(Parus_major:9.256279056,Parus_palustris:9.256279056):7.9076294017999995):28.656001482,((((Zosterops_lateralis:21.5755255508859,Sylvia_communis:21.575525549229997):8.37257606,(Phylloscopus_fuscatus:11.447882843,(Phylloscopus_trochilus:6.956981597,Phylloscopus_collyb…
	TREE tree_1171 = (Sayornis_phoebe:71.8322725722,(Philesturnus_carunculatus:52.844633296,((((Parus_major:8.537448875,Parus_palustris:8.537448875):10.083422502100001,Parus_atricapillus:18.6208713761):27.447634862999998,(((Hirundo_rustica:33.1030049,((Acrocephalus_schoenobaenus:11.5475931672,(Acrocephalus_arundinaceus:3.143686618,Acrocephalus_stentoreus:3.1436866177000002):8.403906551):19.5425922189…
	TREE tree_5136 = (Sayornis_phoebe:67.47147393,(Philesturnus_carunculatus:47.104201781300006,((((Parus_palustris:7.059932576,Parus_major:7.059932576):8.8321123082,Parus_atricapillus:15.892044884):25.463436651,((((Phylloscopus_fuscatus:10.355022925,(Phylloscopus_trochilus:5.113574717,Phylloscopus_collybita:5.113574717):5.2414482079999996):20.7498214342,Hirundo_rustica:31.104844360500003):3.83277413…
	TREE tree_2157 = (Sayornis_phoebe:60.707632805799996,(Philesturnus_carunculatus:47.683259255,((((Parus_major:8.079622041,Parus_palustris:8.079622041):6.7081677812,Parus_atricapillus:14.7877898221):24.411024098,((((Zosterops_lateralis:18.64600655084,Sylvia_communis:18.64600654955):8.6028148185,(Phylloscopus_fuscatus:9.148687748,(Phylloscopus_trochilus:5.123439634,Phylloscopus_collybita:5.123439634…
	TREE tree_0071 = (Sayornis_phoebe:68.2234130637,(Philesturnus_carunculatus:49.693413686,((((Parus_palustris:9.962849256,Parus_major:9.962849256):5.959424890999999,Parus_atricapillus:15.922274148100001):25.910674393,((Hirundo_rustica:31.972545668539997,(Phylloscopus_fuscatus:14.191314621,(Phylloscopus_collybita:8.805525192000001,Phylloscopus_trochilus:8.805525192000001):5.385789429):17.78123104900…
	TREE tree_7527 = (Sayornis_phoebe:65.1667255078,(Philesturnus_carunculatus:51.0646315424,((((Parus_major:7.477608196,Parus_palustris:7.477608196):7.776691937899999,Parus_atricapillus:15.2543001342):26.8947979461,(((((Phylloscopus_trochilus:5.070457314,Phylloscopus_collybita:5.070457313):3.2636446589999997,Phylloscopus_fuscatus:8.334101972):19.8156749077,Hirundo_rustica:28.14977687986):2.764500654…
	TREE tree_8209 = (Sayornis_phoebe:62.76376397961,(Philesturnus_carunculatus:51.622975880300004,(((Parus_atricapillus:18.269439469799998,(Parus_major:9.085920128,Parus_palustris:9.085920128):9.183519342):26.0276438601,((Hirundo_rustica:32.1456398894,(Phylloscopus_fuscatus:9.677856334,(Phylloscopus_trochilus:5.24584349,Phylloscopus_collybita:5.2458434910000005):4.432012844):22.4677835562):2.6475761…
	TREE tree_9034 = (Sayornis_phoebe:68.08779618919999,(Philesturnus_carunculatus:53.384952489999996,(((Parus_atricapillus:18.5920634205,(Parus_major:11.97674267,Parus_palustris:11.97674267):6.61532075):26.4991805505,(((((Locustella_naevia:18.99209399767,Acrocephalus_palustris:18.9920939941):10.705342188,(Acrocephalus_schoenobaenus:10.9350191638,(Acrocephalus_arundinaceus:4.02271931,Acrocephalus_ste…
	TREE tree_5820 = (Sayornis_phoebe:71.5407496434,(Philesturnus_carunculatus:54.862215192,((((Parus_palustris:9.664976987,Parus_major:9.664976987):7.945412989299999,Parus_atricapillus:17.610389976860002):29.1805820803,((((Zosterops_lateralis:20.46547044025,Sylvia_communis:20.465470441):15.606315723000002,(Phylloscopus_fuscatus:15.018691732,(Phylloscopus_trochilus:6.792527729,Phylloscopus_collybita:…
	TREE tree_1617 = (Sayornis_phoebe:67.6997811641,(Philesturnus_carunculatus:52.504994404,(((Parus_atricapillus:17.8086785536,(Parus_palustris:10.13234041,Parus_major:10.132340409):7.6763381438):23.3030237766,((Hirundo_rustica:24.78305313056,(Phylloscopus_fuscatus:7.434213994,(Phylloscopus_trochilus:4.168528223,Phylloscopus_collybita:4.168528223):3.2656857708):17.348839135160002):6.204218933,((Zost…
	TREE tree_5679 = (Sayornis_phoebe:64.2077189732,(Philesturnus_carunculatus:50.199810789999994,(((Parus_atricapillus:13.937214454540001,(Parus_major:5.992838467,Parus_palustris:5.992838467):7.944375988600001):28.4338172437,(((Hirundo_rustica:30.8448425813,((Phylloscopus_trochilus:6.123881062,Phylloscopus_collybita:6.123881062):7.249740884,Phylloscopus_fuscatus:13.373621944700002):17.47122063439999…
	TREE tree_0874 = (Sayornis_phoebe:73.2904372759,(Philesturnus_carunculatus:52.664793324,((((Parus_palustris:9.351595834,Parus_major:9.351595834000001):7.0520012433999995,Parus_atricapillus:16.4035970775):28.151797346000002,(((Zosterops_lateralis:26.77044367816,Sylvia_communis:26.770443682190997):9.145233411,(Phylloscopus_fuscatus:13.695310859,(Phylloscopus_trochilus:6.87532262,Phylloscopus_collyb…
	TREE tree_4132 = (Sayornis_phoebe:64.27993788708,(Philesturnus_carunculatus:52.208185854999996,(((Parus_atricapillus:15.9718842967,(Parus_major:7.618956868,Parus_palustris:7.6189568670000005):8.3529274288):26.347839583999995,((((Phylloscopus_fuscatus:10.158258478999999,(Phylloscopus_trochilus:5.646273994,Phylloscopus_collybita:5.6462739939999995):4.511984486):15.5007942001,(((Acrocephalus_arundin…
	TREE tree_7640 = (Sayornis_phoebe:71.69208486779999,(Philesturnus_carunculatus:57.34725565949999,(((Parus_atricapillus:17.9164593874,(Parus_palustris:10.50538866,Parus_major:10.505388661000001):7.4110707263):30.292925292,((((Phylloscopus_trochilus:7.664835962,Phylloscopus_collybita:7.664835962):3.735584813,Phylloscopus_fuscatus:11.400420775):21.800252864,Hirundo_rustica:33.20067363931):8.32724733…
	TREE tree_1045 = (Sayornis_phoebe:67.6825664626,(Philesturnus_carunculatus:49.868556909,(((Parus_atricapillus:16.212039407400002,(Parus_palustris:8.762097486,Parus_major:8.762097486):7.4499419214):26.023686751999996,(((Phylloscopus_fuscatus:9.845765189,(Phylloscopus_trochilus:6.646277507,Phylloscopus_collybita:6.64627750621):3.1994876826):25.181659781519997,(Zosterops_lateralis:24.27153168065,Syl…
	TREE tree_3917 = (Sayornis_phoebe:66.92321832269,(Philesturnus_carunculatus:51.923253447,((((Parus_palustris:6.636703951,Parus_major:6.636703951):10.0319039022,Parus_atricapillus:16.668607853199997):26.513140766999996,((Hirundo_rustica:32.1457801192,((Phylloscopus_trochilus:5.486188245,Phylloscopus_collybita:5.486188245):4.768154834000001,Phylloscopus_fuscatus:10.254343078000002):21.8914370414):2…
	TREE tree_9940 = (Sayornis_phoebe:63.720485342599986,(Philesturnus_carunculatus:47.27184221900001,(((Parus_atricapillus:14.875358200330002,(Parus_major:8.56998579,Parus_palustris:8.56998579):6.3053724098):22.3236845094,((Hirundo_rustica:29.804909149203997,((Acrocephalus_palustris:17.18891461438,Locustella_naevia:17.1889146154):9.363355928,((Acrocephalus_arundinaceus:3.0742465,Acrocephalus_stentor…
	TREE tree_3269 = (Sayornis_phoebe:66.62411711053,(Philesturnus_carunculatus:47.966925028,(((Parus_atricapillus:15.725935758399999,(Parus_palustris:6.90285231,Parus_major:6.90285231):8.8230834495):26.482750448300003,((((Acrocephalus_palustris:18.4225309624,Locustella_naevia:18.422530965700002):7.780269535,((Acrocephalus_arundinaceus:3.974158732,Acrocephalus_stentoreus:3.9741587327000003):7.0117239…
	TREE tree_7907 = (Sayornis_phoebe:70.1240887203,(Philesturnus_carunculatus:49.035510761,((((Parus_palustris:5.091235035,Parus_major:5.0912350348999995):11.3897652694,Parus_atricapillus:16.4810003043):24.6222883455,((((Phylloscopus_trochilus:5.440077816,Phylloscopus_collybita:5.4400778160000005):4.127183378,Phylloscopus_fuscatus:9.567261194):18.6577702966,Hirundo_rustica:28.2250314901):2.303535917…
	TREE tree_7496 = (Sayornis_phoebe:72.13770282200001,(Philesturnus_carunculatus:54.91543565540001,(((Parus_atricapillus:16.47440058236,(Parus_palustris:10.02621981,Parus_major:10.0262198106):6.448180771400001):28.487387548,((((Phylloscopus_trochilus:5.061233701,Phylloscopus_collybita:5.061233701000001):3.953993382,Phylloscopus_fuscatus:9.015227083):23.002611425799998,Hirundo_rustica:32.0178385112)…
	TREE tree_9380 = (Sayornis_phoebe:69.54779677620799,(Philesturnus_carunculatus:50.5172348568,((((Parus_major:6.206737639,Parus_palustris:6.206737639):6.807752327899999,Parus_atricapillus:13.0144899671):24.319094582600002,(((Phylloscopus_fuscatus:8.872013416,(Phylloscopus_trochilus:4.235105788,Phylloscopus_collybita:4.235105788):4.6369076285):20.6308026534,Hirundo_rustica:29.502816069399998):0.686…
	TREE tree_9350 = (Sayornis_phoebe:61.043754325716996,(Philesturnus_carunculatus:45.1326000845,(((Parus_atricapillus:16.3615818625,(Parus_palustris:10.523405,Parus_major:10.5234050023):5.83817686491):23.267290806500004,(((Zosterops_lateralis:23.684228860289995,Sylvia_communis:23.6842288596):8.444390991999999,(Phylloscopus_fuscatus:10.904584438999999,(Phylloscopus_trochilus:6.038519494,Phylloscopus…
	TREE tree_8582 = (Sayornis_phoebe:69.57349763730001,(Philesturnus_carunculatus:50.431808709,(((Parus_atricapillus:14.048132004,(Parus_major:8.527868132,Parus_palustris:8.527868132):5.5202638716):26.1125667658,((Hirundo_rustica:27.1571182597,((Phylloscopus_trochilus:4.09248738,Phylloscopus_collybita:4.0924873794):3.6581793879999998,Phylloscopus_fuscatus:7.7506667689999995):19.4064514918):3.3747555…
	TREE tree_7592 = (Sayornis_phoebe:65.4729411618,(Philesturnus_carunculatus:50.41542622782,((((Parus_palustris:11.33256744,Parus_major:11.332567439):6.4689935466,Parus_atricapillus:17.801560986000002):25.6388134515,((((((Acrocephalus_arundinaceus:2.365735294,Acrocephalus_stentoreus:2.365735294):9.774995261,Acrocephalus_schoenobaenus:12.140730554700001):17.14521728051,(Locustella_naevia:19.26233913…
	TREE tree_6015 = (Sayornis_phoebe:69.1075843096,(Philesturnus_carunculatus:54.161160163999995,((((Parus_major:9.636974069,Parus_palustris:9.6369740692):8.6849278472,Parus_atricapillus:18.3219019157):29.1073731591,((Hirundo_rustica:33.99534172936,((Phylloscopus_trochilus:5.541924073,Phylloscopus_collybita:5.541924074000001):4.14742362,Phylloscopus_fuscatus:9.689347694):24.305994036):2.665760132,((…
	TREE tree_5397 = (Sayornis_phoebe:60.8481283464,(Philesturnus_carunculatus:48.600130804799996,((((Parus_palustris:9.448582522,Parus_major:9.448582521):7.548137070199999,Parus_atricapillus:16.99671959251):25.452587109600003,(((Hirundo_rustica:29.745809559,(Phylloscopus_fuscatus:10.394390142999999,(Phylloscopus_trochilus:6.09851611,Phylloscopus_collybita:6.09851611):4.295874032):19.3514194159):0.93…
	TREE tree_9322 = (Sayornis_phoebe:64.65519402824,(Philesturnus_carunculatus:49.531100664,((((Parus_major:8.082768496,Parus_palustris:8.082768496):9.099351158900001,Parus_atricapillus:17.18211965426):25.370817286,(((Phylloscopus_fuscatus:11.668513054,(Phylloscopus_trochilus:6.72310435,Phylloscopus_collybita:6.7231043511):4.945408703):22.572723346700002,Hirundo_rustica:34.241236399840005):3.7437153…
	TREE tree_4426 = (Sayornis_phoebe:63.38232767817,(Philesturnus_carunculatus:48.72504045,((((Parus_palustris:6.14923919,Parus_major:6.14923919):10.0338349391,Parus_atricapillus:16.183074129599998):24.908221911499997,(((Hirundo_rustica:29.3839367004,((Phylloscopus_trochilus:4.853251971,Phylloscopus_collybita:4.853251971):5.9234007851,Phylloscopus_fuscatus:10.776652757):18.607283942800002):2.4796314…
	TREE tree_6472 = (Sayornis_phoebe:71.78238787379999,(Philesturnus_carunculatus:55.575231117,(((Parus_atricapillus:16.9287613806,(Parus_major:7.459519543,Parus_palustris:7.459519543):9.4692418365):28.1433866184,(((((Phylloscopus_trochilus:4.219950019,Phylloscopus_collybita:4.219950019):4.8399889720000004,Phylloscopus_fuscatus:9.059938991):19.6450922102,Hirundo_rustica:28.705031198899995):2.2927414…
	TREE tree_2604 = (Sayornis_phoebe:62.0858196961,(Philesturnus_carunculatus:45.719175443,(((Parus_atricapillus:15.193425423099999,(Parus_major:8.273339151,Parus_palustris:8.273339151):6.920086272400001):21.993070145700003,(((Hirundo_rustica:22.2851258196,(Phylloscopus_fuscatus:7.039121952,(Phylloscopus_trochilus:4.086499153,Phylloscopus_collybita:4.086499153):2.9526227990000002):15.246003867310002…
	TREE tree_8214 = (Sayornis_phoebe:64.9898377227,(Philesturnus_carunculatus:45.00996146,(((Parus_atricapillus:15.39073350805,(Parus_palustris:7.391726846,Parus_major:7.391726846):7.9990066617):20.718686543,(((Hirundo_rustica:21.721324658500002,((Phylloscopus_trochilus:3.566410637,Phylloscopus_collybita:3.566410636):3.7690410743,Phylloscopus_fuscatus:7.335451711):14.385872948599998):1.043714554,((A…
	TREE tree_4790 = (Sayornis_phoebe:65.6329107433,(Philesturnus_carunculatus:47.603127444,(((Parus_atricapillus:16.4991038044,(Parus_palustris:10.06458745,Parus_major:10.064587446):6.4345163578):24.7243100852,(((Hirundo_rustica:32.0132499311,(Phylloscopus_fuscatus:12.418491859,(Phylloscopus_collybita:7.717802194,Phylloscopus_trochilus:7.717802194000001):4.700689666):19.5947580704):0.6381973286,((Lo…
	TREE tree_8201 = (Sayornis_phoebe:65.9170518622,(Philesturnus_carunculatus:49.683461349,((((Parus_major:6.017940603,Parus_palustris:6.0179406028):8.9223695542,Parus_atricapillus:14.940310156359999):24.436615774000003,((((Phylloscopus_fuscatus:9.986102604,(Phylloscopus_trochilus:6.373062694,Phylloscopus_collybita:6.373062694):3.61303990975):20.7110663478,Hirundo_rustica:30.697168948410003):2.00078…
	TREE tree_0717 = (Sayornis_phoebe:74.99928193839999,(Philesturnus_carunculatus:56.8230779035,(((Parus_atricapillus:16.88798897589,(Parus_major:8.29001042,Parus_palustris:8.29001042):8.5979785555):30.048996426400002,((Hirundo_rustica:35.097987500100004,((Phylloscopus_trochilus:5.467041461,Phylloscopus_collybita:5.467041462):5.206657656,Phylloscopus_fuscatus:10.673699118):24.424288382399997):3.0786…
	TREE tree_7532 = (Sayornis_phoebe:73.9433079719,(Philesturnus_carunculatus:53.0184757273,((((Parus_major:10.37522483,Parus_palustris:10.37522483):6.466374086799999,Parus_atricapillus:16.8415989205):26.5533076686,((Hirundo_rustica:34.707406608599996,((Phylloscopus_trochilus:6.536171127,Phylloscopus_collybita:6.536171126999999):6.0426765300000005,Phylloscopus_fuscatus:12.578847656):22.1285589538299…
	TREE tree_0093 = (Sayornis_phoebe:67.63518297748,(Philesturnus_carunculatus:51.174775597,(((Parus_atricapillus:17.59781138409,(Parus_major:7.406651523,Parus_palustris:7.406651523):10.191159862):23.9179746861,((((Phylloscopus_trochilus:4.877542826,Phylloscopus_collybita:4.877542826):4.992734616,Phylloscopus_fuscatus:9.870277441999999):20.761669736800002,Hirundo_rustica:30.631947179959997):2.971576…
	TREE tree_5563 = (Sayornis_phoebe:72.679124595323,(Philesturnus_carunculatus:55.931776952999996,((((Parus_palustris:8.575524103,Parus_major:8.575524103):8.6586624348,Parus_atricapillus:17.234186539499998):27.6052634107,(((((Phylloscopus_trochilus:6.540284391,Phylloscopus_collybita:6.540284391):2.9407347550000003,Phylloscopus_fuscatus:9.481019145000001):23.6031255156,((Acrocephalus_palustris:21.47…
	TREE tree_1444 = (Sayornis_phoebe:66.38707386489999,(Philesturnus_carunculatus:47.083986228,(((Parus_atricapillus:16.2111381916,(Parus_major:7.394533916,Parus_palustris:7.394533916):8.816604276000001):24.9121103678,((((Phylloscopus_fuscatus:8.323856808,(Phylloscopus_trochilus:5.723820191,Phylloscopus_collybita:5.72382019):2.6000366174):16.35448775246,Hirundo_rustica:24.6783445608):4.923339346,((A…
	TREE tree_0511 = (Sayornis_phoebe:70.7221042306,(Philesturnus_carunculatus:48.868670750999996,(((Parus_atricapillus:15.0803150618,(Parus_palustris:7.960080925,Parus_major:7.960080925):7.120234137800001):25.311533006799998,(((((Phylloscopus_trochilus:4.068782803,Phylloscopus_collybita:4.0687828029999995):3.1957421569999998,Phylloscopus_fuscatus:7.264524961):18.654141879999997,((Acrocephalus_schoen…
	TREE tree_7470 = (Sayornis_phoebe:69.86406363936,(Philesturnus_carunculatus:52.680415350000004,(((Parus_atricapillus:16.31106959119,(Parus_palustris:9.976734324,Parus_major:9.976734323):6.3343352667):28.182883179100003,((((((Acrocephalus_arundinaceus:3.25039484309,Acrocephalus_stentoreus:3.250394843):7.939371167,Acrocephalus_schoenobaenus:11.1897660098):17.364051746999998,(Locustella_naevia:18.99…
	TREE tree_9462 = (Sayornis_phoebe:67.8730820802,(Philesturnus_carunculatus:50.568934572,(((Parus_atricapillus:17.9681585787,(Parus_palustris:9.084139529,Parus_major:9.084139529):8.8840190502):25.180827300300002,(((Phylloscopus_fuscatus:9.273363765,(Phylloscopus_trochilus:5.128975483,Phylloscopus_collybita:5.128975483):4.1443882815):20.1808911055,Hirundo_rustica:29.4542548712):2.382687742,((Zoster…
	TREE tree_0714 = (Sayornis_phoebe:63.80815967170001,(Philesturnus_carunculatus:48.349174346,((((Parus_palustris:9.011524845,Parus_major:9.011524845):5.000185665900001,Parus_atricapillus:14.011710510210001):28.2487792633,((Hirundo_rustica:33.4317378891,(Phylloscopus_fuscatus:12.206470144,(Phylloscopus_trochilus:6.897851891,Phylloscopus_collybita:6.897851892):5.3086182520000005):21.225267746):1.698…
	TREE tree_0004 = (Sayornis_phoebe:77.85659213608,(Philesturnus_carunculatus:60.526781901,(((Parus_atricapillus:19.84172541494,(Parus_palustris:12.54849763,Parus_major:12.54849763):7.2932277893999995):31.9928048071,(((Phylloscopus_fuscatus:11.548984554,(Phylloscopus_trochilus:6.834239039,Phylloscopus_collybita:6.834239039):4.714745515):27.646992366,Hirundo_rustica:39.1959769181):3.095646749,((Zost…
	TREE tree_0481 = (Sayornis_phoebe:68.41530813470001,(Philesturnus_carunculatus:49.745482730000006,((((Parus_palustris:9.546692956,Parus_major:9.546692957000001):6.0289161517,Parus_atricapillus:15.5756091067):26.490582988400003,((Hirundo_rustica:26.3430992604,((Phylloscopus_trochilus:4.798989738,Phylloscopus_collybita:4.798989736999999):3.324541196,Phylloscopus_fuscatus:8.123530934000001):18.21956…
	TREE tree_4885 = (Sayornis_phoebe:70.80953182939999,(Philesturnus_carunculatus:53.4487926357,(((Parus_atricapillus:18.7866683079,(Parus_palustris:9.73517572,Parus_major:9.73517572):9.051492587430001):27.1934694186,((((Zosterops_lateralis:19.53371571003,Sylvia_communis:19.533715709599996):13.044794579,((Phylloscopus_trochilus:7.507907779,Phylloscopus_collybita:7.507907778):5.193426831,Phylloscopus…
	TREE tree_9715 = (Sayornis_phoebe:58.90354407980001,(Philesturnus_carunculatus:46.494105651,(((Parus_atricapillus:14.21791362416,(Parus_major:6.890634389,Parus_palustris:6.890634389):7.3272792362):25.391547024999998,((((Zosterops_lateralis:16.367363629089,Sylvia_communis:16.3673636309):4.510826728,((Acrocephalus_schoenobaenus:7.719170228400001,(Acrocephalus_arundinaceus:2.175308933,Acrocephalus_s…
	TREE tree_9686 = (Sayornis_phoebe:64.74952566573,(Philesturnus_carunculatus:52.54441673999999,((((Parus_palustris:8.797270665,Parus_major:8.797270665):7.95024688,Parus_atricapillus:16.747517545099996):26.720454836,(((Phylloscopus_fuscatus:12.632219805999998,(Phylloscopus_trochilus:5.691885229,Phylloscopus_collybita:5.691885229):6.940334577):18.83878707337,Hirundo_rustica:31.471006880399997):4.665…
	TREE tree_8424 = (Sayornis_phoebe:63.2094318536,(Philesturnus_carunculatus:46.743045859999995,(((Parus_atricapillus:17.642336862366,(Parus_palustris:8.236311647900001,Parus_major:8.236311648000001):9.406025213000001):20.596785248999996,(((((Acrocephalus_schoenobaenus:9.7176213114,(Acrocephalus_arundinaceus:2.885456396,Acrocephalus_stentoreus:2.8854563965):6.832164916):12.9673682045,(Acrocephalus_…
	TREE tree_0712 = (Sayornis_phoebe:65.5123752052,(Philesturnus_carunculatus:47.703156231979996,(((Parus_atricapillus:14.993316997700003,(Parus_palustris:8.230457602,Parus_major:8.230457602):6.7628593954):26.671075491,((((Phylloscopus_trochilus:4.000706195,Phylloscopus_collybita:4.000706195):3.093596277,Phylloscopus_fuscatus:7.0943024732):16.8836812069,Hirundo_rustica:23.9779836803):6.699609932,((Z…
	TREE tree_3692 = (Sayornis_phoebe:60.78910630332001,(Philesturnus_carunculatus:47.012859904,((((Parus_palustris:8.12695765,Parus_major:8.12695765):7.3087951298,Parus_atricapillus:15.43575277758):24.4735675595,((((Phylloscopus_fuscatus:9.575234528,(Phylloscopus_trochilus:5.422672011,Phylloscopus_collybita:5.422672011):4.152562517):19.7020840518,Hirundo_rustica:29.27731857951):1.465945982,((Acrocep…
	TREE tree_7516 = (Sayornis_phoebe:67.85515148755,(Philesturnus_carunculatus:49.1816635439,((((Parus_palustris:9.118247699,Parus_major:9.11824769886):7.1900432548,Parus_atricapillus:16.3082909539):26.976831287899998,(((Hirundo_rustica:30.88183244,(Phylloscopus_fuscatus:10.661151428,(Phylloscopus_trochilus:5.785366421,Phylloscopus_collybita:5.78536642):4.8757850071):20.2206810115):1.566873907,((Acr…
	TREE tree_1789 = (Sayornis_phoebe:71.13323304720001,(Philesturnus_carunculatus:55.37622248500001,(((Parus_atricapillus:17.1396447505,(Parus_palustris:7.771148008,Parus_major:7.771148007):9.3684967443):30.9914528776,((Hirundo_rustica:36.04702177990001,((Phylloscopus_trochilus:6.198307299,Phylloscopus_collybita:6.198307299):6.588758356,Phylloscopus_fuscatus:12.787065655):23.259956123499997):4.83395…
	TREE tree_8283 = (Sayornis_phoebe:71.6338968019,(Philesturnus_carunculatus:50.193880226000005,(((Parus_atricapillus:18.787043896900002,(Parus_palustris:7.083670137,Parus_major:7.083670137):11.7033737587):24.692725927999998,((Hirundo_rustica:36.4901749001,(Phylloscopus_fuscatus:10.9108271343,(Phylloscopus_trochilus:8.036246719,Phylloscopus_collybita:8.036246719):2.874580415):25.579347766799998):1.…
	TREE tree_2941 = (Sayornis_phoebe:59.592363248800005,(Philesturnus_carunculatus:45.45123876899999,(((Parus_atricapillus:11.941239534000001,(Parus_palustris:6.039906227,Parus_major:6.039906227):5.9013333083):23.954263779599998,(((((Phylloscopus_trochilus:4.836885588,Phylloscopus_collybita:4.836885588):3.047633743,Phylloscopus_fuscatus:7.884519331):16.04719438795,((Locustella_naevia:16.5059923749,A…
	TREE tree_9919 = (Sayornis_phoebe:63.51087121463,(Philesturnus_carunculatus:47.76791900600001,(((Parus_atricapillus:15.331036859499998,(Parus_major:7.312379939,Parus_palustris:7.312379939):8.0186569201):24.322923631290003,(((Hirundo_rustica:27.52554916053,(Phylloscopus_fuscatus:7.717342514,(Phylloscopus_trochilus:3.782605321,Phylloscopus_collybita:3.782605321):3.934737193):19.8082066459):3.427419…
	TREE tree_0758 = (Sayornis_phoebe:63.696789451499995,(Philesturnus_carunculatus:46.555455866,((((Parus_major:9.242320537,Parus_palustris:9.242320537):7.738706713900001,Parus_atricapillus:16.9810272518):24.8025465077,(((((Phylloscopus_trochilus:5.39194624,Phylloscopus_collybita:5.39194624):4.729863722,Phylloscopus_fuscatus:10.121809963):18.824774038,Hirundo_rustica:28.94658399956):3.45655067,(Zost…
	TREE tree_9330 = (Sayornis_phoebe:63.16769450621201,(Philesturnus_carunculatus:47.5213728537,((((Parus_major:7.17323337,Parus_palustris:7.17323337):7.4804364045,Parus_atricapillus:14.653669776000001):25.458193136400002,((Hirundo_rustica:29.3887003605,(Phylloscopus_fuscatus:9.286589951,(Phylloscopus_trochilus:5.783782432,Phylloscopus_collybita:5.783782432000001):3.502807519):20.1021104088):4.87081…
	TREE tree_8901 = (Sayornis_phoebe:73.4213765687,(Philesturnus_carunculatus:53.235375092999995,((((Parus_major:7.859661914,Parus_palustris:7.859661914):9.4231572589,Parus_atricapillus:17.2828191726):25.857302721600004,((Hirundo_rustica:31.271723918700005,(Phylloscopus_fuscatus:10.103584954,(Phylloscopus_trochilus:5.425582783,Phylloscopus_collybita:5.425582782999999):4.6780021713):21.1681389654):3.…
	TREE tree_2743 = (Sayornis_phoebe:67.7070558775,(Philesturnus_carunculatus:49.567436870099996,(((Parus_atricapillus:16.115127366299998,(Parus_palustris:9.627769779,Parus_major:9.6277697796):6.4873575857):25.2921795151,((((Zosterops_lateralis:17.745085918861,Sylvia_communis:17.7450859185):14.016914183,((Phylloscopus_trochilus:7.009593826,Phylloscopus_collybita:7.009593825):5.068336349,Phylloscopus…
	TREE tree_4944 = (Sayornis_phoebe:63.65464901613,(Philesturnus_carunculatus:47.846847438000005,((((Parus_major:4.992957079,Parus_palustris:4.992957079):10.498505446,Parus_atricapillus:15.49146252616):25.728163544400005,((((Phylloscopus_fuscatus:11.834636455,(Phylloscopus_trochilus:6.403784873999999,Phylloscopus_collybita:6.403784873999999):5.43085158):16.3454860364249,(Zosterops_lateralis:21.2564…
	TREE tree_3481 = (Sayornis_phoebe:70.28991498142001,(Philesturnus_carunculatus:52.674685288,(((Parus_atricapillus:19.216189085399996,(Parus_palustris:9.672726418,Parus_major:9.672726418):9.5434626674):26.1366931341,((((Phylloscopus_trochilus:6.979782415,Phylloscopus_collybita:6.979782415):4.510745406,Phylloscopus_fuscatus:11.49052782):21.689271909,(Zosterops_lateralis:24.22901638928,Sylvia_commun…
	TREE tree_2217 = (Sayornis_phoebe:64.3364151886,(Philesturnus_carunculatus:46.680855404000006,(((Parus_atricapillus:17.29580531816,(Parus_major:7.143911008,Parus_palustris:7.143911007):10.1518943111):20.463286921,(((Hirundo_rustica:28.340577290699997,((Phylloscopus_trochilus:4.816793512,Phylloscopus_collybita:4.816793512):4.817219631,Phylloscopus_fuscatus:9.634013143):18.7065641469):1.157829788,(…
	TREE tree_2500 = (Sayornis_phoebe:60.408907593399995,(Philesturnus_carunculatus:46.72424265032001,((((Parus_major:7.288418827,Parus_palustris:7.288418827):6.4870909999999995,Parus_atricapillus:13.775509828300002):23.3903626432,((((Phylloscopus_trochilus:2.488526942,Phylloscopus_collybita:2.488526942):2.1900327930000003,Phylloscopus_fuscatus:4.6785597351):11.745050074800002,Hirundo_rustica:16.4236…
	TREE tree_4867 = (Sayornis_phoebe:63.2595810559,(Philesturnus_carunculatus:46.202098244,(((Parus_atricapillus:16.5869489613,(Parus_major:5.653849257,Parus_palustris:5.653849256999999):10.9330997047):21.846555348,((((((Acrocephalus_arundinaceus:2.221238293,Acrocephalus_stentoreus:2.2212382934):5.60638255,Acrocephalus_schoenobaenus:7.8276208418):13.60921935,(Locustella_naevia:14.762421944599998,Acr…
	TREE tree_1725 = (Sayornis_phoebe:65.5041120558,(Philesturnus_carunculatus:50.173507871599995,(((Parus_atricapillus:16.53659331016,(Parus_major:7.516164525,Parus_palustris:7.516164525):9.0204287858):27.567084319,((((Phylloscopus_fuscatus:8.261030813,(Phylloscopus_trochilus:4.035310755,Phylloscopus_collybita:4.035310755):4.225720058):19.447699356770002,Hirundo_rustica:27.7087301701):3.632832077,(Z…
	TREE tree_2462 = (Sayornis_phoebe:62.61645613588,(Philesturnus_carunculatus:48.191043914,(((Parus_atricapillus:15.636808455599999,(Parus_major:7.836836892,Parus_palustris:7.836836892):7.7999715619):25.6260209339,((((Phylloscopus_fuscatus:9.83769359,(Phylloscopus_trochilus:5.604319844,Phylloscopus_collybita:5.604319844):4.233373746):16.6692255914,(Zosterops_lateralis:19.238728749491003,Sylvia_comm…
	TREE tree_7199 = (Sayornis_phoebe:65.12661466310001,(Philesturnus_carunculatus:49.92049408999999,((((Parus_major:8.418068642,Parus_palustris:8.4180686421):8.2999813058,Parus_atricapillus:16.718049946519997):26.228116712500004,((Hirundo_rustica:28.588195920369998,((Phylloscopus_trochilus:4.613749777,Phylloscopus_collybita:4.613749776000001):3.4714160649999997,Phylloscopus_fuscatus:8.085165841):20.…
	TREE tree_2006 = (Sayornis_phoebe:63.174372311800006,(Philesturnus_carunculatus:47.648145863399996,((((Parus_palustris:6.843639015,Parus_major:6.843639015):9.085851936,Parus_atricapillus:15.929490951030001):21.876743309,((((Phylloscopus_fuscatus:7.787649417000001,(Phylloscopus_trochilus:4.215471667,Phylloscopus_collybita:4.215471667):3.57217775):16.0426827413,Hirundo_rustica:23.83033215932):3.091…
	TREE tree_1921 = (Sayornis_phoebe:79.38461734910001,(Philesturnus_carunculatus:59.165771570299995,((((Parus_major:10.85056312,Parus_palustris:10.85056312):9.1809820156,Parus_atricapillus:20.03154513286):29.894049765999995,((((Phylloscopus_fuscatus:13.19079783,(Phylloscopus_trochilus:8.086256601,Phylloscopus_collybita:8.086256601):5.1045412290000005):21.9969449699,Hirundo_rustica:35.18774280050000…
	TREE tree_7142 = (Sayornis_phoebe:69.7313543886,(Philesturnus_carunculatus:52.47318583300001,(((Parus_atricapillus:17.1188657995,(Parus_palustris:9.508357035,Parus_major:9.508357035):7.6105087635):27.382826362000003,(((Phylloscopus_fuscatus:8.93062084,(Phylloscopus_trochilus:4.50665341,Phylloscopus_collybita:4.50665341):4.42396743):20.2934385014,Hirundo_rustica:29.2240593403):7.551810757,((Zoster…
	TREE tree_5324 = (Sayornis_phoebe:67.3375434928383,(Philesturnus_carunculatus:47.413710874399996,(((Parus_atricapillus:16.2070761964,(Parus_palustris:8.351926269,Parus_major:8.351926269):7.8551499266):24.775614644199997,((((Locustella_naevia:16.5959435549,Acrocephalus_palustris:16.5959435531):7.8662781928,((Acrocephalus_arundinaceus:2.916389652,Acrocephalus_stentoreus:2.9163896522):7.249220039000…
	TREE tree_5367 = (Sayornis_phoebe:66.53858448941,(Philesturnus_carunculatus:44.1046157242,((((Parus_major:6.805462054,Parus_palustris:6.8054620548):7.34185721691,Parus_atricapillus:14.1473192718):25.527928779099998,(((((Acrocephalus_palustris:15.226714956399999,Locustella_naevia:15.226714957499999):10.92015742,((Acrocephalus_arundinaceus:2.712833729,Acrocephalus_stentoreus:2.7128337286999997):6.9…
	TREE tree_4052 = (Sayornis_phoebe:69.0392988117,(Philesturnus_carunculatus:52.388170567,((((Parus_major:5.56597591,Parus_palustris:5.56597591):10.480342559,Parus_atricapillus:16.046318468):26.080007626,((((Zosterops_lateralis:26.440492850450003,Sylvia_communis:26.4404928509):4.83274378,((Acrocephalus_schoenobaenus:12.712047638,(Acrocephalus_arundinaceus:3.717013293,Acrocephalus_stentoreus:3.71701…
	TREE tree_4775 = (Sayornis_phoebe:68.92422554268,(Philesturnus_carunculatus:51.888383325,(((Parus_atricapillus:15.930998654000001,(Parus_palustris:5.633670188,Parus_major:5.633670188):10.2973284659):24.6024622963,((Hirundo_rustica:31.4788638584,((Phylloscopus_trochilus:4.739552763,Phylloscopus_collybita:4.739552764):4.587050731,Phylloscopus_fuscatus:9.326603494):22.152260365999997):2.467558884,((…
	TREE tree_7069 = (Sayornis_phoebe:60.599565088999995,(Philesturnus_carunculatus:45.92629897909999,((((Parus_palustris:7.828212653,Parus_major:7.828212653):8.421296762399999,Parus_atricapillus:16.2495094135):24.879490953999998,((((Phylloscopus_trochilus:6.436618303,Phylloscopus_collybita:6.4366183029999995):3.266976295,Phylloscopus_fuscatus:9.703594597999999):23.002245240399997,Hirundo_rustica:32.…
	TREE tree_3789 = (Sayornis_phoebe:69.6753241023,(Philesturnus_carunculatus:48.5348732111,((((Parus_major:9.483220759,Parus_palustris:9.483220759):8.086868805,Parus_atricapillus:17.570089564):24.567318885400002,(((((Phylloscopus_trochilus:4.480086115,Phylloscopus_collybita:4.480086115000001):3.5962580230000003,Phylloscopus_fuscatus:8.076344137900001):16.989349372579998,Hirundo_rustica:25.065693507…
	TREE tree_9303 = (Sayornis_phoebe:69.63375685887,(Philesturnus_carunculatus:54.3188279283,((((Parus_palustris:8.183081693,Parus_major:8.183081694):8.7321878229,Parus_atricapillus:16.9152695161):27.321866763899997,(((Hirundo_rustica:35.527133510599995,(Phylloscopus_fuscatus:14.545834745999999,(Phylloscopus_trochilus:6.444736432,Phylloscopus_collybita:6.444736432):8.101098309000001):20.9812987695):…
	TREE tree_5463 = (Sayornis_phoebe:64.658476767585,(Philesturnus_carunculatus:49.326868941,(((Parus_atricapillus:14.2796611203,(Parus_major:7.560444895,Parus_palustris:7.560444895):6.71921622544):24.797907629399997,((((Phylloscopus_fuscatus:10.770404724,(Phylloscopus_trochilus:5.529635787,Phylloscopus_collybita:5.529635787):5.240768937):17.8672532153,(Zosterops_lateralis:23.755647099403,Sylvia_com…
	TREE tree_8215 = (Sayornis_phoebe:67.19063849865,(Philesturnus_carunculatus:51.129081125999996,((((Parus_major:10.35995151,Parus_palustris:10.35995151):9.4827776327,Parus_atricapillus:19.842729146659998):25.852628393499998,((((Acrocephalus_schoenobaenus:13.069820824,(Acrocephalus_arundinaceus:3.551537339,Acrocephalus_stentoreus:3.5515373388):9.518283485):15.3658093853,(Acrocephalus_palustris:19.7…
	TREE tree_3134 = (Sayornis_phoebe:67.9292005718,(Philesturnus_carunculatus:51.694639089499994,(((Parus_atricapillus:15.0832695147,(Parus_palustris:6.727775378,Parus_major:6.727775378):8.355494136):26.8111365855,((((Phylloscopus_trochilus:4.995502305,Phylloscopus_collybita:4.9955023048000005):4.4952920039999995,Phylloscopus_fuscatus:9.490794308):21.251501621,Hirundo_rustica:30.742295930600005):3.1…
	TREE tree_3151 = (Sayornis_phoebe:62.02190120669,(Philesturnus_carunculatus:49.785456544,(((Parus_atricapillus:17.6196397427,(Parus_palustris:8.272399836,Parus_major:8.272399837):9.3472399055):24.336836386999998,((((Phylloscopus_fuscatus:7.2043221200000005,(Phylloscopus_trochilus:4.534743762,Phylloscopus_collybita:4.534743762):2.669578358):20.4730906303,Hirundo_rustica:27.67741275074):4.772083805…
	TREE tree_8481 = (Sayornis_phoebe:58.61856759319999,(Philesturnus_carunculatus:43.848853307,(((Parus_atricapillus:16.796619321749997,(Parus_major:8.461466722,Parus_palustris:8.461466722):8.335152600399999):19.673208383000002,(((Phylloscopus_fuscatus:9.3224964013,(Phylloscopus_trochilus:5.028409219,Phylloscopus_collybita:5.028409219):4.294087182):18.3400094185,Hirundo_rustica:27.662505820699998):1…
	TREE tree_9011 = (Sayornis_phoebe:65.71852871606,(Philesturnus_carunculatus:50.258141898,((((Parus_major:8.668210469,Parus_palustris:8.668210469):7.135828715900001,Parus_atricapillus:15.804039185000002):23.253462624999997,(((Phylloscopus_fuscatus:8.26963219,(Phylloscopus_trochilus:4.103892088,Phylloscopus_collybita:4.103892088):4.165740102):20.3708272686,Hirundo_rustica:28.6404594611):4.984246763…
	TREE tree_8778 = (Sayornis_phoebe:67.0204063475,(Philesturnus_carunculatus:50.7495347723,((((Parus_palustris:8.194283293,Parus_major:8.194283294):7.9610902464,Parus_atricapillus:16.1553735405):26.6743337099,((Hirundo_rustica:31.2142745412,((Phylloscopus_trochilus:6.512638122,Phylloscopus_collybita:6.5126381218):3.4755781359999998,Phylloscopus_fuscatus:9.988216257):21.226058282700002):2.351189977,…
	TREE tree_2650 = (Sayornis_phoebe:68.41541582896,(Philesturnus_carunculatus:47.5321096953,(((Parus_atricapillus:12.764033622049999,(Parus_palustris:7.297949943,Parus_major:7.297949943):5.466083679):23.543569038,(((Phylloscopus_fuscatus:5.657614773000001,(Phylloscopus_trochilus:3.293693135,Phylloscopus_collybita:3.293693135):2.3639216384):14.5963426966,Hirundo_rustica:20.253957471613):10.49160257,…
	TREE tree_7407 = (Sayornis_phoebe:75.7908278058,(Philesturnus_carunculatus:55.899438605,((((Parus_major:9.49911418,Parus_palustris:9.49911418):8.3350712052,Parus_atricapillus:17.8341853854):30.4155430442,(((((Phylloscopus_trochilus:6.52383747,Phylloscopus_collybita:6.52383747):4.958590622,Phylloscopus_fuscatus:11.482428092):19.5039976774,Hirundo_rustica:30.9864257697):3.351787492,(((Acrocephalus_…
	TREE tree_5468 = (Sayornis_phoebe:68.91295362160001,(Philesturnus_carunculatus:52.997228192,((((Parus_major:6.927074916,Parus_palustris:6.9270749160000005):10.476978788,Parus_atricapillus:17.404053704000003):26.146362365,((((Phylloscopus_trochilus:4.879876752,Phylloscopus_collybita:4.8798767519999995):4.964095952,Phylloscopus_fuscatus:9.843972705):19.2992969953,Hirundo_rustica:29.1432696992):4.94…
	TREE tree_3150 = (Sayornis_phoebe:64.90884712889999,(Philesturnus_carunculatus:52.2379406187,(((Parus_atricapillus:16.73248229564,(Parus_major:7.103808725,Parus_palustris:7.103808725):9.62867357028):26.93627179025,(((Phylloscopus_fuscatus:8.648663949,(Phylloscopus_trochilus:4.6276704,Phylloscopus_collybita:4.627670398999999):4.02099355):22.464415020799997,Hirundo_rustica:31.1130789713):1.62679027…
	TREE tree_6820 = (Sayornis_phoebe:67.1815503352,(Philesturnus_carunculatus:48.562418937,(((Parus_atricapillus:14.3471160348,(Parus_palustris:8.418206575,Parus_major:8.418206575):5.92890945983):23.214193316,((Hirundo_rustica:21.4642438409,((Phylloscopus_trochilus:3.538165331,Phylloscopus_collybita:3.53816533):3.5820650179999998,Phylloscopus_fuscatus:7.120230349):14.3440134903):8.729466092,((Zoster…
	TREE tree_9085 = (Sayornis_phoebe:65.26395726119999,(Philesturnus_carunculatus:45.892425642000006,((((Parus_major:5.792506892,Parus_palustris:5.792506892):9.3983315769,Parus_atricapillus:15.1908384704):24.212565821999995,((((Phylloscopus_collybita:4.479662577,Phylloscopus_trochilus:4.4796625762):2.5032843198,Phylloscopus_fuscatus:6.9829468964):15.136548133399998,Hirundo_rustica:22.11949503079):6.…
	TREE tree_7499 = (Sayornis_phoebe:75.1092841382,(Philesturnus_carunculatus:58.620946891,((((Parus_major:10.197048860999999,Parus_palustris:10.197048860999999):7.8312998055,Parus_atricapillus:18.02834866779):33.866318558,((((Phylloscopus_trochilus:6.327773841700001,Phylloscopus_collybita:6.327773842):3.7658397139999997,Phylloscopus_fuscatus:10.093613555600001):23.0516460441,Hirundo_rustica:33.1452…
	TREE tree_8067 = (Sayornis_phoebe:77.547285050284,(Philesturnus_carunculatus:59.522784793,(((Parus_atricapillus:20.63092488871,(Parus_palustris:10.35305525,Parus_major:10.35305525):10.277869634400002):28.802703621,(((Phylloscopus_fuscatus:11.942169288999999,(Phylloscopus_collybita:6.590622164,Phylloscopus_trochilus:6.59062216394):5.351547124):21.0610702615,Hirundo_rustica:33.00323954975):4.645162…
	TREE tree_8463 = (Sayornis_phoebe:67.55678234435001,(Philesturnus_carunculatus:52.06960968999999,((((Parus_palustris:9.092544625,Parus_major:9.092544625):10.7513808001,Parus_atricapillus:19.8439254241):25.284492859700002,((Hirundo_rustica:31.342154009799998,((Phylloscopus_collybita:6.130333117,Phylloscopus_trochilus:6.1303331167):3.5451778369999998,Phylloscopus_fuscatus:9.675510954):21.6666430555…
	TREE tree_7973 = (Sayornis_phoebe:61.423914309240004,(Philesturnus_carunculatus:47.227057794000004,((((Parus_major:7.370443005,Parus_palustris:7.370443005):7.46568329,Parus_atricapillus:14.836126295100001):24.6250420261,((Hirundo_rustica:26.9342473914,((Phylloscopus_trochilus:5.549026685,Phylloscopus_collybita:5.549026685):3.845863865,Phylloscopus_fuscatus:9.394890552):17.53935683881):4.409586465…
	TREE tree_5017 = (Sayornis_phoebe:63.5219953293,(Philesturnus_carunculatus:49.4933186388,((((Parus_palustris:7.901939032,Parus_major:7.901939032):6.237921033199999,Parus_atricapillus:14.139860065299999):27.519837704355606,(((Hirundo_rustica:29.5795113002,((Acrocephalus_palustris:17.64841582842,Locustella_naevia:17.64841583):10.305281681,(Acrocephalus_schoenobaenus:10.838734214,(Acrocephalus_arund…
	TREE tree_5848 = (Sayornis_phoebe:71.2893883469,(Philesturnus_carunculatus:51.7561065339,((((Parus_palustris:7.572809047,Parus_major:7.572809047):8.4344888032,Parus_atricapillus:16.0072978503):26.4306952,((((Phylloscopus_trochilus:6.687741081,Phylloscopus_collybita:6.6877410809999995):3.65365,Phylloscopus_fuscatus:10.341391081000001):18.187517899499998,Hirundo_rustica:28.5289089801):6.54606945,((…
	TREE tree_7455 = (Sayornis_phoebe:65.32071325,(Philesturnus_carunculatus:50.167357521999996,((((Parus_palustris:9.722306059,Parus_major:9.722306059):6.981352662,Parus_atricapillus:16.703658721169997):27.50612950955,(((((Phylloscopus_trochilus:4.524454138,Phylloscopus_collybita:4.524454138):4.3901998330000005,Phylloscopus_fuscatus:8.91465397):18.0535067498,Hirundo_rustica:26.96816072050577):1.5741…
	TREE tree_3498 = (Sayornis_phoebe:70.29454525614999,(Philesturnus_carunculatus:52.1821639531,(((Parus_atricapillus:14.492139640400001,(Parus_major:8.727182382,Parus_palustris:8.727182382):5.7649572582):28.8552062699,((Hirundo_rustica:30.0681169606,((Phylloscopus_trochilus:5.042077735,Phylloscopus_collybita:5.042077735):4.571090797,Phylloscopus_fuscatus:9.613168532):20.4549484278):3.901429414,((Zo…
	TREE tree_7774 = (Sayornis_phoebe:63.069998287299995,(Philesturnus_carunculatus:46.993263324999994,(((Parus_atricapillus:14.4386682396,(Parus_major:8.512142809,Parus_palustris:8.512142808):5.92652543):23.3748392902,(((((Phylloscopus_trochilus:6.5062104201999995,Phylloscopus_collybita:6.50621042):3.740036758,Phylloscopus_fuscatus:10.246247178):17.7714985321,(Zosterops_lateralis:16.15962474951,Sylv…
	TREE tree_8045 = (Sayornis_phoebe:66.5614771008,(Philesturnus_carunculatus:49.3279821942,((((Parus_major:5.971715433,Parus_palustris:5.971715433):10.797295681,Parus_atricapillus:16.76901111372):24.481827116799998,(((Hirundo_rustica:33.2483549301,(Phylloscopus_fuscatus:10.9446687,(Phylloscopus_trochilus:5.429070477,Phylloscopus_collybita:5.429070476):5.5155982235):22.3036862311):0.9632481262,((Acr…
	TREE tree_4323 = (Sayornis_phoebe:65.5434413134,(Philesturnus_carunculatus:47.432248129,((((Parus_major:10.51099883,Parus_palustris:10.51099883):5.5457040043,Parus_atricapillus:16.0567028302):21.74180352,((((Phylloscopus_trochilus:4.323654864,Phylloscopus_collybita:4.323654864):3.6970696565,Phylloscopus_fuscatus:8.020724521):18.5926290885,Hirundo_rustica:26.613353610299995):3.189225461,((Zosterop…
	TREE tree_7522 = (Sayornis_phoebe:65.9898938027,(Philesturnus_carunculatus:48.935027297999994,((((Parus_palustris:7.772827412,Parus_major:7.772827412):6.9766912382,Parus_atricapillus:14.7495186495):26.208619903699997,((Hirundo_rustica:28.88904297063,((Zosterops_lateralis:18.5362252194992,Sylvia_communis:18.5362252205):3.506289573,(((Acrocephalus_arundinaceus:2.31888984728,Acrocephalus_stentoreus:…
	TREE tree_5706 = (Sayornis_phoebe:71.27208257538001,(Philesturnus_carunculatus:51.23869612199999,((((Parus_major:8.05638721,Parus_palustris:8.05638721):9.6029968357,Parus_atricapillus:17.6593840459):23.8811803332,(((Hirundo_rustica:32.2857055801,((Phylloscopus_trochilus:4.987377649,Phylloscopus_collybita:4.987377649):5.192483341,Phylloscopus_fuscatus:10.1798609896):22.105844589600004):0.258161163…
	TREE tree_5378 = (Sayornis_phoebe:68.4183660219,(Philesturnus_carunculatus:48.708903455000005,(((Parus_atricapillus:15.8543437008,(Parus_palustris:7.695504402,Parus_major:7.695504403):8.1588392998):27.333521588,(((Phylloscopus_fuscatus:10.602856787,(Phylloscopus_trochilus:5.973519322,Phylloscopus_collybita:5.973519323):4.629337465):22.9927080429,Hirundo_rustica:33.5955648281):1.801327175,((Zoster…
	TREE tree_7953 = (Sayornis_phoebe:56.6808184069,(Philesturnus_carunculatus:44.88291196,((((Parus_major:7.613629542,Parus_palustris:7.613629543):7.256755381800001,Parus_atricapillus:14.87038492578):24.7379704363,((((Phylloscopus_trochilus:4.873721424,Phylloscopus_collybita:4.873721424):4.3028355529999995,Phylloscopus_fuscatus:9.176556976):17.7056993444,Hirundo_rustica:26.8822563199):3.391150892,((…
	TREE tree_9557 = (Sayornis_phoebe:68.6036132846,(Philesturnus_carunculatus:52.25702076899999,(((Parus_atricapillus:15.17195515971,(Parus_palustris:7.215406596,Parus_major:7.215406596):7.956548562799999):29.254900340999995,((Hirundo_rustica:32.26453601021,(Phylloscopus_fuscatus:9.867909867,(Phylloscopus_trochilus:6.090661343,Phylloscopus_collybita:6.090661342000001):3.777248525):22.396626142400002…
	TREE tree_6492 = (Sayornis_phoebe:67.2549863076,(Philesturnus_carunculatus:55.305104371999995,((((Parus_major:6.986156062,Parus_palustris:6.9861560613):11.919689133999999,Parus_atricapillus:18.905845196199998):24.371494553700003,(((Zosterops_lateralis:15.931488809610002,Sylvia_communis:15.93148881):14.735071523999999,((Locustella_naevia:18.957320362999997,Acrocephalus_palustris:18.95732036602):8.…
	TREE tree_9685 = (Sayornis_phoebe:68.39424996005,(Philesturnus_carunculatus:50.7845177649,((((Parus_palustris:5.663316135,Parus_major:5.663316135):11.047750345599999,Parus_atricapillus:16.7110664822):26.0248330899,((((Phylloscopus_collybita:5.2690998675,Phylloscopus_trochilus:5.2690998669999995):5.36016621,Phylloscopus_fuscatus:10.629266078):20.884296333100004,Hirundo_rustica:31.513562409389998):…
	TREE tree_8332 = (Sayornis_phoebe:58.668463988899994,(Philesturnus_carunculatus:45.22250253199999,((((Parus_palustris:7.646148868,Parus_major:7.646148868999999):8.135579955499999,Parus_atricapillus:15.781728824499998):24.7016123757,(((Phylloscopus_fuscatus:8.41001975,(Phylloscopus_trochilus:5.06651834806,Phylloscopus_collybita:5.066518348100001):3.3435014020000002):21.798752200499997,Hirundo_rust…
	TREE tree_6640 = (Sayornis_phoebe:60.44342213367,(Philesturnus_carunculatus:43.654713226,((((Parus_major:9.388409214,Parus_palustris:9.388409214):6.590025806000001,Parus_atricapillus:15.9784350194):20.7584549665,((((Phylloscopus_trochilus:6.595357513,Phylloscopus_collybita:6.595357513):2.850672585,Phylloscopus_fuscatus:9.446030098000001):17.186526302,Hirundo_rustica:26.6325563983):4.740828253,((Z…
	TREE tree_2129 = (Sayornis_phoebe:71.12072096969999,(Philesturnus_carunculatus:52.209776911000006,((((Parus_major:9.7337041712,Parus_palustris:9.733704171):5.435374620099999,Parus_atricapillus:15.1690787906):27.4282845893,((Hirundo_rustica:26.8625318212,((Phylloscopus_trochilus:4.676262335,Phylloscopus_collybita:4.6762623350000005):3.612894055,Phylloscopus_fuscatus:8.289156389):18.5733754303):2.9…
	TREE tree_1891 = (Sayornis_phoebe:62.083543133800006,(Philesturnus_carunculatus:45.833816813,((((Parus_palustris:6.282168782,Parus_major:6.282168782):8.4503929859,Parus_atricapillus:14.732561766):25.340610214099996,(((((Phylloscopus_trochilus:5.610051643,Phylloscopus_collybita:5.610051644):4.0102862772000005,Phylloscopus_fuscatus:9.620337921):18.557490679,(Zosterops_lateralis:15.377604869669,Sylv…
	TREE tree_5209 = (Sayornis_phoebe:63.85248002440001,(Philesturnus_carunculatus:47.539704186200005,(((Parus_atricapillus:12.7444862947,(Parus_major:6.518069588,Parus_palustris:6.5180695879999995):6.226416707099999):24.011664606,((((Acrocephalus_palustris:17.954574693799998,Locustella_naevia:17.9545746922):7.212647702,(Acrocephalus_schoenobaenus:11.0723547987,(Acrocephalus_arundinaceus:2.335728031,…
	TREE tree_3514 = (Sayornis_phoebe:64.24161811892,(Philesturnus_carunculatus:45.819433215,(((Parus_atricapillus:15.3383925319,(Parus_major:7.371717536,Parus_palustris:7.371717536):7.9666749954):24.041771249599996,((Hirundo_rustica:27.0291978195,(Phylloscopus_fuscatus:8.245995921999999,(Phylloscopus_trochilus:4.668932519,Phylloscopus_collybita:4.668932519):3.577063403):18.7832018956):4.881133757,((…
	TREE tree_8238 = (Sayornis_phoebe:62.763763978499995,(Philesturnus_carunculatus:51.622975882,(((Parus_atricapillus:16.0471291225,(Parus_palustris:7.729235573,Parus_major:7.729235574):8.317893549):28.249954208299997,((Hirundo_rustica:32.145639890599995,(Phylloscopus_fuscatus:7.856923444,(Phylloscopus_trochilus:4.739778873,Phylloscopus_collybita:4.739778873000001):3.117144571):24.2887164455):2.6475…
	TREE tree_0639 = (Sayornis_phoebe:78.4572275473,(Philesturnus_carunculatus:58.591458458999995,(((Parus_atricapillus:18.691572058,(Parus_palustris:9.910204033,Parus_major:9.910204033):8.781368024999999):31.975158901999997,((((Phylloscopus_trochilus:5.662731582,Phylloscopus_collybita:5.662731581):4.960197244,Phylloscopus_fuscatus:10.622928826):26.137704574399997,Hirundo_rustica:36.7606333997):3.087…
	TREE tree_7918 = (Sayornis_phoebe:67.170407811,(Philesturnus_carunculatus:52.273122815,((((Parus_major:8.265199635,Parus_palustris:8.265199634):10.450007959399999,Parus_atricapillus:18.715207595399995):26.51178951564,((Hirundo_rustica:30.5087421697,(Phylloscopus_fuscatus:10.136994548,(Phylloscopus_trochilus:7.342982725,Phylloscopus_collybita:7.3429827254):2.7940118219):20.3717476213):2.367392955,…
	TREE tree_8651 = (Sayornis_phoebe:65.0764341807,(Philesturnus_carunculatus:50.284453531,((((Parus_major:9.005973084,Parus_palustris:9.005973084):7.939868543,Parus_atricapillus:16.9458416268):23.338921943000003,((Hirundo_rustica:27.706500831,(Phylloscopus_fuscatus:10.115724967,(Phylloscopus_trochilus:5.806158692,Phylloscopus_collybita:5.806158692):4.309566275):17.59077586279):0.3066190182,((Zoster…
	TREE tree_8484 = (Sayornis_phoebe:66.4791231128,(Philesturnus_carunculatus:47.711423921,(((Parus_atricapillus:12.865168807099998,(Parus_palustris:5.920239722,Parus_major:5.920239722000001):6.9449290854):24.369850183000004,(((((Acrocephalus_schoenobaenus:9.6267359943,(Acrocephalus_arundinaceus:2.7836710498999997,Acrocephalus_stentoreus:2.7836710503999997):6.843064944):16.5744231796,(Acrocephalus_p…
	TREE tree_5750 = (Sayornis_phoebe:74.39743366980001,(Philesturnus_carunculatus:54.561244388999995,(((Parus_atricapillus:20.0310644399,(Parus_major:9.218016082,Parus_palustris:9.218016082):10.8130483575):27.67869898037,(((((Acrocephalus_schoenobaenus:14.521370430100003,(Acrocephalus_arundinaceus:3.826943818,Acrocephalus_stentoreus:3.8269438177999997):10.694426611999999):18.409229092,(Locustella_na…
	TREE tree_8405 = (Sayornis_phoebe:66.82879604351999,(Philesturnus_carunculatus:49.603268705000005,((((Parus_palustris:8.87232687,Parus_major:8.87232687):8.441899803,Parus_atricapillus:17.3142266726):25.6771211657,((Hirundo_rustica:31.06697512,(Phylloscopus_fuscatus:10.40487672185,(Phylloscopus_trochilus:7.119327254,Phylloscopus_collybita:7.119327253):3.2855494690000002):20.66209839774):2.33784624…
	TREE tree_0230 = (Sayornis_phoebe:60.281788919200004,(Philesturnus_carunculatus:45.91782517,((((Parus_palustris:6.370140616,Parus_major:6.370140616):7.3012583071999995,Parus_atricapillus:13.671398922600002):26.3772905684,((Hirundo_rustica:31.2166952396,((Zosterops_lateralis:20.132063550770003,Sylvia_communis:20.1320635489):2.71256515,(((Acrocephalus_arundinaceus:2.75204662,Acrocephalus_stentoreus…
	TREE tree_0472 = (Sayornis_phoebe:73.56754125791,(Philesturnus_carunculatus:53.659485605,(((Parus_atricapillus:17.1137526373,(Parus_palustris:8.866079007,Parus_major:8.866079007):8.2476736293):29.1474313531,(((Phylloscopus_fuscatus:9.474255325,(Phylloscopus_trochilus:5.438898392,Phylloscopus_collybita:5.4388983920000005):4.035356933):20.5950545056,Hirundo_rustica:30.0693098307):9.9669127,((Zoster…
	TREE tree_3299 = (Sayornis_phoebe:62.9809649729,(Philesturnus_carunculatus:47.69836353670999,((((Parus_palustris:7.992443306,Parus_major:7.992443306):7.01015325545,Parus_atricapillus:15.002596561899999):26.7159912083,(((Hirundo_rustica:33.0810538902,((Phylloscopus_trochilus:6.61198381,Phylloscopus_collybita:6.61198381):4.5314219253,Phylloscopus_fuscatus:11.143405735):21.937648154900003):2.8954841…
	TREE tree_5566 = (Sayornis_phoebe:67.175022549386,(Philesturnus_carunculatus:47.5908175514,((((Parus_major:9.039049291,Parus_palustris:9.039049291):9.7220828594,Parus_atricapillus:18.761132150899996):22.955604449000003,((((Phylloscopus_fuscatus:10.460844140999999,(Phylloscopus_trochilus:5.8145732,Phylloscopus_collybita:5.8145732):4.646270941):16.2158804185,Hirundo_rustica:26.67672456021):2.009032…
	TREE tree_0370 = (Sayornis_phoebe:70.74194183725,(Philesturnus_carunculatus:55.456834781,(((Parus_atricapillus:21.9810899029,(Parus_palustris:9.426131806,Parus_major:9.426131806199999):12.5549580962):28.20972705126265,((Hirundo_rustica:32.69330362954,((Phylloscopus_trochilus:6.321737697,Phylloscopus_collybita:6.321737697):4.784736316,Phylloscopus_fuscatus:11.106474013):21.5868296166):3.198429911,…
	TREE tree_8042 = (Sayornis_phoebe:64.4995707851,(Philesturnus_carunculatus:46.368744043,((((Parus_palustris:8.912850038,Parus_major:8.912850038):8.6830596827,Parus_atricapillus:17.59590971856):20.8203260595,(((((Phylloscopus_trochilus:3.415608593,Phylloscopus_collybita:3.415608593):3.350320172,Phylloscopus_fuscatus:6.765928765):16.5312243143,Hirundo_rustica:23.29715308011):9.493821465,(Zosterops_…
	TREE tree_6565 = (Sayornis_phoebe:66.1514132822,(Philesturnus_carunculatus:49.520349175,((((Parus_palustris:6.305446509,Parus_major:6.3054465089):9.487157474499998,Parus_atricapillus:15.7926039827):23.9144549964,((Hirundo_rustica:28.363170029300004,((Locustella_naevia:16.7693275934,Acrocephalus_palustris:16.769327590699998):9.987332945999999,((Acrocephalus_stentoreus:2.8185093218,Acrocephalus_aru…
	TREE tree_0652 = (Sayornis_phoebe:63.92524385802001,(Philesturnus_carunculatus:49.591739881,((((Parus_palustris:7.33755879,Parus_major:7.337558789999999):8.4565335539,Parus_atricapillus:15.794092344569998):28.369083387,((Hirundo_rustica:24.199540699119996,((Phylloscopus_trochilus:5.56811605,Phylloscopus_collybita:5.56811605):2.10109926,Phylloscopus_fuscatus:7.669215309):16.53032539018):6.92459958…
	TREE tree_4238 = (Sayornis_phoebe:64.92265264765001,(Philesturnus_carunculatus:50.136618064,(((Parus_atricapillus:15.441116846300005,(Parus_palustris:9.483084747,Parus_major:9.483084747):5.9580321003):28.133938875000002,((((Phylloscopus_collybita:5.331450611,Phylloscopus_trochilus:5.3314506113):3.628709992,Phylloscopus_fuscatus:8.960160604):22.276230084999998,Hirundo_rustica:31.23639069):3.244769…
	TREE tree_0032 = (Sayornis_phoebe:66.8804791418,(Philesturnus_carunculatus:52.85980110550001,((((Parus_palustris:7.73808919,Parus_major:7.73808919):9.023131231199999,Parus_atricapillus:16.7612204208):26.729599137999998,(((Phylloscopus_fuscatus:8.821217547,(Phylloscopus_trochilus:3.761330581,Phylloscopus_collybita:3.761330581):5.0598869660000005):17.9454758032,Hirundo_rustica:26.7666933494):5.1844…
	TREE tree_6658 = (Sayornis_phoebe:68.8531424594,(Philesturnus_carunculatus:51.106239767,(((Parus_atricapillus:17.9427208848,(Parus_major:8.378541628,Parus_palustris:8.378541628):9.5641792572):26.756982425799997,((((Phylloscopus_fuscatus:10.357616142000001,(Phylloscopus_trochilus:5.752297884,Phylloscopus_collybita:5.752297884):4.6053182577000005):21.929813038200002,Hirundo_rustica:32.2874291787):0…
	TREE tree_3394 = (Sayornis_phoebe:66.3617113819,(Philesturnus_carunculatus:45.88610368518,((((Parus_major:7.972443141,Parus_palustris:7.972443142):7.4002315769,Parus_atricapillus:15.3726747191):24.6444835215,((((Phylloscopus_trochilus:5.930985301,Phylloscopus_collybita:5.930985301):6.2626410020000005,Phylloscopus_fuscatus:12.193626303):17.310411557800002,Hirundo_rustica:29.5040378608):3.5894391,(…
	TREE tree_1865 = (Sayornis_phoebe:67.0952197407,(Philesturnus_carunculatus:49.866003657,((((Parus_palustris:7.105755719,Parus_major:7.105755719):9.429498669,Parus_atricapillus:16.535254386):25.8073002433,((Hirundo_rustica:31.276627541400007,((Phylloscopus_trochilus:5.81658678,Phylloscopus_collybita:5.816586779):4.10851898,Phylloscopus_fuscatus:9.9251057599):21.3515217789):1.352024657,((Zosterops_…
	TREE tree_6888 = (Sayornis_phoebe:70.70318715932001,(Philesturnus_carunculatus:49.28624778,(((Parus_atricapillus:15.616168047499999,(Parus_major:9.984603698,Parus_palustris:9.984603698699999):5.6315643491000005):25.555621267000003,((Hirundo_rustica:33.8362058998,((Phylloscopus_trochilus:5.818341676,Phylloscopus_collybita:5.818341676999999):4.870605861,Phylloscopus_fuscatus:10.688947537):23.147258…
	TREE tree_5195 = (Sayornis_phoebe:71.0185731747,(Philesturnus_carunculatus:53.15837342209999,((((Parus_palustris:9.583971892,Parus_major:9.583971892000001):6.621048797,Parus_atricapillus:16.20502068911):25.9525573022,(((Hirundo_rustica:32.32476127073,(Phylloscopus_fuscatus:12.118281875000001,(Phylloscopus_collybita:5.772284334,Phylloscopus_trochilus:5.772284335):6.34599754):20.2064793973):0.01557…
	TREE tree_6522 = (Sayornis_phoebe:66.2680950488,(Philesturnus_carunculatus:49.992846311,(((Parus_atricapillus:16.0036293341,(Parus_major:7.208575556,Parus_palustris:7.208575556):8.7950537786):26.192972865755,((((Acrocephalus_palustris:18.0078555931,Locustella_naevia:18.007855594):9.488365166,((Acrocephalus_stentoreus:3.3432395309,Acrocephalus_arundinaceus:3.3432395311):8.391547388,Acrocephalus_sc…
	TREE tree_5280 = (Sayornis_phoebe:69.1491274205,(Philesturnus_carunculatus:55.982568060700004,((((Parus_major:8.325955654,Parus_palustris:8.325955654):10.1186058696,Parus_atricapillus:18.4445615235):27.823642275599997,(((Phylloscopus_fuscatus:9.223068976,(Phylloscopus_trochilus:4.820985392,Phylloscopus_collybita:4.820985392):4.402083584):23.653978133,Hirundo_rustica:32.877047110570004):1.74838145…
	TREE tree_8210 = (Sayornis_phoebe:63.852150811,(Philesturnus_carunculatus:48.999282564800005,(((Parus_atricapillus:15.79733901091,(Parus_palustris:10.38578584,Parus_major:10.38578584):5.411553175199999):26.368235358,(((Zosterops_lateralis:17.76628791081,Sylvia_communis:17.7662879103):15.6358422714,((Phylloscopus_trochilus:5.980476184,Phylloscopus_collybita:5.980476184):5.778357883,Phylloscopus_fu…
	TREE tree_1830 = (Sayornis_phoebe:64.6033429798,(Philesturnus_carunculatus:45.655615067,(((Parus_atricapillus:14.647475334339997,(Parus_major:7.187960522,Parus_palustris:7.187960522):7.4595148117):25.101447537000002,((Hirundo_rustica:22.82846582085,((Phylloscopus_trochilus:4.65099722,Phylloscopus_collybita:4.65099722):3.140465054,Phylloscopus_fuscatus:7.791462274500001):15.037003546600001):9.1665…
	TREE tree_7101 = (Sayornis_phoebe:68.66724547561,(Philesturnus_carunculatus:51.189690987999995,((((Parus_palustris:11.42853179,Parus_major:11.428531789):6.5237730807,Parus_atricapillus:17.9523048694):25.855923310399998,((Hirundo_rustica:31.1242266702,((Phylloscopus_trochilus:4.889632703,Phylloscopus_collybita:4.889632704):5.126305647000001,Phylloscopus_fuscatus:10.015938349999999):21.108288319899…
	TREE tree_3574 = (Sayornis_phoebe:64.80778928617,(Philesturnus_carunculatus:50.38243717259999,((((Parus_palustris:9.689254304,Parus_major:9.689254304):9.412192096999998,Parus_atricapillus:19.10144640103):22.472205548999998,((((Zosterops_lateralis:16.002926349984,Sylvia_communis:16.002926351):10.630751589,((Phylloscopus_trochilus:5.250105199,Phylloscopus_collybita:5.250105199):3.652579768,Phyllosc…
	TREE tree_8765 = (Sayornis_phoebe:68.34860463578,(Philesturnus_carunculatus:51.969756403,(((Parus_atricapillus:16.7188939303,(Parus_major:7.972389787,Parus_palustris:7.972389788000001):8.746504142100001):25.754385891,(((Hirundo_rustica:31.164970340300002,(Phylloscopus_fuscatus:11.897995327,(Phylloscopus_trochilus:7.372262048,Phylloscopus_collybita:7.372262049):4.5257332779):19.266975014400003):2.…
	TREE tree_3654 = (Sayornis_phoebe:65.04101802539999,(Philesturnus_carunculatus:47.2200964845,(((Parus_atricapillus:16.0246080312,(Parus_palustris:7.800180706,Parus_major:7.800180705):8.224427325799999):25.852334943780004,(((Hirundo_rustica:28.440069759900002,(Phylloscopus_fuscatus:9.597626383,(Phylloscopus_trochilus:6.009161322,Phylloscopus_collybita:6.009161322):3.588465061):18.842443377400002):…
	TREE tree_3046 = (Sayornis_phoebe:63.28601835451,(Philesturnus_carunculatus:47.061056347000005,(((Parus_atricapillus:15.227477345939999,(Parus_palustris:7.289898289,Parus_major:7.289898289):7.9375790553800005):25.034366874499998,((((Phylloscopus_trochilus:4.759448025,Phylloscopus_collybita:4.759448025):3.1341382273,Phylloscopus_fuscatus:7.893586253):17.1374460073,Hirundo_rustica:25.0310322602):5.…
	TREE tree_8258 = (Sayornis_phoebe:67.9639789639,(Philesturnus_carunculatus:54.745971766,((((Parus_major:11.01205572,Parus_palustris:11.01205572):5.4468916037,Parus_atricapillus:16.4589473278):30.762855623999997,(((Hirundo_rustica:34.6419758192,(Phylloscopus_fuscatus:12.094845173,(Phylloscopus_trochilus:7.776264671,Phylloscopus_collybita:7.776264671):4.318580501):22.547130647099998):0.2977644748,(…
	TREE tree_3941 = (Sayornis_phoebe:64.78009067879998,(Philesturnus_carunculatus:47.3344911474,(((Parus_atricapillus:15.645256431399998,(Parus_palustris:6.811875091,Parus_major:6.811875091):8.833381340999999):26.377464430499998,((((Phylloscopus_fuscatus:12.376705794,(Phylloscopus_collybita:6.200334951,Phylloscopus_trochilus:6.2003349507):6.176370843):21.2205196461,((Acrocephalus_palustris:20.380694…
	TREE tree_7132 = (Sayornis_phoebe:65.88223572589999,(Philesturnus_carunculatus:48.229333575,(((Parus_atricapillus:15.794325753599999,(Parus_palustris:6.691057184,Parus_major:6.691057184):9.103268568):26.549509844000003,(((Hirundo_rustica:29.66844785965,((Acrocephalus_schoenobaenus:11.4827264522,(Acrocephalus_arundinaceus:1.930585642,Acrocephalus_stentoreus:1.930585642):9.55214081):15.6769573505,(…
	TREE tree_9693 = (Sayornis_phoebe:66.57387871520001,(Philesturnus_carunculatus:52.981655792,((((Parus_major:9.40662326,Parus_palustris:9.40662326):5.9703707367,Parus_atricapillus:15.3769939966):24.2255962938,(((Hirundo_rustica:24.3503424402,((Phylloscopus_collybita:5.1498493110000005,Phylloscopus_trochilus:5.1498493100000005):4.274167358,Phylloscopus_fuscatus:9.424016668):14.9263257709):5.5916618…
	TREE tree_5462 = (Sayornis_phoebe:67.5171425574543,(Philesturnus_carunculatus:54.868573042,((((Parus_palustris:10.19401383,Parus_major:10.19401383):7.3187204493,Parus_atricapillus:17.5127342735):29.7007083726,((((Acrocephalus_palustris:20.3663714792,Locustella_naevia:20.366371481428):11.533512678000001,((Acrocephalus_arundinaceus:3.560102319,Acrocephalus_stentoreus:3.560102319):9.20547259,Acrocep…
	TREE tree_4063 = (Sayornis_phoebe:67.7043754128,(Philesturnus_carunculatus:50.10186479547,((((Parus_palustris:5.718980122,Parus_major:5.718980122):8.858235263200001,Parus_atricapillus:14.5772153847):23.971501615,((((Phylloscopus_trochilus:5.114319388,Phylloscopus_collybita:5.114319389):3.878677352,Phylloscopus_fuscatus:8.9929967409):19.106475700049998,Hirundo_rustica:28.09947244083):4.856245552,(…
	TREE tree_5441 = (Sayornis_phoebe:69.2829158269,(Philesturnus_carunculatus:50.433061759,((((Parus_major:8.061827295,Parus_palustris:8.061827295):8.428301608,Parus_atricapillus:16.4901289033):25.895580799999998,((((Zosterops_lateralis:17.371696509393,Sylvia_communis:17.3716965101):10.794138286999999,(Phylloscopus_fuscatus:11.39078091,(Phylloscopus_collybita:5.425754813,Phylloscopus_trochilus:5.425…
	TREE tree_8183 = (Sayornis_phoebe:70.57679006865,(Philesturnus_carunculatus:52.815920297999995,((((Parus_palustris:10.11547874,Parus_major:10.115478736):8.639433666,Parus_atricapillus:18.7549124032):24.8090253885,(((Hirundo_rustica:33.8978021794,(((Acrocephalus_arundinaceus:3.047674326,Acrocephalus_stentoreus:3.0476743267):9.15109218605,Acrocephalus_schoenobaenus:12.1987665133):19.709135728639996…
	TREE tree_8905 = (Sayornis_phoebe:64.865975279,(Philesturnus_carunculatus:46.661343336,((((Parus_major:7.402661421,Parus_palustris:7.4026614209999995):5.516895106000001,Parus_atricapillus:12.9195565243):26.450389044,(((((Phylloscopus_trochilus:5.124725393,Phylloscopus_collybita:5.124725392):4.111494585,Phylloscopus_fuscatus:9.236219977000001):19.3218110018,(Zosterops_lateralis:17.96881770985,Sylv…
	TREE tree_3153 = (Sayornis_phoebe:69.81326283455,(Philesturnus_carunculatus:54.223004401,(((Parus_atricapillus:15.996454075600003,(Parus_palustris:9.44762147,Parus_major:9.44762147):6.5488326047):27.84605242,((((Phylloscopus_fuscatus:14.566491518,(Phylloscopus_collybita:7.17820322,Phylloscopus_trochilus:7.1782032202999995):7.388288298999999):17.4785195819,(Zosterops_lateralis:22.131217828973,Sylv…
	TREE tree_8053 = (Sayornis_phoebe:66.4356666685,(Philesturnus_carunculatus:49.397421904999995,((((Parus_palustris:7.642806454,Parus_major:7.642806454):9.839297472,Parus_atricapillus:17.4821039263):23.870275743489998,((((Phylloscopus_fuscatus:12.569170689,(Phylloscopus_trochilus:6.633134527,Phylloscopus_collybita:6.633134525999999):5.9360361619):17.44825779,Hirundo_rustica:30.017428481200003):1.77…
	TREE tree_1059 = (Sayornis_phoebe:66.11538888614001,(Philesturnus_carunculatus:48.386594291099996,(((Parus_atricapillus:14.464037779449999,(Parus_palustris:6.958775263,Parus_major:6.958775263):7.5052625161):26.319777621,((Hirundo_rustica:28.8655408998,(Phylloscopus_fuscatus:8.260075548,(Phylloscopus_trochilus:4.948193144,Phylloscopus_collybita:4.948193144):3.3118824046):20.6054653526):3.723563886…
	TREE tree_1788 = (Sayornis_phoebe:60.18988910389999,(Philesturnus_carunculatus:47.190622361,((((Parus_palustris:6.386835392,Parus_major:6.386835392):9.1675798655,Parus_atricapillus:15.554415257199999):24.437257623,(((((Phylloscopus_trochilus:6.117937104,Phylloscopus_collybita:6.117937104999999):4.630086154,Phylloscopus_fuscatus:10.748023258):17.4347081525,((Acrocephalus_schoenobaenus:10.736501032…
	TREE tree_2566 = (Sayornis_phoebe:63.60528537408,(Philesturnus_carunculatus:45.380128527000004,((((Parus_major:4.177213084,Parus_palustris:4.1772130842):10.242868094,Parus_atricapillus:14.420081180500002):21.704176801190005,((((Phylloscopus_trochilus:3.960462318,Phylloscopus_collybita:3.9604623180000003):3.309250878,Phylloscopus_fuscatus:7.269713196):17.77465018409,(Zosterops_lateralis:16.1342235…
	TREE tree_4813 = (Sayornis_phoebe:64.83956820969999,(Philesturnus_carunculatus:52.06762066739999,((((Parus_major:6.701478122,Parus_palustris:6.701478122):10.041103759999999,Parus_atricapillus:16.742581883299998):27.127447426699998,(((((Phylloscopus_trochilus:6.149974125,Phylloscopus_collybita:6.1499741246):5.61635766,Phylloscopus_fuscatus:11.766331785):19.2070399951,Hirundo_rustica:30.97337177979…
	TREE tree_5974 = (Sayornis_phoebe:63.828756948140004,(Philesturnus_carunculatus:52.336664893,((((Parus_palustris:7.214399117,Parus_major:7.214399118):8.469849125,Parus_atricapillus:15.68424824177):29.178658028,(((Hirundo_rustica:23.264773638700003,(Phylloscopus_fuscatus:6.748096712000001,(Phylloscopus_trochilus:3.743575746,Phylloscopus_collybita:3.7435757460000003):3.0045209660000003):16.51667692…
	TREE tree_0776 = (Sayornis_phoebe:70.5755144580615,(Philesturnus_carunculatus:51.204062662,(((Parus_atricapillus:15.437934542400003,(Parus_palustris:8.644840361,Parus_major:8.644840361):6.7930941801):27.480034587069998,((((Zosterops_lateralis:21.94440445158,Sylvia_communis:21.94440445):8.491229162,(Phylloscopus_fuscatus:11.426053857,(Phylloscopus_trochilus:6.074455454,Phylloscopus_collybita:6.074…
	TREE tree_8798 = (Sayornis_phoebe:61.64757759927801,(Philesturnus_carunculatus:47.679081679999996,(((Parus_atricapillus:15.97476331604,(Parus_major:9.1160176948,Parus_palustris:9.1160176945):6.858745621100001):24.8045388737,((((Phylloscopus_fuscatus:11.386166470300001,(Phylloscopus_trochilus:6.937121735,Phylloscopus_collybita:6.937121735):4.449044734):20.412458011,Hirundo_rustica:31.7986244794899…
	TREE tree_4966 = (Sayornis_phoebe:69.30317229949999,(Philesturnus_carunculatus:51.7498262015,((((Parus_major:6.402290254,Parus_palustris:6.402290254):9.1602701785,Parus_atricapillus:15.562560432200002):28.259501649,(((Hirundo_rustica:31.686461469400005,((Phylloscopus_trochilus:4.550825213,Phylloscopus_collybita:4.5508252129999995):4.91129194,Phylloscopus_fuscatus:9.462117154):22.2243443169):0.392…
	TREE tree_3235 = (Sayornis_phoebe:60.75984588109999,(Philesturnus_carunculatus:45.909763686,(((Parus_atricapillus:15.2715835706,(Parus_major:9.039185383,Parus_palustris:9.03918538333):6.232398187):23.907264510999997,(((Phylloscopus_fuscatus:8.351643047,(Phylloscopus_trochilus:5.161950454,Phylloscopus_collybita:5.161950453999999):3.189692593):18.3483829435,Hirundo_rustica:26.700025990199997):2.524…
	TREE tree_4767 = (Sayornis_phoebe:74.78034208320001,(Philesturnus_carunculatus:56.59661214491081,(((Parus_atricapillus:17.6666359288,(Parus_palustris:7.816763578,Parus_major:7.816763578):9.8498723495):29.210996931,((Hirundo_rustica:33.6812606591,((Phylloscopus_trochilus:7.032771272,Phylloscopus_collybita:7.032771272):5.04033545,Phylloscopus_fuscatus:12.073106721999999):21.6081539375):0.2542424578…
	TREE tree_5250 = (Sayornis_phoebe:64.84541559460001,(Philesturnus_carunculatus:50.461529231,((((Parus_palustris:7.545978872,Parus_major:7.545978872):8.443605615300001,Parus_atricapillus:15.9895844887):26.1672409422,((Hirundo_rustica:29.367547869900005,(Phylloscopus_fuscatus:8.519913941,(Phylloscopus_trochilus:5.000250867,Phylloscopus_collybita:5.000250867):3.5196630735):20.8476339296):3.765479064…
	TREE tree_9749 = (Sayornis_phoebe:65.84292368797,(Philesturnus_carunculatus:51.077334674999996,(((Parus_atricapillus:17.9134635733,(Parus_major:11.0959833798,Parus_palustris:11.09598337964):6.817480198):26.424357235000002,((((Phylloscopus_trochilus:4.990406702,Phylloscopus_collybita:4.990406702):4.472100669,Phylloscopus_fuscatus:9.462507371000001):17.6363481597,Hirundo_rustica:27.098855529699996)…
	TREE tree_3220 = (Sayornis_phoebe:68.78501398810002,(Philesturnus_carunculatus:54.402915536,(((Parus_atricapillus:17.097620155726,(Parus_major:9.981833906,Parus_palustris:9.981833906):7.1157862483):27.2052466037,((((Phylloscopus_fuscatus:11.374248915,(Phylloscopus_trochilus:6.047770255,Phylloscopus_collybita:6.047770256):5.326478658999999):19.952367474699997,(Zosterops_lateralis:25.90719811168000…
	TREE tree_2832 = (Sayornis_phoebe:62.099346431399994,(Philesturnus_carunculatus:46.7900356169,((((Parus_major:8.683729031,Parus_palustris:8.683729031):6.2892231165,Parus_atricapillus:14.9729521483):24.340529631999996,((Hirundo_rustica:19.7292174594,((Phylloscopus_trochilus:3.087216364,Phylloscopus_collybita:3.0872163639999997):2.75293656,Phylloscopus_fuscatus:5.8401529238):13.889064536600001):9.1…
	TREE tree_8714 = (Sayornis_phoebe:69.27331549448999,(Philesturnus_carunculatus:53.440248079,((((Parus_major:8.567972747,Parus_palustris:8.567972746999999):11.960755522099998,Parus_atricapillus:20.5287282692):25.355697291,((((Phylloscopus_trochilus:6.867137815,Phylloscopus_collybita:6.8671378160000005):4.911351828,Phylloscopus_fuscatus:11.778489642):19.8582373976,Hirundo_rustica:31.636727039400004…
	TREE tree_6199 = (Sayornis_phoebe:68.87135266694001,(Philesturnus_carunculatus:52.73793166690001,(((Parus_atricapillus:17.7274834246,(Parus_palustris:10.71403363,Parus_major:10.71403363354):7.0134497924):28.352369985000003,(((Hirundo_rustica:30.940529980999997,((Phylloscopus_trochilus:5.975936971,Phylloscopus_collybita:5.975936970999999):2.737491322,Phylloscopus_fuscatus:8.713428293):22.227101686…
	TREE tree_0703 = (Sayornis_phoebe:64.98953073331,(Philesturnus_carunculatus:51.494908216,((((Parus_major:6.112180436,Parus_palustris:6.112180436):9.1496674552,Parus_atricapillus:15.26184789132):25.829402209999998,((Hirundo_rustica:26.571542171300003,(Phylloscopus_fuscatus:7.390849037000001,(Phylloscopus_trochilus:5.286427053,Phylloscopus_collybita:5.286427053000001):2.1044219846):19.1806931337):3…
	TREE tree_6383 = (Sayornis_phoebe:59.7630477147,(Philesturnus_carunculatus:45.93154378599999,(((Parus_atricapillus:14.91312650526,(Parus_major:6.865838859,Parus_palustris:6.865838859):8.0472876459):24.483842194,((((Zosterops_lateralis:18.772692419989998,Sylvia_communis:18.7726924202):10.445357362,((Phylloscopus_trochilus:6.862172305,Phylloscopus_collybita:6.862172305):4.807397724,Phylloscopus_fus…
	TREE tree_8232 = (Sayornis_phoebe:72.76673310150001,(Philesturnus_carunculatus:53.038792553,((((Parus_major:10.41507546,Parus_palustris:10.41507545743):9.607607328,Parus_atricapillus:20.0226827838):28.577952509899998,((((Locustella_naevia:25.020077676099998,Acrocephalus_palustris:25.020077679099998):14.313725114,(Acrocephalus_schoenobaenus:15.7246393445,(Acrocephalus_arundinaceus:3.849062402,Acro…
	TREE tree_0910 = (Sayornis_phoebe:69.7070135903,(Philesturnus_carunculatus:56.13877928200001,(((Parus_atricapillus:18.20530629269,(Parus_palustris:7.870118617,Parus_major:7.870118617):10.3351876749):26.827296900199997,((Hirundo_rustica:31.134294449290003,(Phylloscopus_fuscatus:10.482621066,(Phylloscopus_trochilus:7.387837619,Phylloscopus_collybita:7.387837619):3.094783447):20.6516733839):5.355779…
	TREE tree_7147 = (Sayornis_phoebe:67.1007677831,(Philesturnus_carunculatus:53.766926354199995,(((Parus_atricapillus:17.3018972703,(Parus_palustris:9.131893205,Parus_major:9.131893205):8.170004066699999):27.751837388,((((Phylloscopus_trochilus:4.420343448,Phylloscopus_collybita:4.420343449):3.111164794,Phylloscopus_fuscatus:7.531508242999999):20.7410234376,Hirundo_rustica:28.272531680099995):2.979…
	TREE tree_6689 = (Sayornis_phoebe:69.7861207899,(Philesturnus_carunculatus:51.693252404000006,(((Parus_atricapillus:17.2973306335,(Parus_palustris:8.87387652,Parus_major:8.873876519):8.4234541147):27.824482827929998,((Hirundo_rustica:33.214710731029996,((Phylloscopus_trochilus:6.165052648,Phylloscopus_collybita:6.165052648):5.808175697999999,Phylloscopus_fuscatus:11.9732283458):21.2414823848):3.7…
	TREE tree_3323 = (Sayornis_phoebe:66.93377496302,(Philesturnus_carunculatus:47.045434322,((((Parus_palustris:8.629043318,Parus_major:8.629043318):9.546490431,Parus_atricapillus:18.1755337481):22.7956347906,(((Hirundo_rustica:27.91962275054,((Phylloscopus_trochilus:5.865856662,Phylloscopus_collybita:5.8658566620000006):4.101304395,Phylloscopus_fuscatus:9.967161058):17.9524616931):3.299933915,((Acr…
	TREE tree_3393 = (Sayornis_phoebe:68.3612698794,(Philesturnus_carunculatus:52.022447564299995,(((Parus_atricapillus:16.984663797499998,(Parus_major:10.00086266,Parus_palustris:10.00086266):6.9838011426):27.402659205,(((((Locustella_naevia:18.9611424975,Acrocephalus_palustris:18.961142498829997):9.427038227,((Acrocephalus_arundinaceus:3.288963748,Acrocephalus_stentoreus:3.2889637482):8.120995514,A…
	TREE tree_5045 = (Sayornis_phoebe:68.40516858365,(Philesturnus_carunculatus:52.121220361,((((Parus_major:5.218780753,Parus_palustris:5.218780753):10.3418420315,Parus_atricapillus:15.5606227846):25.458239754,((((Zosterops_lateralis:22.437218419407998,Sylvia_communis:22.4372184198):1.342954424,((Acrocephalus_palustris:16.0517176867,Locustella_naevia:16.0517176833):6.241813522,(Acrocephalus_schoenob…
	TREE tree_8005 = (Sayornis_phoebe:73.77785395997,(Philesturnus_carunculatus:53.965345764999995,(((Parus_atricapillus:16.48303846335,(Parus_palustris:9.514501772,Parus_major:9.514501770999999):6.968536691400001):27.750023934900003,((((Phylloscopus_trochilus:5.01297433,Phylloscopus_collybita:5.012974329):4.98421831,Phylloscopus_fuscatus:9.99719264):19.2257451296,Hirundo_rustica:29.222937769299996):…
	TREE tree_7040 = (Sayornis_phoebe:64.87057081750001,(Philesturnus_carunculatus:50.280138816999994,(((Parus_atricapillus:17.093690356729997,(Parus_palustris:7.162326801,Parus_major:7.162326801000001):9.931363555999999):24.236727404,((((Zosterops_lateralis:21.99354045945,Sylvia_communis:21.993540461299997):1.9187413,((Phylloscopus_trochilus:5.343391681,Phylloscopus_collybita:5.343391681):4.86988915…
	TREE tree_1513 = (Sayornis_phoebe:68.32662643628001,(Philesturnus_carunculatus:54.201348845000005,((((Parus_major:8.694560472,Parus_palustris:8.694560472):11.370343719,Parus_atricapillus:20.0649041908):24.3420489099,((Hirundo_rustica:33.1388071898,(Phylloscopus_fuscatus:12.078081189999999,(Phylloscopus_trochilus:6.696169038,Phylloscopus_collybita:6.696169038):5.381912153):21.060725999200002):0.76…
	TREE tree_2527 = (Sayornis_phoebe:61.72078340153001,(Philesturnus_carunculatus:47.845087944,(((Parus_atricapillus:14.999772086100002,(Parus_palustris:6.912935589,Parus_major:6.912935589):8.0868364977):22.8827210234,((((Zosterops_lateralis:19.920203890520003,Sylvia_communis:19.920203889999996):2.984289905,(Phylloscopus_fuscatus:8.25957134,(Phylloscopus_trochilus:4.716267665,Phylloscopus_collybita:…
	TREE tree_0446 = (Sayornis_phoebe:69.63162507528999,(Philesturnus_carunculatus:55.265945465,(((Parus_atricapillus:17.851190645299997,(Parus_major:8.338372503,Parus_palustris:8.338372503):9.5128181428):29.187066855,((((Phylloscopus_trochilus:6.585506347,Phylloscopus_collybita:6.585506348):4.7402163351999995,Phylloscopus_fuscatus:11.325722682999999):23.026431518,Hirundo_rustica:34.352154199299996):…
	TREE tree_9240 = (Sayornis_phoebe:64.674293132,(Philesturnus_carunculatus:52.015291795,(((Parus_atricapillus:16.2891418608,(Parus_palustris:7.012776277,Parus_major:7.012776277):9.2763655846):26.5770120077,((((Phylloscopus_fuscatus:10.134552705,(Phylloscopus_trochilus:5.993045895,Phylloscopus_collybita:5.993045895):4.141506809):20.2080439237,(Zosterops_lateralis:24.107826780513,Sylvia_communis:24.…
	TREE tree_9015 = (Sayornis_phoebe:69.37767405769,(Philesturnus_carunculatus:50.328112729,(((Parus_atricapillus:14.247120017399999,(Parus_palustris:7.256154159,Parus_major:7.256154158999999):6.9909658585):26.654643862,(((((Acrocephalus_schoenobaenus:9.741612518,(Acrocephalus_arundinaceus:3.168161509,Acrocephalus_stentoreus:3.1681615094):6.573451009):15.3025907326,(Acrocephalus_palustris:16.1442754…
	TREE tree_8090 = (Sayornis_phoebe:68.25561599420001,(Philesturnus_carunculatus:51.6646048818,(((Parus_atricapillus:15.473082033500003,(Parus_major:7.465483344,Parus_palustris:7.465483344):8.0075986903):28.745560639999997,(((((Phylloscopus_trochilus:7.624509654,Phylloscopus_collybita:7.624509654680001):6.407782333,Phylloscopus_fuscatus:14.032291988):21.9828053927,(Zosterops_lateralis:24.1476133698…
	TREE tree_6801 = (Sayornis_phoebe:66.26299051936999,(Philesturnus_carunculatus:50.090668581,(((Parus_atricapillus:17.8923593611,(Parus_major:9.185541295,Parus_palustris:9.185541295):8.706818065):23.7369093886,((((Phylloscopus_trochilus:6.493607237,Phylloscopus_collybita:6.493607237):3.953127598,Phylloscopus_fuscatus:10.446734835):18.4739386464,Hirundo_rustica:28.920673479):3.75534712,((Zosterops_…
	TREE tree_3122 = (Sayornis_phoebe:62.249848539409996,(Philesturnus_carunculatus:49.137769926,((((Parus_palustris:5.397221747,Parus_major:5.397221747):8.554944307,Parus_atricapillus:13.9521660543):25.226324935500006,(((Hirundo_rustica:24.615061860719997,((Phylloscopus_trochilus:4.644862758,Phylloscopus_collybita:4.644862757):3.007232245,Phylloscopus_fuscatus:7.652095001999999):16.9629668581):5.032…
	TREE tree_6998 = (Sayornis_phoebe:73.803241366,(Philesturnus_carunculatus:56.394701224,((((Parus_palustris:7.057935052,Parus_major:7.057935053):8.694570796599999,Parus_atricapillus:15.75250584885):28.987387598499996,(((((Phylloscopus_trochilus:6.357379312,Phylloscopus_collybita:6.357379312000001):3.7450084753999997,Phylloscopus_fuscatus:10.102387788):19.9630380535,Hirundo_rustica:30.0654258403):2…
	TREE tree_4701 = (Sayornis_phoebe:64.55817179834,(Philesturnus_carunculatus:46.83480531,((((Parus_major:8.208361226,Parus_palustris:8.208361226):5.9899797185,Parus_atricapillus:14.198340942290002):25.121440596000003,((Hirundo_rustica:30.79762332007,((Phylloscopus_trochilus:6.506668602,Phylloscopus_collybita:6.506668603):5.771497052,Phylloscopus_fuscatus:12.278165655):18.5194576648):1.502459897,((…
	TREE tree_2347 = (Sayornis_phoebe:61.763373616660004,(Philesturnus_carunculatus:43.465851864,(((Parus_atricapillus:12.477664051240001,(Parus_palustris:5.268320058,Parus_major:5.268320058):7.209343992):23.1690055086,(((((Phylloscopus_trochilus:4.291003353,Phylloscopus_collybita:4.291003353):2.616192015,Phylloscopus_fuscatus:6.907195368):18.4897639424,Hirundo_rustica:25.396959310459998):2.815062861…
	TREE tree_5152 = (Sayornis_phoebe:73.76043347103001,(Philesturnus_carunculatus:51.027702485000006,((((Parus_palustris:9.58571893,Parus_major:9.58571893):5.29588491612,Parus_atricapillus:14.881603846800001):26.0019935059,((((Phylloscopus_fuscatus:8.761994329,(Phylloscopus_trochilus:5.3440957435000005,Phylloscopus_collybita:5.3440957441000005):3.4178985859999997):16.3653680514,((Acrocephalus_schoen…
	TREE tree_5879 = (Sayornis_phoebe:64.76200757971,(Philesturnus_carunculatus:50.184775196,((((Parus_palustris:7.374789648,Parus_major:7.37478964897):9.3075184311,Parus_atricapillus:16.68230807921):28.04555655,(((((Acrocephalus_schoenobaenus:11.874401533899999,(Acrocephalus_arundinaceus:2.873247037,Acrocephalus_stentoreus:2.8732470367999996):9.001154497000002):17.46826977359,(Acrocephalus_palustris…
	TREE tree_8319 = (Sayornis_phoebe:76.7439194264,(Philesturnus_carunculatus:55.329159095399994,((((Parus_palustris:9.799764706,Parus_major:9.799764705000001):7.2644093319,Parus_atricapillus:17.0641740383):31.181689389000002,((Hirundo_rustica:34.344398370069996,(Phylloscopus_fuscatus:12.7588988855,(Phylloscopus_trochilus:6.010922846,Phylloscopus_collybita:6.010922846):6.74797604):21.585499484230002…
	TREE tree_3346 = (Sayornis_phoebe:68.7819278234,(Philesturnus_carunculatus:49.225635251,((((Parus_palustris:7.564601142,Parus_major:7.564601142):8.8843837386,Parus_atricapillus:16.448984882139996):25.874704468,((((Acrocephalus_palustris:17.994883479699997,Locustella_naevia:17.99488347686):10.205270266,((Acrocephalus_stentoreus:3.463148797,Acrocephalus_arundinaceus:3.463148797):8.197572987309,Acro…
	TREE tree_5595 = (Sayornis_phoebe:64.9918791444,(Philesturnus_carunculatus:50.033667517999994,(((Parus_atricapillus:15.5317588051,(Parus_palustris:8.45806694,Parus_major:8.4580669399):7.073691866000001):26.095454878,((((Phylloscopus_fuscatus:9.527652218,(Phylloscopus_trochilus:6.339347204,Phylloscopus_collybita:6.339347204):3.188305013):20.796697121999998,(Zosterops_lateralis:21.35400346027,Sylvi…
	TREE tree_2013 = (Sayornis_phoebe:68.13873644270001,(Philesturnus_carunculatus:51.371309186,((((Parus_major:4.632222339,Parus_palustris:4.632222339):9.0572827304,Parus_atricapillus:13.6895050689):28.470449951,(((((Phylloscopus_trochilus:5.677538696,Phylloscopus_collybita:5.677538696):5.923216,Phylloscopus_fuscatus:11.600754695):18.154284135,((Acrocephalus_palustris:17.25960478888,Locustella_naevi…
	TREE tree_1553 = (Sayornis_phoebe:68.5316049579,(Philesturnus_carunculatus:55.441550222400004,(((Parus_atricapillus:15.353845224699999,(Parus_palustris:6.833343114,Parus_major:6.833343114):8.520502110499999):26.422010236,(((Phylloscopus_fuscatus:9.523761098,(Phylloscopus_trochilus:5.85515522,Phylloscopus_collybita:5.85515522):3.6686058782):19.6592083333,Hirundo_rustica:29.1829694304):2.778545446,…
	TREE tree_4565 = (Sayornis_phoebe:62.055986491700004,(Philesturnus_carunculatus:45.5771864926,(((Parus_atricapillus:13.1686641062,(Parus_palustris:5.740845225,Parus_major:5.740845225):7.427818881):23.8832678528,(((Phylloscopus_fuscatus:7.719520847,(Phylloscopus_trochilus:4.77446496,Phylloscopus_collybita:4.774464959):2.9450558868):16.5337445638,Hirundo_rustica:24.2532654095):6.143236787,(((Acroce…
	TREE tree_8744 = (Sayornis_phoebe:63.79209293,(Philesturnus_carunculatus:49.842917879,((((Parus_major:9.745261738,Parus_palustris:9.7452617379):6.0780003079,Parus_atricapillus:15.823262045399998):27.221214973600002,(((Phylloscopus_fuscatus:11.378916866,(Phylloscopus_trochilus:5.370568538,Phylloscopus_collybita:5.370568538):6.008348328):18.9561144336,Hirundo_rustica:30.33503129858):2.617218068,((Z…
	TREE tree_9915 = (Sayornis_phoebe:66.0011840485,(Philesturnus_carunculatus:50.171465446,(((Parus_atricapillus:17.66609621037,(Parus_palustris:8.847218637,Parus_major:8.847218637000001):8.8188775726):24.275847721399998,((((Zosterops_lateralis:27.76420748038,Sylvia_communis:27.7642074797):7.112637107,((Phylloscopus_trochilus:6.397000889,Phylloscopus_collybita:6.397000888):5.058316980000001,Phyllosc…
	TREE tree_4724 = (Sayornis_phoebe:62.541818647,(Philesturnus_carunculatus:49.5733374881,((((Parus_major:7.584147233,Parus_palustris:7.584147233):6.5423150033,Parus_atricapillus:14.1264622364):24.9094034936,((Hirundo_rustica:30.620457940899996,((Phylloscopus_trochilus:6.219375733,Phylloscopus_collybita:6.219375733200001):4.125305395,Phylloscopus_fuscatus:10.344681128000001):20.2757768125):3.118564…
	TREE tree_1313 = (Sayornis_phoebe:62.543792131800004,(Philesturnus_carunculatus:47.941753629,(((Parus_atricapillus:14.52399535056,(Parus_major:7.061542504,Parus_palustris:7.061542504):7.4624528462):25.9728019449,((((Phylloscopus_fuscatus:8.584190914,(Phylloscopus_trochilus:5.767549179,Phylloscopus_collybita:5.7675491788):2.816641735):17.730920145274,((Acrocephalus_schoenobaenus:8.426124874,(Acroc…
	TREE tree_2123 = (Sayornis_phoebe:64.9971568882,(Philesturnus_carunculatus:49.6321583201,(((Parus_atricapillus:14.24265721489,(Parus_palustris:6.002628018,Parus_major:6.002628018):8.240029195999998):28.194222866,(((((Phylloscopus_trochilus:4.967752532,Phylloscopus_collybita:4.9677525330000005):3.96007889,Phylloscopus_fuscatus:8.927831423):21.465397177,Hirundo_rustica:30.393228599599997):4.0718253…
	TREE tree_2637 = (Sayornis_phoebe:62.22991752687,(Philesturnus_carunculatus:48.966681509,((((Parus_palustris:9.110122761,Parus_major:9.110122761):8.2917931338,Parus_atricapillus:17.401915894219997):24.024637257000002,((Hirundo_rustica:26.39997912,((Phylloscopus_trochilus:4.740472882,Phylloscopus_collybita:4.740472883):3.6876556416,Phylloscopus_fuscatus:8.428128524):17.9718505974):3.277923973,((Zo…
	TREE tree_4685 = (Sayornis_phoebe:65.7499913541,(Philesturnus_carunculatus:50.271084297,(((Parus_atricapillus:16.6337986407,(Parus_palustris:8.838955826,Parus_major:8.838955826):7.794842815400001):26.798581129000002,((Hirundo_rustica:31.15544168102,(Phylloscopus_fuscatus:9.400675745000001,(Phylloscopus_trochilus:5.171047123,Phylloscopus_collybita:5.171047122):4.229628621):21.754765936600002):1.82…
	TREE tree_6515 = (Sayornis_phoebe:63.617737987800005,(Philesturnus_carunculatus:47.544507994,((((Parus_major:6.990007229,Parus_palustris:6.990007229):6.261336201100001,Parus_atricapillus:13.251343429100002):21.9205960099,((((Phylloscopus_fuscatus:8.808106515,(Phylloscopus_trochilus:5.439612758,Phylloscopus_collybita:5.439612758):3.3684937560000003):15.0447036151,((Acrocephalus_palustris:13.393121…
	TREE tree_2154 = (Sayornis_phoebe:65.49207980599999,(Philesturnus_carunculatus:49.765247863999996,((((Parus_major:6.412563394,Parus_palustris:6.412563394):9.4419855004,Parus_atricapillus:15.85454889413):27.535535189999997,((((Acrocephalus_schoenobaenus:12.8138878107,(Acrocephalus_arundinaceus:4.675753573,Acrocephalus_stentoreus:4.675753573):8.138134239):18.98693767239,(Acrocephalus_palustris:21.6…
	TREE tree_4145 = (Sayornis_phoebe:67.9026972096,(Philesturnus_carunculatus:53.662113016,(((Parus_atricapillus:14.9837650741,(Parus_palustris:7.56586412,Parus_major:7.56586412):7.4179009547):30.939305376,((((Phylloscopus_trochilus:5.413359837,Phylloscopus_collybita:5.413359837):5.310054039,Phylloscopus_fuscatus:10.723413876):25.5139715038,Hirundo_rustica:36.2373853799):0.9399103873,((Zosterops_lat…
	TREE tree_9830 = (Sayornis_phoebe:65.0080987316,(Philesturnus_carunculatus:50.506297911000004,(((Parus_atricapillus:15.078756694500001,(Parus_major:8.347259615,Parus_palustris:8.3472596151):6.7314970778):27.80049007732,((Hirundo_rustica:22.3800677789,(Phylloscopus_fuscatus:6.274703096,(Phylloscopus_trochilus:3.075504978,Phylloscopus_collybita:3.075504978):3.199198118):16.105364684):3.986482055,((…
	TREE tree_3980 = (Sayornis_phoebe:73.66110045392,(Philesturnus_carunculatus:50.2485781395,(((Parus_atricapillus:17.6116427998,(Parus_major:8.519295851,Parus_palustris:8.519295851):9.0923469499):23.814096139,((((Zosterops_lateralis:20.977447487476997,Sylvia_communis:20.977447491499998):10.935553018999999,(Phylloscopus_fuscatus:9.528519514,(Phylloscopus_trochilus:5.597439506,Phylloscopus_collybita:…
	TREE tree_1760 = (Sayornis_phoebe:58.593065153160005,(Philesturnus_carunculatus:43.175636069599996,(((Parus_atricapillus:14.192641412899999,(Parus_palustris:7.458770656,Parus_major:7.458770656):6.7338707558):23.106023786999998,((((Zosterops_lateralis:22.76773902875,Sylvia_communis:22.767739030900003):4.970180263,(Phylloscopus_fuscatus:10.933849134999999,(Phylloscopus_trochilus:5.312790958,Phyllos…
	TREE tree_8376 = (Sayornis_phoebe:70.66257275609999,(Philesturnus_carunculatus:55.006538615,(((Parus_atricapillus:16.9512234565,(Parus_major:8.417094936,Parus_palustris:8.4170949358):8.534128521):29.624256303,(((Phylloscopus_fuscatus:11.906078656,(Phylloscopus_trochilus:4.907390364,Phylloscopus_collybita:4.907390364499999):6.998688292):18.152952495,Hirundo_rustica:30.0590311494):6.527035663,((Zos…
	TREE tree_9087 = (Sayornis_phoebe:66.8401974469,(Philesturnus_carunculatus:54.9141535267,((((Parus_major:7.085989552,Parus_palustris:7.085989552):10.711673463,Parus_atricapillus:17.797663014910004):32.237774997,((Hirundo_rustica:38.005354909199994,((Phylloscopus_trochilus:8.022080003,Phylloscopus_collybita:8.022080004):2.8807570728000003,Phylloscopus_fuscatus:10.902837075):27.102517834):3.1720939…
	TREE tree_0996 = (Sayornis_phoebe:70.87197740349,(Philesturnus_carunculatus:50.1826616347,((((Parus_palustris:4.935154449,Parus_major:4.935154449):10.096727264,Parus_atricapillus:15.031881714599999):25.979168586,(((((Acrocephalus_palustris:16.0639458857,Locustella_naevia:16.0639458869):10.619345549999998,((Acrocephalus_arundinaceus:2.8990510323,Acrocephalus_stentoreus:2.8990510321):6.8207203081,A…
	TREE tree_9012 = (Sayornis_phoebe:66.421679,(Philesturnus_carunculatus:50.365191766600006,(((Parus_atricapillus:14.845718075579999,(Parus_palustris:8.85386547,Parus_major:8.8538654695):5.9918526049):30.2986004153,((((Phylloscopus_fuscatus:11.910551252,(Phylloscopus_trochilus:6.380239128,Phylloscopus_collybita:6.3802391279999995):5.530312123):23.176907288000002,((Acrocephalus_palustris:22.90305673…
	TREE tree_7334 = (Sayornis_phoebe:65.48041746819999,(Philesturnus_carunculatus:48.278610842999996,(((Parus_atricapillus:17.0428183003,(Parus_palustris:9.89750507,Parus_major:9.89750507):7.1453132314):24.401383360700002,((Hirundo_rustica:32.23431294996,((Phylloscopus_trochilus:5.486580335,Phylloscopus_collybita:5.486580336):3.88536877,Phylloscopus_fuscatus:9.371949106):22.8623638436):4.142979128,(…
	TREE tree_0383 = (Sayornis_phoebe:63.9364537015,(Philesturnus_carunculatus:49.709260758999996,((((Parus_major:7.704608793,Parus_palustris:7.704608793):7.2500756575,Parus_atricapillus:14.9546844501):25.205751309,(((Hirundo_rustica:29.09645881082,((Phylloscopus_trochilus:5.179767713,Phylloscopus_collybita:5.179767713):4.919379663,Phylloscopus_fuscatus:10.099147376000001):18.997311432750003):3.82325…
	TREE tree_3166 = (Sayornis_phoebe:71.58746544799999,(Philesturnus_carunculatus:53.556537609,(((Parus_atricapillus:17.7444486053,(Parus_major:8.960244027,Parus_palustris:8.960244027):8.784204578):26.1815809838,(((Hirundo_rustica:29.27477250904,((Phylloscopus_trochilus:5.283929042,Phylloscopus_collybita:5.2839290430000005):4.168702971,Phylloscopus_fuscatus:9.452632012999999):19.822140497299998):3.9…
	TREE tree_2410 = (Sayornis_phoebe:61.3421614329,(Philesturnus_carunculatus:47.472512479,(((Parus_atricapillus:14.632577992200002,(Parus_palustris:8.006090318,Parus_major:8.006090318):6.6264876736):23.06785399426,((((Zosterops_lateralis:20.781132049700002,Sylvia_communis:20.7811320493):5.191809025,(Phylloscopus_fuscatus:9.191124926,(Phylloscopus_trochilus:5.315487615,Phylloscopus_collybita:5.31548…
	TREE tree_5342 = (Sayornis_phoebe:63.59733174680001,(Philesturnus_carunculatus:48.729570097,((((Parus_palustris:7.8569755212,Parus_major:7.8569755206):6.22360602,Parus_atricapillus:14.080581539796):27.060898329000004,((Hirundo_rustica:35.731264177599996,((Acrocephalus_schoenobaenus:12.566065395999999,(Acrocephalus_arundinaceus:2.429661602,Acrocephalus_stentoreus:2.4296616019):10.136403793):20.376…
	TREE tree_8954 = (Sayornis_phoebe:69.5957071119,(Philesturnus_carunculatus:52.015214492,(((Parus_atricapillus:17.448832997799997,(Parus_palustris:10.01559439,Parus_major:10.01559439):7.43323861068):26.933482060000003,(((((Phylloscopus_trochilus:6.083638777,Phylloscopus_collybita:6.083638776):4.020415471,Phylloscopus_fuscatus:10.104054247):22.5871656629,Hirundo_rustica:32.6912199104):2.488049087,(…
	TREE tree_7273 = (Sayornis_phoebe:62.4722934555,(Philesturnus_carunculatus:45.886687671999994,(((Parus_atricapillus:15.5083138579,(Parus_major:6.673990039,Parus_palustris:6.673990039):8.834323818500001):20.1486102307,(((((Phylloscopus_trochilus:4.403477054,Phylloscopus_collybita:4.403477054):2.3889425531,Phylloscopus_fuscatus:6.792419606999999):18.45227456224,(((Acrocephalus_arundinaceus:2.537854…
	TREE tree_4599 = (Sayornis_phoebe:68.05862251609999,(Philesturnus_carunculatus:52.791529167,((((Parus_palustris:8.173135909,Parus_major:8.173135909):7.8031541487,Parus_atricapillus:15.97629005814):25.446206643,((Hirundo_rustica:23.378289748700002,(Phylloscopus_fuscatus:7.795450546,(Phylloscopus_trochilus:3.952234194,Phylloscopus_collybita:3.952234194):3.8432163530000003):15.5828392034):5.37154983…
	TREE tree_2589 = (Sayornis_phoebe:64.3532889546,(Philesturnus_carunculatus:49.218597299,(((Parus_atricapillus:16.085152171799997,(Parus_major:9.342297261,Parus_palustris:9.342297261999999):6.7428549097):23.181645139900002,((Hirundo_rustica:30.8307432689,(Phylloscopus_fuscatus:10.257839364,(Phylloscopus_trochilus:5.350602555,Phylloscopus_collybita:5.350602555):4.9072368090000005):20.5729039056):1.…
	TREE tree_4895 = (Sayornis_phoebe:66.6792341324,(Philesturnus_carunculatus:46.453951148,(((Parus_atricapillus:14.48152048485,(Parus_major:8.084256561,Parus_palustris:8.084256561):6.397263923):25.0519209659,((((Phylloscopus_trochilus:5.083963091,Phylloscopus_collybita:5.083963092):3.878785335,Phylloscopus_fuscatus:8.962748426000001):17.9127811934,Hirundo_rustica:26.875529620100004):6.263691501,((Z…
	TREE tree_6281 = (Sayornis_phoebe:69.12596542454,(Philesturnus_carunculatus:54.1473122112,(((Parus_atricapillus:15.5300287109,(Parus_major:6.12069261,Parus_palustris:6.120692609000001):9.409336101000001):25.8706152492,((Hirundo_rustica:28.6115229707,((Phylloscopus_trochilus:6.592791984,Phylloscopus_collybita:6.592791983):3.468010091,Phylloscopus_fuscatus:10.060802075):18.5507208951):0.8430344677,…
	TREE tree_3902 = (Sayornis_phoebe:66.3467117113,(Philesturnus_carunculatus:49.468511522,(((Parus_atricapillus:15.8534960441,(Parus_major:5.2370726,Parus_palustris:5.2370726):10.616423444):26.348060854785,((((Acrocephalus_schoenobaenus:13.2555598856,(Acrocephalus_arundinaceus:2.887870605,Acrocephalus_stentoreus:2.887870605):10.36768928):20.640856125,(Locustella_naevia:23.760376284399996,Acrocephal…
	TREE tree_3324 = (Sayornis_phoebe:64.65834795024,(Philesturnus_carunculatus:48.51083250499999,(((Parus_atricapillus:16.803262410450003,(Parus_palustris:8.638434056,Parus_major:8.6384340569):8.1648283545):22.872517408599997,((((Acrocephalus_schoenobaenus:10.9633755012,(Acrocephalus_arundinaceus:2.88110763,Acrocephalus_stentoreus:2.8811076298):8.082267870999999):14.7867131751,(Locustella_naevia:19.…
	TREE tree_3877 = (Sayornis_phoebe:67.63802375281,(Philesturnus_carunculatus:50.846692502799996,(((Parus_atricapillus:16.29260159991,(Parus_palustris:7.064461473,Parus_major:7.064461472):9.2281401284):26.5520279187,(((((Locustella_naevia:15.4540081742,Acrocephalus_palustris:15.454008175390001):6.844052581,(Acrocephalus_schoenobaenus:9.120724516400001,(Acrocephalus_arundinaceus:2.357033673,Acroceph…
	TREE tree_3847 = (Sayornis_phoebe:66.97052992300999,(Philesturnus_carunculatus:51.150085876,((((Parus_major:8.280953854,Parus_palustris:8.280953854):10.4727680481,Parus_atricapillus:18.7537219015):25.167756798999996,((((Acrocephalus_schoenobaenus:12.1219443369,(Acrocephalus_arundinaceus:2.7696971751,Acrocephalus_stentoreus:2.7696971747999997):9.352247162000001):18.241834099000002,(Locustella_naev…
	TREE tree_8981 = (Sayornis_phoebe:66.50061038136,(Philesturnus_carunculatus:50.708175812,(((Parus_atricapillus:16.85682611396,(Parus_palustris:7.076129799399999,Parus_major:7.076129799):9.7806963149):24.790756387000002,((Hirundo_rustica:28.1625714306,(Phylloscopus_fuscatus:8.358985144,(Phylloscopus_trochilus:5.00762739,Phylloscopus_collybita:5.00762739):3.351357754):19.8035862866):4.039003411,((Z…
	TREE tree_3947 = (Sayornis_phoebe:67.91097256074,(Philesturnus_carunculatus:50.117398756,(((Parus_atricapillus:14.8455237952,(Parus_palustris:8.686505867,Parus_major:8.686505867):6.1590179283):25.255321964329998,(((Hirundo_rustica:28.2839265002,(Phylloscopus_fuscatus:8.242462664000001,(Phylloscopus_trochilus:5.019338028,Phylloscopus_collybita:5.019338028):3.223124636):20.041463835899997):1.452644…
	TREE tree_9488 = (Sayornis_phoebe:67.34880548590002,(Philesturnus_carunculatus:51.4946101488,(((Parus_atricapillus:16.449164450599998,(Parus_palustris:7.847979243,Parus_major:7.847979243):8.601185206):26.756812719899997,(((Phylloscopus_fuscatus:11.329357836,(Phylloscopus_trochilus:6.424303395,Phylloscopus_collybita:6.424303396):4.9050544413):22.4492557635,Hirundo_rustica:33.7786135996):0.48115139…
	TREE tree_3878 = (Sayornis_phoebe:73.96573035328,(Philesturnus_carunculatus:59.39118736311,((((Parus_major:9.9552158,Parus_palustris:9.9552158):9.9599417823,Parus_atricapillus:19.91515758248):26.457153447099998,(((Phylloscopus_fuscatus:11.662029392,(Phylloscopus_trochilus:5.306360741,Phylloscopus_collybita:5.306360740000001):6.3556686518):19.373962048000003,Hirundo_rustica:31.035991443100002):2.3…
	TREE tree_4093 = (Sayornis_phoebe:71.1363762278,(Philesturnus_carunculatus:54.51011493,(((Parus_atricapillus:15.319495939700001,(Parus_major:9.03937334,Parus_palustris:9.03937334):6.2801225994):27.3042340806,((Hirundo_rustica:33.3749227597,((Phylloscopus_trochilus:7.336877554,Phylloscopus_collybita:7.336877553999999):3.746066269,Phylloscopus_fuscatus:11.082943822):22.291978939779998):1.83777451,(…
	TREE tree_0254 = (Sayornis_phoebe:67.8472555778,(Philesturnus_carunculatus:50.051659741600005,(((Parus_atricapillus:16.7202435696,(Parus_major:6.657969932,Parus_palustris:6.657969932):10.0622736378):25.247965091,((((Phylloscopus_fuscatus:10.6510426907,(Phylloscopus_trochilus:6.528291689,Phylloscopus_collybita:6.528291689):4.122751002):20.4207911705,(Zosterops_lateralis:23.861870329720002,Sylvia_c…
	TREE tree_3125 = (Sayornis_phoebe:64.75356190839999,(Philesturnus_carunculatus:47.821538578500004,((((Parus_palustris:7.025339479,Parus_major:7.025339479):6.3693916999,Parus_atricapillus:13.39473117819):25.9532453328,(((Phylloscopus_fuscatus:10.335209434,(Phylloscopus_trochilus:5.389020032,Phylloscopus_collybita:5.389020032):4.946189401):20.478527997100002,Hirundo_rustica:30.813737429999996):0.44…
	TREE tree_8123 = (Sayornis_phoebe:67.2830122007,(Philesturnus_carunculatus:52.2359459584,((((Parus_palustris:9.217209134,Parus_major:9.217209134):8.7938723179,Parus_atricapillus:18.01108145053):28.184665251000002,((((((Acrocephalus_stentoreus:2.9391002069,Acrocephalus_arundinaceus:2.9391002065):7.726504211,Acrocephalus_schoenobaenus:10.6656044174):16.5614187097,(Locustella_naevia:17.6151626795,Ac…
	TREE tree_8397 = (Sayornis_phoebe:67.5648464935,(Philesturnus_carunculatus:51.238446075000006,(((Parus_atricapillus:15.8262956436,(Parus_palustris:6.722924339,Parus_major:6.722924339):9.1033713036):28.1858783387,((((Phylloscopus_fuscatus:12.069924655000001,(Phylloscopus_trochilus:6.144251693,Phylloscopus_collybita:6.1442516929):5.925672962):20.795260113300003,(Zosterops_lateralis:24.08255922896,S…
	TREE tree_9019 = (Sayornis_phoebe:70.41630134350001,(Philesturnus_carunculatus:52.71112773200001,((((Parus_palustris:8.566592172,Parus_major:8.566592172):8.2094426882,Parus_atricapillus:16.776034857960003):27.932470751,((((Zosterops_lateralis:20.3532459018329,Sylvia_communis:20.3532459011):9.917642531400002,(Phylloscopus_fuscatus:11.487790525,(Phylloscopus_trochilus:7.19007378,Phylloscopus_collyb…
	TREE tree_1681 = (Sayornis_phoebe:62.5263546319,(Philesturnus_carunculatus:48.885479522000004,((((Parus_palustris:6.84076877,Parus_major:6.84076877):9.0778549898,Parus_atricapillus:15.9186237604):24.8448976507,(((((Acrocephalus_arundinaceus:2.757033383,Acrocephalus_stentoreus:2.7570333829):9.089658036,Acrocephalus_schoenobaenus:11.8466914183):17.0588134047,(Acrocephalus_palustris:19.2915102656,Lo…
	TREE tree_7492 = (Sayornis_phoebe:73.37262825079,(Philesturnus_carunculatus:53.817679396,((((Parus_major:7.748308998,Parus_palustris:7.748308998):7.7675342876,Parus_atricapillus:15.5158432865):27.770322204000003,((((Phylloscopus_fuscatus:9.066126344,(Phylloscopus_trochilus:5.8588351,Phylloscopus_collybita:5.8588350996):3.207291244):24.102814296,Hirundo_rustica:33.1689406398):1.868029848,((Acrocep…
	TREE tree_3679 = (Sayornis_phoebe:63.5604514759,(Philesturnus_carunculatus:46.38476394600001,(((Parus_atricapillus:16.2433603223,(Parus_palustris:8.0654937964,Parus_major:8.065493796):8.177866524999999):22.708684857999998,((((Phylloscopus_fuscatus:8.457442322,(Phylloscopus_trochilus:4.748718655,Phylloscopus_collybita:4.748718655):3.708723667):17.1044209085,Hirundo_rustica:25.5618632301):0.9431333…
	TREE tree_8796 = (Sayornis_phoebe:61.631079252199996,(Philesturnus_carunculatus:48.7527380434,(((Parus_atricapillus:16.2557003754,(Parus_major:10.33244595,Parus_palustris:10.332445949):5.9232544258):25.182330426,(((((Phylloscopus_trochilus:5.206993048,Phylloscopus_collybita:5.206993048):3.593860972,Phylloscopus_fuscatus:8.800854021):17.1470575793,Hirundo_rustica:25.94791159956):5.824886396,(Zoste…
	TREE tree_8368 = (Sayornis_phoebe:68.3981171173,(Philesturnus_carunculatus:49.2547561444,((((Parus_palustris:8.273724867,Parus_major:8.273724867):7.610085482100001,Parus_atricapillus:15.8838103494):23.609054041000004,((Hirundo_rustica:29.508922520100004,(Phylloscopus_fuscatus:10.119318742,(Phylloscopus_trochilus:5.439580857,Phylloscopus_collybita:5.439580857):4.6797378859):19.389603777399998):3.0…
	TREE tree_1143 = (Sayornis_phoebe:66.33819172950001,(Philesturnus_carunculatus:50.333458611999994,(((Parus_atricapillus:16.53142780556,(Parus_major:7.870570611,Parus_palustris:7.870570611):8.660857196):24.1386146699,(((Zosterops_lateralis:8.88295305489,Sylvia_communis:8.88295305485):18.5751743143,(((Acrocephalus_arundinaceus:2.799100406,Acrocephalus_stentoreus:2.7991004064):7.226244276999999,Acro…
	TREE tree_0100 = (Sayornis_phoebe:64.62158402863,(Philesturnus_carunculatus:47.33633072010001,((((Parus_major:9.279990133,Parus_palustris:9.279990133):6.232416691700001,Parus_atricapillus:15.512406825500001):24.644061644700002,((Hirundo_rustica:29.0151582898,(Phylloscopus_fuscatus:10.993022856,(Phylloscopus_trochilus:5.192027199,Phylloscopus_collybita:5.192027199):5.800995657):18.022135434400003)…
	TREE tree_9378 = (Sayornis_phoebe:59.21240368894,(Philesturnus_carunculatus:47.555015189,((((Parus_palustris:10.79354896,Parus_major:10.793548959):5.8419699497,Parus_atricapillus:16.635518908570003):25.6823564844,(((Phylloscopus_fuscatus:11.023478725,(Phylloscopus_trochilus:4.947681248,Phylloscopus_collybita:4.947681247):6.075797477):18.9464024244,((Zosterops_lateralis:22.668134600054,Sylvia_comm…
	TREE tree_6187 = (Sayornis_phoebe:73.58492668102,(Philesturnus_carunculatus:54.190255220999994,((((Parus_palustris:9.494231578,Parus_major:9.494231578):10.330144413800001,Parus_atricapillus:19.824375991649998):27.7550290888,((Hirundo_rustica:36.57749391761,(Phylloscopus_fuscatus:14.223921288,(Phylloscopus_trochilus:7.635675337,Phylloscopus_collybita:7.635675338):6.58824595):22.353572633):1.785881…
	TREE tree_0425 = (Sayornis_phoebe:68.55681088915,(Philesturnus_carunculatus:54.1858080927,((((Parus_palustris:9.043276817,Parus_major:9.043276817):6.7585437975,Parus_atricapillus:15.801820612903):30.4629725689,((Hirundo_rustica:31.4480325995,(Phylloscopus_fuscatus:10.439422958000002,(Phylloscopus_trochilus:5.854794616,Phylloscopus_collybita:5.8547946159999995):4.5846283421):21.008609642800003):4.…
	TREE tree_5259 = (Sayornis_phoebe:65.4876563355,(Philesturnus_carunculatus:51.501768712,((((Parus_palustris:8.652824956,Parus_major:8.6528249557):9.844060605,Parus_atricapillus:18.496885560743998):24.5899343877,(((Hirundo_rustica:33.2242592906,((Acrocephalus_palustris:19.2151182687,Locustella_naevia:19.215118273767):10.881555922,((Acrocephalus_arundinaceus:3.358859833,Acrocephalus_stentoreus:3.35…
	TREE tree_2224 = (Sayornis_phoebe:68.7157198326,(Philesturnus_carunculatus:53.107273553999995,(((Parus_atricapillus:18.216745151099996,(Parus_palustris:10.27874414,Parus_major:10.27874414):7.9380010109):26.9272112903,(((Hirundo_rustica:31.447038219369993,((Phylloscopus_trochilus:5.326839849,Phylloscopus_collybita:5.326839849):6.329360748999999,Phylloscopus_fuscatus:11.656200598000002):19.79083762…
	TREE tree_9386 = (Sayornis_phoebe:67.8362401804,(Philesturnus_carunculatus:48.602078777,(((Parus_atricapillus:16.35238308097,(Parus_palustris:10.13277914,Parus_major:10.132779135):6.2196039452):23.476933717599998,((Hirundo_rustica:31.7953372702,((Phylloscopus_trochilus:6.730000808,Phylloscopus_collybita:6.730000808):5.6813921050000005,Phylloscopus_fuscatus:12.411392913):19.383944356900003):3.4802…
	TREE tree_4260 = (Sayornis_phoebe:60.228976237699996,(Philesturnus_carunculatus:45.732552605,((((Parus_palustris:7.790617166,Parus_major:7.7906171660000005):8.550295934680001,Parus_atricapillus:16.34091310063):24.160151309800003,((Hirundo_rustica:28.7400133991,((Phylloscopus_trochilus:5.454310296,Phylloscopus_collybita:5.454310296):5.3160526272,Phylloscopus_fuscatus:10.770362924):17.9696504770000…
	TREE tree_8542 = (Sayornis_phoebe:62.5565655443,(Philesturnus_carunculatus:48.20410397573001,(((Parus_atricapillus:16.9546621535,(Parus_major:9.644505797,Parus_palustris:9.644505797):7.310156356899999):25.4539594754,((((Phylloscopus_trochilus:5.231766911,Phylloscopus_collybita:5.231766911):5.055744419,Phylloscopus_fuscatus:10.287511331000001):20.3126852892,Hirundo_rustica:30.60019661943):5.060049…
	TREE tree_9359 = (Sayornis_phoebe:66.60151894420001,(Philesturnus_carunculatus:50.550623158,(((Parus_atricapillus:17.609385041579998,(Parus_major:8.439215837,Parus_palustris:8.439215837):9.1701692041):26.876053197900003,(((((Phylloscopus_trochilus:4.050296519,Phylloscopus_collybita:4.0502965191):4.097954694,Phylloscopus_fuscatus:8.148251213):17.8109687571,Hirundo_rustica:25.9592199707):1.80266986…
	TREE tree_1047 = (Sayornis_phoebe:69.5604622832,(Philesturnus_carunculatus:52.379649469,(((Parus_atricapillus:16.853103537600003,(Parus_major:7.660023837,Parus_palustris:7.660023837):9.1930797005):28.094718023,((Hirundo_rustica:29.127888961000004,((Phylloscopus_trochilus:5.68718557,Phylloscopus_collybita:5.68718557):3.856728713,Phylloscopus_fuscatus:9.543914282):19.583974677500002):3.790665397,((…
	TREE tree_4525 = (Sayornis_phoebe:70.3961067549,(Philesturnus_carunculatus:49.337219203400004,(((Parus_atricapillus:15.0285093153,(Parus_palustris:7.015547269,Parus_major:7.015547269):8.012962046000002):24.383786266199998,(((Hirundo_rustica:27.3392761612,((Phylloscopus_trochilus:4.822875558,Phylloscopus_collybita:4.822875558):3.9511068695000002,Phylloscopus_fuscatus:8.773982427):18.5652937336):2.…
	TREE tree_2163 = (Sayornis_phoebe:64.7841178851,(Philesturnus_carunculatus:49.449191713000005,(((Parus_atricapillus:14.7645015762,(Parus_major:6.9556366,Parus_palustris:6.9556366):7.8088649766):25.1496237627,(((((Locustella_naevia:17.1051071591,Acrocephalus_palustris:17.1051071576):9.87586252,((Acrocephalus_arundinaceus:3.036259288,Acrocephalus_stentoreus:3.036259288):7.615490692,Acrocephalus_sch…
	TREE tree_8110 = (Sayornis_phoebe:63.3385611452,(Philesturnus_carunculatus:49.467979694,(((Parus_atricapillus:14.254002815799998,(Parus_major:6.277970762,Parus_palustris:6.277970762):7.976032055899999):24.479709853000003,(((((Phylloscopus_trochilus:4.558982584,Phylloscopus_collybita:4.558982584):4.405182259,Phylloscopus_fuscatus:8.964164843):17.8538387762,Hirundo_rustica:26.818003620599995):1.273…
	TREE tree_9067 = (Sayornis_phoebe:69.45976527434001,(Philesturnus_carunculatus:50.317698808299994,(((Parus_atricapillus:16.180792955999998,(Parus_palustris:8.241129741,Parus_major:8.241129741):7.939663215):24.724310085499997,(((Zosterops_lateralis:25.45387965059,Sylvia_communis:25.45387965):6.099270144,((Locustella_naevia:17.3811828678,Acrocephalus_palustris:17.3811828674):11.007682806,((Acroceph…
	TREE tree_2303 = (Sayornis_phoebe:77.7396354994,(Philesturnus_carunculatus:57.62225005,((((Parus_major:9.716555382,Parus_palustris:9.716555382):7.4780604185,Parus_atricapillus:17.194615801159998):29.079424022999998,((Hirundo_rustica:29.0419546798,(Phylloscopus_fuscatus:9.405387423,(Phylloscopus_trochilus:5.325088418,Phylloscopus_collybita:5.325088418):4.0802990050000005):19.6365672573):2.78293585…
	TREE tree_9823 = (Sayornis_phoebe:67.39364404099001,(Philesturnus_carunculatus:52.438337806,(((Parus_atricapillus:16.3675013796,(Parus_palustris:8.831302107,Parus_major:8.831302107):7.5361992726):23.155389549000002,((Hirundo_rustica:26.535424248600002,((Phylloscopus_trochilus:4.468176627,Phylloscopus_collybita:4.468176627):3.8632074848,Phylloscopus_fuscatus:8.331384111):18.204040137):5.784792593,…
	TREE tree_2557 = (Sayornis_phoebe:60.89361363,(Philesturnus_carunculatus:45.80773726185,((((Parus_major:6.880081218,Parus_palustris:6.880081218):7.1029296223,Parus_atricapillus:13.98301084132):23.576456299,(((Hirundo_rustica:25.8923026098,(Phylloscopus_fuscatus:7.960910624,(Phylloscopus_trochilus:4.608433421,Phylloscopus_collybita:4.608433421):3.3524772039999995):17.9313919845):2.711363412,((Locu…
	TREE tree_3339 = (Sayornis_phoebe:69.2306716346,(Philesturnus_carunculatus:50.629934118,((((Parus_major:9.474172991,Parus_palustris:9.474172991):6.5994018971,Parus_atricapillus:16.0735748878):25.021094483,((Hirundo_rustica:27.5511728093,((Phylloscopus_trochilus:4.583672702,Phylloscopus_collybita:4.583672701):2.7013983821,Phylloscopus_fuscatus:7.285071083):20.266101725800002):3.473211196,((Zostero…
	TREE tree_2619 = (Sayornis_phoebe:67.92729328044,(Philesturnus_carunculatus:55.0616097666,(((Parus_atricapillus:15.475626443409999,(Parus_major:6.769874304,Parus_palustris:6.769874304):8.7057521387):27.441334165,(((Phylloscopus_fuscatus:9.970005508,(Phylloscopus_trochilus:5.693023415,Phylloscopus_collybita:5.693023416):4.276982093):19.1006282025743,Hirundo_rustica:29.0706337096):2.746507531,((Zos…
	TREE tree_1954 = (Sayornis_phoebe:69.5113390401,(Philesturnus_carunculatus:53.04660101900001,(((Parus_atricapillus:18.883212472000004,(Parus_palustris:9.127307179,Parus_major:9.127307178999999):9.755905292):26.0305018136,((((Locustella_naevia:18.5897427469,Acrocephalus_palustris:18.58974274845):11.382777698,((Acrocephalus_arundinaceus:2.769016071,Acrocephalus_stentoreus:2.769016071):9.089091954,A…
	TREE tree_9858 = (Sayornis_phoebe:70.8468598479,(Philesturnus_carunculatus:54.194269342,((((Parus_palustris:8.478614992,Parus_major:8.478614992):10.363308848,Parus_atricapillus:18.841923841):28.8348841561,(((Phylloscopus_fuscatus:11.274567499,(Phylloscopus_trochilus:5.183329732,Phylloscopus_collybita:5.183329732000001):6.091237767):20.7551394806,Hirundo_rustica:32.02970698052):4.770699446,((Zoste…
	TREE tree_5718 = (Sayornis_phoebe:64.1693575908,(Philesturnus_carunculatus:50.86472822139999,((((Parus_major:7.978819061,Parus_palustris:7.978819061):7.51749380848,Parus_atricapillus:15.49631286917):26.0966614414,(((((Acrocephalus_schoenobaenus:11.616436330099999,(Acrocephalus_arundinaceus:1.930707634,Acrocephalus_stentoreus:1.930707634):9.685728695):19.08243296541,(Acrocephalus_palustris:19.7770…
	TREE tree_2829 = (Sayornis_phoebe:66.46365154957999,(Philesturnus_carunculatus:48.391130949,((((Parus_major:7.230925606,Parus_palustris:7.230925606):9.5064292301,Parus_atricapillus:16.7373548368):23.9376165236,((Hirundo_rustica:29.61532501,((Phylloscopus_trochilus:4.903506295,Phylloscopus_collybita:4.903506295):4.827112903,Phylloscopus_fuscatus:9.7306191979):19.88470581206):1.191930128,((Zosterop…
	TREE tree_2537 = (Sayornis_phoebe:63.29746807345,(Philesturnus_carunculatus:47.178689811,(((Parus_atricapillus:15.1074444226,(Parus_major:9.951530177,Parus_palustris:9.951530177):5.1559142451):23.5709923003,((Hirundo_rustica:31.4333115799,((Locustella_naevia:18.8777550515,Acrocephalus_palustris:18.87775504802):10.809635156,(Acrocephalus_schoenobaenus:10.835727111399999,(Acrocephalus_stentoreus:3.…
	TREE tree_8204 = (Sayornis_phoebe:65.9391435327,(Philesturnus_carunculatus:49.624574245999995,(((Parus_atricapillus:14.746448186999999,(Parus_palustris:8.882034323,Parus_major:8.882034323):5.8644138662000005):27.01107757091,((((Phylloscopus_fuscatus:9.395619389,(Phylloscopus_trochilus:5.996220326,Phylloscopus_collybita:5.996220327):3.3993990618899996):19.486410683,Hirundo_rustica:28.8820300689):2…
	TREE tree_6992 = (Sayornis_phoebe:73.0894402739,(Philesturnus_carunculatus:51.31283281,((((Parus_palustris:9.372424742,Parus_major:9.372424742):7.5721797615,Parus_atricapillus:16.944604503100003):27.041605246,((((Locustella_naevia:22.1173765303,Acrocephalus_palustris:22.1173765276):6.516946943,(Acrocephalus_schoenobaenus:12.6778833855,(Acrocephalus_arundinaceus:4.601872926,Acrocephalus_stentoreus…
	TREE tree_3180 = (Sayornis_phoebe:64.25822550231999,(Philesturnus_carunculatus:49.929929218000005,((((Parus_palustris:7.90275149,Parus_major:7.90275149):8.415231591,Parus_atricapillus:16.3179830804):24.8949598499,(((Phylloscopus_fuscatus:10.8803705,(Phylloscopus_collybita:6.473172628,Phylloscopus_trochilus:6.4731726281):4.4071978721):22.818883740700002,Hirundo_rustica:33.699254240900004):1.949068…
	TREE tree_5461 = (Sayornis_phoebe:67.41336510600001,(Philesturnus_carunculatus:49.714366379000005,(((Parus_atricapillus:15.42372114951,(Parus_major:5.337619792,Parus_palustris:5.337619792):10.086101356499999):23.9757025306,((Hirundo_rustica:30.811036989399998,((Phylloscopus_trochilus:5.17990027,Phylloscopus_collybita:5.17990027):4.17992171,Phylloscopus_fuscatus:9.359821981):21.451215011800002):0.…
	TREE tree_2279 = (Sayornis_phoebe:63.3550404065,(Philesturnus_carunculatus:47.49817833000001,(((Parus_atricapillus:15.4146474172,(Parus_palustris:6.273767694,Parus_major:6.2737676937):9.1408797228):23.5532175942,((((Phylloscopus_trochilus:5.560750883,Phylloscopus_collybita:5.560750883000001):3.3876267741,Phylloscopus_fuscatus:8.948377657):18.318036331600002,Hirundo_rustica:27.2664139916):4.039204…
	TREE tree_0540 = (Sayornis_phoebe:64.8102319108,(Philesturnus_carunculatus:50.682913346999996,((((Parus_major:5.724219312,Parus_palustris:5.724219312):10.640941721919999,Parus_atricapillus:16.3651610323):26.827704506,((((Phylloscopus_trochilus:6.617836897,Phylloscopus_collybita:6.617836896):4.391165457,Phylloscopus_fuscatus:11.009002354):21.4932496064,Hirundo_rustica:32.5022519599):4.777031209,((…
	TREE tree_6899 = (Sayornis_phoebe:77.06759941365,(Philesturnus_carunculatus:58.523635387999995,(((Parus_atricapillus:17.86137854984,(Parus_palustris:8.111153444,Parus_major:8.111153444):9.7502251067):29.5957555158,((Hirundo_rustica:34.8864713991,(Phylloscopus_fuscatus:12.4587093,(Phylloscopus_trochilus:8.22195834,Phylloscopus_collybita:8.22195834):4.23675096):22.427762099200002):2.590635515,((Zos…
	TREE tree_4922 = (Sayornis_phoebe:67.1987807277,(Philesturnus_carunculatus:50.011652416,((((Parus_major:6.344722657,Parus_palustris:6.344722657):8.5226171727,Parus_atricapillus:14.867339829299999):25.803199751,((((Phylloscopus_trochilus:6.697357727,Phylloscopus_collybita:6.697357727):4.146332451999999,Phylloscopus_fuscatus:10.843690179):16.2947865004,(Zosterops_lateralis:16.740263109289,Sylvia_co…
	TREE tree_3438 = (Sayornis_phoebe:69.41864735448999,(Philesturnus_carunculatus:53.4794733879,(((Parus_atricapillus:19.02790145734,(Parus_major:10.66205512,Parus_palustris:10.66205512):8.3658463365):26.533972528999996,(((Phylloscopus_fuscatus:8.733198126000001,(Phylloscopus_trochilus:4.998810932,Phylloscopus_collybita:4.998810932):3.7343871927):16.8548485241,Hirundo_rustica:25.5880466514):6.617204…
	TREE tree_1704 = (Sayornis_phoebe:59.900026712300004,(Philesturnus_carunculatus:40.742520824,(((Parus_atricapillus:13.2201556175,(Parus_major:7.675490265,Parus_palustris:7.675490265):5.5446653524):22.468270912970002,((((Zosterops_lateralis:15.959633329416,Sylvia_communis:15.9596333299):4.206841939,((Phylloscopus_trochilus:4.592591261,Phylloscopus_collybita:4.592591261):2.8761785672,Phylloscopus_f…
	TREE tree_2209 = (Sayornis_phoebe:78.4786750955,(Philesturnus_carunculatus:60.2485302723,((((Parus_palustris:10.97874055,Parus_major:10.97874055):6.880721927,Parus_atricapillus:17.85946247553):32.49496226487,((((Acrocephalus_palustris:23.889776459199997,Locustella_naevia:23.8897764602):9.502771457,((Acrocephalus_arundinaceus:3.930591317,Acrocephalus_stentoreus:3.9305913167000006):9.470300821,Acro…
	TREE tree_6487 = (Sayornis_phoebe:70.88854301090001,(Philesturnus_carunculatus:50.341694268,((((Parus_major:9.763857749,Parus_palustris:9.763857749):5.0733647800999995,Parus_atricapillus:14.8372225294):27.224923552,((Hirundo_rustica:31.966337030290003,((Zosterops_lateralis:24.674100649110002,Sylvia_communis:24.67410064974):0.9411670069,(Phylloscopus_fuscatus:9.513831896,(Phylloscopus_trochilus:5.…
	TREE tree_7537 = (Sayornis_phoebe:65.72154487991,(Philesturnus_carunculatus:50.418338647,((((Parus_major:8.161654626,Parus_palustris:8.161654626):5.89159472754,Parus_atricapillus:14.053249353710001):24.5337791862,((((Phylloscopus_collybita:4.286393529,Phylloscopus_trochilus:4.286393528):2.8303112759999998,Phylloscopus_fuscatus:7.116704805):18.930141296,Hirundo_rustica:26.046846100030002):1.812946…
	TREE tree_4987 = (Sayornis_phoebe:63.2264266392,(Philesturnus_carunculatus:50.260813229,(((Parus_atricapillus:16.048618847700002,(Parus_palustris:7.46166349,Parus_major:7.46166349):8.5869553572):23.955682853,(((Hirundo_rustica:21.6988835696,((Acrocephalus_schoenobaenus:8.600540331000001,(Acrocephalus_arundinaceus:2.416670523,Acrocephalus_stentoreus:2.4166705232):6.183869808000001):11.2881271585,(…
	TREE tree_9961 = (Sayornis_phoebe:62.858275929200005,(Philesturnus_carunculatus:49.13994052179999,(((Parus_atricapillus:15.9119717372,(Parus_palustris:6.771088006,Parus_major:6.7710880054):9.140883731):25.517009144699998,(((((Phylloscopus_trochilus:4.308760961,Phylloscopus_collybita:4.30876096):1.7671968646,Phylloscopus_fuscatus:6.075957825):13.772316394299999,Hirundo_rustica:19.84827422138):7.74…
	TREE tree_6654 = (Sayornis_phoebe:68.84657655610002,(Philesturnus_carunculatus:52.3219819183,((((Parus_major:6.60495366,Parus_palustris:6.60495366):10.50999076,Parus_atricapillus:17.1149444193):28.8422241412,((Hirundo_rustica:33.586728290699995,(Phylloscopus_fuscatus:10.138635273,(Phylloscopus_trochilus:5.464199435,Phylloscopus_collybita:5.464199435):4.674435838):23.448093016500003):5.236718266,(…
	TREE tree_2761 = (Sayornis_phoebe:66.1217817328,(Philesturnus_carunculatus:44.964068159380005,((((Parus_palustris:7.019576935,Parus_major:7.019576935):9.358882101299999,Parus_atricapillus:16.3784590345):21.457374213199998,((((Locustella_naevia:19.3193235285,Acrocephalus_palustris:19.319323527199998):9.653575,((Acrocephalus_arundinaceus:3.075972844,Acrocephalus_stentoreus:3.0759728445):7.838840005…
	TREE tree_5159 = (Sayornis_phoebe:66.6117912318,(Philesturnus_carunculatus:49.527279752000005,(((Parus_atricapillus:16.0048003369,(Parus_major:7.074429511,Parus_palustris:7.074429511):8.930370826999999):27.104555179800002,((Hirundo_rustica:30.691326959099996,(Phylloscopus_fuscatus:10.5487524138,(Phylloscopus_trochilus:5.3437235067,Phylloscopus_collybita:5.343723507):5.205028907):20.14257454710000…
	TREE tree_1074 = (Sayornis_phoebe:72.532044729,(Philesturnus_carunculatus:54.7478143124,((((Parus_palustris:11.39086556,Parus_major:11.39086556):7.964312586,Parus_atricapillus:19.355178148599997):27.15198501188,((((Phylloscopus_fuscatus:11.086173012,(Phylloscopus_trochilus:6.414785844,Phylloscopus_collybita:6.414785845):4.671387169):27.247723003399997,Hirundo_rustica:38.33389601975):0.6036966443,…
	TREE tree_1232 = (Sayornis_phoebe:63.73467489579501,(Philesturnus_carunculatus:44.6897713953,(((Parus_atricapillus:15.5252071301,(Parus_major:6.566373716,Parus_palustris:6.566373716):8.958833411999999):22.6884699504,(((Phylloscopus_fuscatus:9.525331587,(Phylloscopus_collybita:5.633599331,Phylloscopus_trochilus:5.633599331):3.891732257):20.48539168046,(Zosterops_lateralis:17.59782608972,Sylvia_com…
	TREE tree_5176 = (Sayornis_phoebe:66.2217377066,(Philesturnus_carunculatus:50.23498364859999,((((Parus_palustris:8.069869372,Parus_major:8.0698693715):8.8213881072,Parus_atricapillus:16.89125747989):23.203225469,((((Phylloscopus_trochilus:7.924953774,Phylloscopus_collybita:7.9249537740000005):4.165733916000001,Phylloscopus_fuscatus:12.090687689):20.1436117099,Hirundo_rustica:32.2342993998):1.7934…
	TREE tree_1097 = (Sayornis_phoebe:65.99342572980001,(Philesturnus_carunculatus:49.270644275,(((Parus_atricapillus:15.355559234900001,(Parus_major:7.70865913,Parus_palustris:7.708659130000001):7.6469001049):28.245175426,((Hirundo_rustica:25.902362629269998,(Phylloscopus_fuscatus:7.2390190180000005,(Phylloscopus_trochilus:3.61999158,Phylloscopus_collybita:3.619991579):3.619027438):18.6633436127):9.…
	TREE tree_7811 = (Sayornis_phoebe:72.8648362678,(Philesturnus_carunculatus:54.871432426999995,(((Parus_atricapillus:20.5403588335,(Parus_major:12.60774446,Parus_palustris:12.60774446):7.932614373):27.9362048393,((((Phylloscopus_collybita:5.663697727000001,Phylloscopus_trochilus:5.6636977260000005):2.7511484942999997,Phylloscopus_fuscatus:8.414846221):25.2696706576,Hirundo_rustica:33.684516878):5.…
	TREE tree_2230 = (Sayornis_phoebe:64.14457355362,(Philesturnus_carunculatus:48.203144366,((((Parus_palustris:5.43019253,Parus_major:5.430192529):11.4741499649,Parus_atricapillus:16.9043424961):25.3776591853,(((((Phylloscopus_trochilus:5.13855851,Phylloscopus_collybita:5.138558509):4.719311921,Phylloscopus_fuscatus:9.857870431):19.62486009,(Zosterops_lateralis:21.834237648469998,Sylvia_communis:21…
	TREE tree_4358 = (Sayornis_phoebe:68.5315310041,(Philesturnus_carunculatus:53.459540806,(((Parus_atricapillus:15.143060746400002,(Parus_palustris:9.372856906,Parus_major:9.372856906):5.770203840800001):29.503794504,((((Phylloscopus_trochilus:6.653092207,Phylloscopus_collybita:6.653092208):4.776346048,Phylloscopus_fuscatus:11.429438256000001):23.0826540741,Hirundo_rustica:34.51209232956):2.1804732…
	TREE tree_1211 = (Sayornis_phoebe:63.952603013742,(Philesturnus_carunculatus:46.492827986200005,(((Parus_atricapillus:15.0004703842,(Parus_palustris:7.298925941,Parus_major:7.298925941):7.701544441899999):24.221315107100004,(((Phylloscopus_fuscatus:8.174905597999999,(Phylloscopus_trochilus:4.669529113,Phylloscopus_collybita:4.669529113):3.505376486):21.61481844185,Hirundo_rustica:29.7897240388999…
	TREE tree_8221 = (Sayornis_phoebe:65.0943207387,(Philesturnus_carunculatus:48.771166428899996,((((Parus_major:8.694689376,Parus_palustris:8.694689375):7.1287062064,Parus_atricapillus:15.8233955831):24.298849217999997,((Hirundo_rustica:33.62516882087,((Phylloscopus_collybita:6.965355346,Phylloscopus_trochilus:6.9653553462):3.6032539594,Phylloscopus_fuscatus:10.568609304699999):23.0565595163):1.137…
	TREE tree_3066 = (Sayornis_phoebe:66.3347299207,(Philesturnus_carunculatus:48.258106513,(((Parus_atricapillus:15.9803071852,(Parus_palustris:8.170937975,Parus_major:8.170937975):7.8093692105):25.965726755,(((Hirundo_rustica:28.1807979293,(Phylloscopus_fuscatus:9.4293884672,(Phylloscopus_collybita:5.120091244,Phylloscopus_trochilus:5.120091243):4.309297224):18.751409462):3.934278394,((Acrocephalus…
	TREE tree_0066 = (Sayornis_phoebe:71.859233725639,(Philesturnus_carunculatus:52.19112154449999,(((Parus_atricapillus:17.5223414489,(Parus_palustris:9.333613768,Parus_major:9.333613768):8.188727679400001):26.965974602000003,((Hirundo_rustica:32.96704107857,(Phylloscopus_fuscatus:9.219558979,(Phylloscopus_trochilus:6.1605053,Phylloscopus_collybita:6.1605053000000005):3.05905368):23.7474821015):2.26…
	TREE tree_3418 = (Sayornis_phoebe:70.4703666707,(Philesturnus_carunculatus:58.45337005870001,((((Parus_major:8.021535369,Parus_palustris:8.021535369):9.5625286661,Parus_atricapillus:17.5840640351):29.041285531,((((Phylloscopus_trochilus:6.82944519,Phylloscopus_collybita:6.8294451899999995):9.041557772,Phylloscopus_fuscatus:15.871002961999999):23.1827083979,Hirundo_rustica:39.0537113593):1.9995210…
	TREE tree_8328 = (Sayornis_phoebe:65.23490068870001,(Philesturnus_carunculatus:47.803687309299995,(((Parus_atricapillus:16.520073009,(Parus_major:10.261780309999999,Parus_palustris:10.2617803103):6.2582926985):23.6021441512,((((Phylloscopus_trochilus:3.655865659,Phylloscopus_collybita:3.65586565818):3.692249504,Phylloscopus_fuscatus:7.348115163):18.966869236999997,Hirundo_rustica:26.3149843999):8…
	TREE tree_1159 = (Sayornis_phoebe:62.82767667,(Philesturnus_carunculatus:49.367160672000004,(((Parus_atricapillus:16.362742068,(Parus_major:6.440402403,Parus_palustris:6.440402403):9.922339664799999):25.167382662,(((Zosterops_lateralis:22.770102638268995,Sylvia_communis:22.770102639399997):11.639257676,((Locustella_naevia:20.9831247343,Acrocephalus_palustris:20.983124732300002):10.697935838,(Acro…
	TREE tree_6852 = (Sayornis_phoebe:62.45157398879999,(Philesturnus_carunculatus:51.562138842,((((Parus_major:9.367370626,Parus_palustris:9.367370626):6.8606928511,Parus_atricapillus:16.228063476299997):27.216131402000002,(((((Acrocephalus_palustris:17.9045383248,Locustella_naevia:17.9045383268):11.976920157,(Acrocephalus_schoenobaenus:11.2671137538,(Acrocephalus_arundinaceus:3.113791115,Acrocephal…
	TREE tree_1582 = (Sayornis_phoebe:67.8007156981,(Philesturnus_carunculatus:49.6682076037,(((Parus_atricapillus:15.1313355595,(Parus_major:8.333509012,Parus_palustris:8.333509012):6.7978265466):27.5188752421,((((Phylloscopus_fuscatus:12.902047611,(Phylloscopus_trochilus:5.853512888,Phylloscopus_collybita:5.853512888999999):7.048534721999999):23.2605184797,Hirundo_rustica:36.16256609001):0.90452516…
	TREE tree_4977 = (Sayornis_phoebe:63.9113597118,(Philesturnus_carunculatus:47.08479254,((((Parus_major:6.406271193,Parus_palustris:6.406271193):7.53273804835,Parus_atricapillus:13.93900924042):24.851713848,((Hirundo_rustica:29.765411940199996,(Phylloscopus_fuscatus:9.892911029,(Phylloscopus_trochilus:5.462915779,Phylloscopus_collybita:5.4629157787):4.42999525):19.8725009129):3.170482327,((Zostero…
	TREE tree_3573 = (Sayornis_phoebe:73.67855106638001,(Philesturnus_carunculatus:55.024131227999995,((((Parus_palustris:8.212894719,Parus_major:8.212894719):9.458654005,Parus_atricapillus:17.6715487253):28.7133201675,(((Hirundo_rustica:31.665956487800003,((Phylloscopus_trochilus:4.841390783,Phylloscopus_collybita:4.841390783):4.3691730646,Phylloscopus_fuscatus:9.2105638473):22.455392643099998):1.97…
	TREE tree_1662 = (Sayornis_phoebe:76.0482307468,(Philesturnus_carunculatus:55.998887139,((((Parus_palustris:6.245265736,Parus_major:6.2452657359999995):10.350313377,Parus_atricapillus:16.5955791138):27.347431657,(((Phylloscopus_fuscatus:12.900214218,(Phylloscopus_trochilus:6.062217432,Phylloscopus_collybita:6.062217432000001):6.837996785):19.180834243284597,(Zosterops_lateralis:15.802132260209998…
	TREE tree_1720 = (Sayornis_phoebe:72.7417513977,(Philesturnus_carunculatus:56.823017114,((((Parus_palustris:9.056740987000001,Parus_major:9.056740988):9.6701345533,Parus_atricapillus:18.72687553994):26.022370749,((((Phylloscopus_trochilus:7.8695246319,Phylloscopus_collybita:7.869524632000001):4.6632940456,Phylloscopus_fuscatus:12.532818678):24.1498034034,(Zosterops_lateralis:23.952831469160003,Sy…
	TREE tree_9872 = (Sayornis_phoebe:71.47739681099999,(Philesturnus_carunculatus:49.1923730272,((((Parus_palustris:7.901094208,Parus_major:7.901094208):6.9289770878,Parus_atricapillus:14.830071295499998):27.435051533,(((Hirundo_rustica:29.4391076803,(Phylloscopus_fuscatus:8.487705586,(Phylloscopus_trochilus:4.761201918,Phylloscopus_collybita:4.761201918):3.7265036671):20.9514020943):3.108359216,(((…
	TREE tree_5889 = (Sayornis_phoebe:58.8455364565,(Philesturnus_carunculatus:44.87343950660001,(((Parus_atricapillus:15.0429112984,(Parus_palustris:8.376861383,Parus_major:8.3768613828):6.6660499144):24.252118473000003,((Hirundo_rustica:24.231278259800003,(Phylloscopus_fuscatus:6.184993812,(Phylloscopus_trochilus:4.494648475,Phylloscopus_collybita:4.494648475):1.6903453371):18.0462844484):9.3217293…
	TREE tree_5660 = (Sayornis_phoebe:64.7199599768,(Philesturnus_carunculatus:48.148774794,((((Parus_palustris:8.775726075,Parus_major:8.775726075):8.4395075074,Parus_atricapillus:17.2152335824):22.330660598199998,(((((Phylloscopus_trochilus:5.807533993,Phylloscopus_collybita:5.807533993):4.002378522,Phylloscopus_fuscatus:9.809912514):16.8015771866,Hirundo_rustica:26.611489700699998):3.445094391,(Zo…
	TREE tree_2239 = (Sayornis_phoebe:66.39554033579999,(Philesturnus_carunculatus:50.18035925,(((Parus_atricapillus:16.980355215899998,(Parus_palustris:9.154445865,Parus_major:9.154445865):7.8259093506):25.573070324,(((((Phylloscopus_trochilus:6.607181891,Phylloscopus_collybita:6.60718189):3.794505371,Phylloscopus_fuscatus:10.401687261):20.957311827999998,Hirundo_rustica:31.3589990904):1.529716757,(…
	TREE tree_8429 = (Sayornis_phoebe:71.565357762,(Philesturnus_carunculatus:53.545012013000004,(((Parus_atricapillus:16.36243988,(Parus_major:7.015980822,Parus_palustris:7.015980822):9.3464590583):28.494591756700004,((((Acrocephalus_schoenobaenus:10.5673761276,(Acrocephalus_arundinaceus:3.246599619,Acrocephalus_stentoreus:3.2465996193):7.320776508):19.1185646143,(Acrocephalus_palustris:20.869476442…
	TREE tree_3881 = (Sayornis_phoebe:72.48546054030001,(Philesturnus_carunculatus:54.420574687999995,(((Parus_atricapillus:18.3270710435,(Parus_major:10.68302974,Parus_palustris:10.68302974):7.6440413003000005):26.216108136880003,((((Zosterops_lateralis:27.539866335282003,Sylvia_communis:27.5398663296):1.57779376,((Phylloscopus_trochilus:5.673378214,Phylloscopus_collybita:5.673378213):4.945041122999…
	TREE tree_6315 = (Sayornis_phoebe:64.5180961339,(Philesturnus_carunculatus:47.540805725999995,((((Parus_palustris:7.678734939,Parus_major:7.6787349392):7.327416492999999,Parus_atricapillus:15.006151432099998):25.469398507000005,((((Acrocephalus_palustris:13.1713809602,Locustella_naevia:13.1713809598):5.646556455,(Acrocephalus_schoenobaenus:7.455317426,(Acrocephalus_arundinaceus:2.137791383,Acroce…
	TREE tree_9812 = (Sayornis_phoebe:64.1966931923,(Philesturnus_carunculatus:47.491203049,(((Parus_atricapillus:14.779799637899998,(Parus_palustris:7.010493667,Parus_major:7.0104936669999995):7.7693059700000004):24.57078950461,((Hirundo_rustica:31.137699590700002,((Phylloscopus_trochilus:5.825477578,Phylloscopus_collybita:5.825477578999999):3.6046340548,Phylloscopus_fuscatus:9.4301116325):21.707587…
	TREE tree_0844 = (Sayornis_phoebe:65.26120764537,(Philesturnus_carunculatus:50.429208175999996,((((Parus_palustris:7.756919321,Parus_major:7.756919321):6.59881038742,Parus_atricapillus:14.3557297078):29.78876707,((Hirundo_rustica:32.279264920109995,(Phylloscopus_fuscatus:11.850411493,(Phylloscopus_trochilus:5.316043945,Phylloscopus_collybita:5.3160439450000005):6.534367549):20.428853428):1.160587…
	TREE tree_8552 = (Sayornis_phoebe:72.6723477483,(Philesturnus_carunculatus:51.80810161600001,((((Parus_palustris:6.425342432,Parus_major:6.4253424324):10.0951663614,Parus_atricapillus:16.52050879323):27.972342807,((Hirundo_rustica:32.554431581269995,((Acrocephalus_schoenobaenus:11.784938074,(Acrocephalus_arundinaceus:2.96594901,Acrocephalus_stentoreus:2.9659490099):8.818989065):17.137021834400002…
	TREE tree_4691 = (Sayornis_phoebe:59.7808259299512,(Philesturnus_carunculatus:45.221031014,((((Parus_palustris:5.6017853949,Parus_major:5.601785394999999):10.43698332426,Parus_atricapillus:16.03876872032):19.5790349288,((((Zosterops_lateralis:15.20500230103,Sylvia_communis:15.205002299699999):10.4636254244,((Phylloscopus_trochilus:4.773718254,Phylloscopus_collybita:4.773718254):4.002386467,Phyllo…
	TREE tree_9925 = (Sayornis_phoebe:74.369508783,(Philesturnus_carunculatus:53.987658369399995,(((Parus_atricapillus:17.7898392628,(Parus_palustris:8.311701513,Parus_major:8.311701513000001):9.4781377488):29.1451920548,(((Hirundo_rustica:26.278384030299996,((Acrocephalus_schoenobaenus:10.0896015383,(Acrocephalus_arundinaceus:2.838285148,Acrocephalus_stentoreus:2.8382851477999997):7.2513163899999995…
	TREE tree_7387 = (Sayornis_phoebe:65.32071325057,(Philesturnus_carunculatus:50.167357527,(((Parus_atricapillus:17.506349127200004,(Parus_palustris:9.17576453,Parus_major:9.17576453):8.330584597000001):26.7034391018,(((((Phylloscopus_trochilus:4.621028114,Phylloscopus_collybita:4.621028114):3.5531786546,Phylloscopus_fuscatus:8.174206768000001):18.7939539522,Hirundo_rustica:26.9681607192):1.5741808…
	TREE tree_3929 = (Sayornis_phoebe:61.67241451374,(Philesturnus_carunculatus:46.041489485999996,((((Parus_major:7.361697464,Parus_palustris:7.361697464):7.0339660128,Parus_atricapillus:14.395663476889997):23.5748670822,(((Hirundo_rustica:23.9471160816,((Phylloscopus_trochilus:4.888651877,Phylloscopus_collybita:4.888651877):2.8815577652999997,Phylloscopus_fuscatus:7.770209642):16.1769064399):3.6917…
	TREE tree_2968 = (Sayornis_phoebe:64.97538001400001,(Philesturnus_carunculatus:49.7904391783,(((Parus_atricapillus:13.9126200785,(Parus_palustris:6.751505876,Parus_major:6.751505876):7.1611142027):23.761790171,(((((Phylloscopus_trochilus:5.216553104,Phylloscopus_collybita:5.216553104):3.3297982900000003,Phylloscopus_fuscatus:8.546351393):19.591448585800002,Hirundo_rustica:28.1377999804):0.4981296…
	TREE tree_0309 = (Sayornis_phoebe:67.66412409847,(Philesturnus_carunculatus:49.8573222829,(((Parus_atricapillus:16.01734674823,(Parus_palustris:9.55751367,Parus_major:9.55751367):6.45983307758):25.983544722,((Hirundo_rustica:32.9789945589,((Acrocephalus_schoenobaenus:12.200240754,(Acrocephalus_arundinaceus:3.935146813,Acrocephalus_stentoreus:3.9351468132):8.265093941):18.3634737844,(Locustella_na…
	TREE tree_1390 = (Sayornis_phoebe:65.56880832480002,(Philesturnus_carunculatus:50.88217792,(((Parus_atricapillus:13.735792506500001,(Parus_major:8.18076764,Parus_palustris:8.18076764):5.5550248662):25.3422201523,(((Phylloscopus_fuscatus:9.714514812800001,(Phylloscopus_trochilus:4.885951983,Phylloscopus_collybita:4.885951983):4.82856283):18.7901162971,Hirundo_rustica:28.5046311101):2.655110155,((Z…
	TREE tree_4219 = (Sayornis_phoebe:59.62101621892,(Philesturnus_carunculatus:48.54565137719999,((((Parus_major:6.459279897,Parus_palustris:6.459279897):7.148475803499999,Parus_atricapillus:13.6077556999):23.076618611,((Hirundo_rustica:26.08947051076,(Phylloscopus_fuscatus:9.857090948,(Phylloscopus_trochilus:4.757973318,Phylloscopus_collybita:4.7579733179999995):5.099117629):16.23237956169):2.29542…
	TREE tree_4631 = (Sayornis_phoebe:68.77803388779999,(Philesturnus_carunculatus:53.88775066413001,(((Parus_atricapillus:20.7009349544,(Parus_major:8.884916091,Parus_palustris:8.884916091):11.8160188638):26.410637675999997,((Hirundo_rustica:34.4070799001,((Phylloscopus_trochilus:6.001012573,Phylloscopus_collybita:6.001012573000001):6.4454712305,Phylloscopus_fuscatus:12.446483803):21.9605960959):7.6…
	TREE tree_0307 = (Sayornis_phoebe:67.95921779608,(Philesturnus_carunculatus:52.48744923500001,(((Parus_atricapillus:16.207177846,(Parus_palustris:8.082985656,Parus_major:8.082985656):8.1241921899):26.333924118,((((Phylloscopus_trochilus:5.191758573,Phylloscopus_collybita:5.1917585728999995):3.5721608959999998,Phylloscopus_fuscatus:8.763919469000001):17.88966216036,Hirundo_rustica:26.6535816303999…
	TREE tree_6994 = (Sayornis_phoebe:69.14056409,(Philesturnus_carunculatus:52.202535415999996,((((Parus_palustris:10.56268066,Parus_major:10.5626806613):4.5328731412000005,Parus_atricapillus:15.095553802299998):29.862699237,(((Hirundo_rustica:32.8404768811,((Phylloscopus_trochilus:4.768545178,Phylloscopus_collybita:4.768545178):5.0837955699999995,Phylloscopus_fuscatus:9.852340747):22.98813613180000…
	TREE tree_2757 = (Sayornis_phoebe:69.29757510990001,(Philesturnus_carunculatus:50.7098341266,((((Parus_palustris:8.50758365,Parus_major:8.507583649599999):9.513486910600001,Parus_atricapillus:18.0210705599):25.701561910000002,((Hirundo_rustica:31.5842973006,(Phylloscopus_fuscatus:9.589902603,(Phylloscopus_trochilus:5.564229629,Phylloscopus_collybita:5.564229629):4.0256729742):21.99439469865):4.12…
	TREE tree_4765 = (Sayornis_phoebe:68.1452128956,(Philesturnus_carunculatus:52.249226301,((((Parus_palustris:10.04083161,Parus_major:10.04083161):6.6419209766,Parus_atricapillus:16.682752584):26.704897035000002,(((Phylloscopus_fuscatus:10.447503644,(Phylloscopus_trochilus:5.644282665,Phylloscopus_collybita:5.6442826658):4.803220979):17.1411965556,(Zosterops_lateralis:18.317093980044,Sylvia_communi…
	TREE tree_4893 = (Sayornis_phoebe:62.189258376299996,(Philesturnus_carunculatus:42.6005346698,((((Parus_major:6.47963584,Parus_palustris:6.47963584):8.571661331,Parus_atricapillus:15.051297170200002):21.7514846893,((((Phylloscopus_trochilus:5.015785489,Phylloscopus_collybita:5.015785489000001):3.0670032136999996,Phylloscopus_fuscatus:8.082788702):16.7600742478,Hirundo_rustica:24.842862950799997):…
	TREE tree_6104 = (Sayornis_phoebe:64.08466213247999,(Philesturnus_carunculatus:50.6485052033,((((Parus_palustris:7.785715079,Parus_major:7.785715079000001):9.332251332099998,Parus_atricapillus:17.1179664113):26.3182129884,((((Phylloscopus_trochilus:5.695341675,Phylloscopus_collybita:5.695341674):5.458689359,Phylloscopus_fuscatus:11.154031033):19.0623528174,(Zosterops_lateralis:23.182861899487,Syl…
	TREE tree_3674 = (Sayornis_phoebe:64.25116742921999,(Philesturnus_carunculatus:47.92832185212,((((Parus_major:9.230567176,Parus_palustris:9.230567176):6.4489928745,Parus_atricapillus:15.67956005065):26.417115067,((Hirundo_rustica:27.37936191083,(Phylloscopus_fuscatus:9.1612253179,(Phylloscopus_collybita:4.974480549,Phylloscopus_trochilus:4.97448055):4.1867447669999995):18.218136592599997):4.48795…
	TREE tree_9231 = (Sayornis_phoebe:65.4295246678,(Philesturnus_carunculatus:52.70070818799999,((((Parus_palustris:8.349208614,Parus_major:8.349208614):8.0245872257,Parus_atricapillus:16.373795839769997):27.061792244070002,(((Phylloscopus_fuscatus:13.315894440000001,(Phylloscopus_collybita:7.784677546,Phylloscopus_trochilus:7.7846775451):5.531216895):20.89594481983,Hirundo_rustica:34.2118392616):0.…
	TREE tree_5919 = (Sayornis_phoebe:62.4511160944,(Philesturnus_carunculatus:50.606310418099994,((((Parus_major:8.854381838,Parus_palustris:8.854381838):6.608052782500001,Parus_atricapillus:15.462434622570001):25.6487005086,((((Phylloscopus_trochilus:7.294108453,Phylloscopus_collybita:7.294108453):2.139335622,Phylloscopus_fuscatus:9.433444075):19.3552176954,Hirundo_rustica:28.78866176974):1.6463107…
	TREE tree_7896 = (Sayornis_phoebe:70.3537003909,(Philesturnus_carunculatus:50.8832143495,(((Parus_atricapillus:18.4620931016,(Parus_major:11.33209765,Parus_palustris:11.33209765):7.129995454000001):25.1096301957,((Hirundo_rustica:36.881049261099996,((Phylloscopus_trochilus:7.330721891,Phylloscopus_collybita:7.330721892):4.996137151,Phylloscopus_fuscatus:12.326859041999999):24.554190217600002):3.1…
	TREE tree_0772 = (Sayornis_phoebe:65.95299270931,(Philesturnus_carunculatus:47.112136595,(((Parus_atricapillus:13.435322726799999,(Parus_major:7.180486344,Parus_palustris:7.180486344):6.254836382400001):24.368843874409997,((Hirundo_rustica:24.89239736982,((Phylloscopus_trochilus:4.450434032,Phylloscopus_collybita:4.4504340319999995):2.3725764624,Phylloscopus_fuscatus:6.823010494):18.06938687598):…
	TREE tree_9553 = (Sayornis_phoebe:66.5397688469,(Philesturnus_carunculatus:52.86093628,((((Parus_palustris:8.937974766,Parus_major:8.937974766):7.3972371641,Parus_atricapillus:16.3352119304):28.449086880299998,(((Phylloscopus_fuscatus:8.695963818,(Phylloscopus_trochilus:4.332189262,Phylloscopus_collybita:4.332189262):4.363774556):19.777375521299998,Hirundo_rustica:28.4733393397):7.717745537,((Zos…
	TREE tree_7743 = (Sayornis_phoebe:65.79275071469999,(Philesturnus_carunculatus:48.5938042124,(((Parus_atricapillus:14.935559829499999,(Parus_palustris:7.925214638,Parus_major:7.925214638):7.0103451903):25.093613933,(((((Phylloscopus_trochilus:4.351841072,Phylloscopus_collybita:4.351841072):4.34611035,Phylloscopus_fuscatus:8.697951422):17.5331918887,Hirundo_rustica:26.231143309209997):5.712313837,…
	TREE tree_6988 = (Sayornis_phoebe:68.404623275884,(Philesturnus_carunculatus:52.150888442699994,(((Parus_atricapillus:15.89331179366,(Parus_palustris:10.4171206433,Parus_major:10.417120643):5.4761911494):25.675642123299998,((((Phylloscopus_trochilus:4.958162588,Phylloscopus_collybita:4.9581625879999995):4.1518149536,Phylloscopus_fuscatus:9.109977541):19.6354031984,(Zosterops_lateralis:21.18465492…
	TREE tree_0428 = (Sayornis_phoebe:66.66409300819,(Philesturnus_carunculatus:48.455940075600004,((((Parus_major:8.857175241,Parus_palustris:8.8571752413):7.0482213729000005,Parus_atricapillus:15.905396613):26.268758965,((Hirundo_rustica:28.56954986,((Phylloscopus_trochilus:5.193087362,Phylloscopus_collybita:5.193087361):5.158394418,Phylloscopus_fuscatus:10.35148178):18.2180680793):4.461733541,((Zo…
	TREE tree_2182 = (Sayornis_phoebe:67.5067412603,(Philesturnus_carunculatus:51.72628778045999,((((Parus_palustris:8.145600042,Parus_major:8.145600042):9.977290224,Parus_atricapillus:18.1228902657):25.425899903,((Hirundo_rustica:27.664149631399997,(Phylloscopus_fuscatus:9.690760481,(Phylloscopus_trochilus:4.31533909,Phylloscopus_collybita:4.315339089):5.375421392):17.97338914908):4.836246145,((Zost…
	TREE tree_2386 = (Sayornis_phoebe:69.09813101889999,(Philesturnus_carunculatus:55.531767835000004,(((Parus_atricapillus:17.9768602285,(Parus_major:8.677881256,Parus_palustris:8.677881256):9.2989789704):28.9756141011,((Hirundo_rustica:28.27899446,((Phylloscopus_trochilus:6.027825782,Phylloscopus_collybita:6.027825782000001):2.8716310099999998,Phylloscopus_fuscatus:8.899456792):19.3795376673):7.402…
	TREE tree_7109 = (Sayornis_phoebe:67.9247643661,(Philesturnus_carunculatus:52.831817478,((((Parus_major:8.204569291,Parus_palustris:8.204569291):8.9933489785,Parus_atricapillus:17.1979182683):27.689090291,((((Phylloscopus_trochilus:5.968310108,Phylloscopus_collybita:5.968310108):4.233637989,Phylloscopus_fuscatus:10.201948096999999):22.023688412299997,Hirundo_rustica:32.2256365116):1.054090955,((Z…
	TREE tree_1748 = (Sayornis_phoebe:65.7301690887,(Philesturnus_carunculatus:52.66769948700001,((((Parus_palustris:8.194134932,Parus_major:8.194134932):9.5674954416,Parus_atricapillus:17.761630374107):28.0444033068,(((((Phylloscopus_trochilus:7.346791973,Phylloscopus_collybita:7.346791974):4.131798238,Phylloscopus_fuscatus:11.478590212):18.9786846996,Hirundo_rustica:30.45727490926):3.235840108,(((A…
	TREE tree_3515 = (Sayornis_phoebe:62.046737433299995,(Philesturnus_carunculatus:44.214855129,((((Parus_palustris:6.883502464,Parus_major:6.883502464999999):7.329885986,Parus_atricapillus:14.213388450199997):21.6841587013,(((Hirundo_rustica:21.82084265075,((Phylloscopus_collybita:4.129454052,Phylloscopus_trochilus:4.129454052):2.2680672599999996,Phylloscopus_fuscatus:6.397521312):15.42332133739999…
	TREE tree_5194 = (Sayornis_phoebe:62.647499239409996,(Philesturnus_carunculatus:50.306679872,((((Parus_palustris:8.483932122,Parus_major:8.483932122):6.5692987623,Parus_atricapillus:15.053230885300001):26.8003845765,((((Phylloscopus_fuscatus:9.144312772,(Phylloscopus_trochilus:4.673796863,Phylloscopus_collybita:4.6737968632):4.47051591):20.69768168792,Hirundo_rustica:29.841994461109998):3.2264860…
	TREE tree_1588 = (Sayornis_phoebe:70.3276432991,(Philesturnus_carunculatus:48.36698207570001,(((Parus_atricapillus:19.264182082400005,(Parus_major:9.179856889,Parus_palustris:9.179856889200002):10.0843251927):23.0252189313,(((Phylloscopus_fuscatus:10.566859039,(Phylloscopus_trochilus:6.1826645,Phylloscopus_collybita:6.1826645):4.3841945396):20.5283401796,Hirundo_rustica:31.0951992194):7.066244605…
	TREE tree_4991 = (Sayornis_phoebe:65.12200640148,(Philesturnus_carunculatus:49.670264497000005,((((Parus_palustris:6.784880779,Parus_major:6.784880779):9.6255516053,Parus_atricapillus:16.4104323839):27.035883684799998,(((((Phylloscopus_trochilus:5.730194529,Phylloscopus_collybita:5.73019453):3.90302635,Phylloscopus_fuscatus:9.63322088):21.044054019500003,Hirundo_rustica:30.67727489779):0.30447138…
	TREE tree_8310 = (Sayornis_phoebe:59.261527837900005,(Philesturnus_carunculatus:44.319297304,((((Parus_palustris:7.572176982,Parus_major:7.572176981999999):7.4212071204,Parus_atricapillus:14.993384103):23.003369428,(((Zosterops_lateralis:20.976567168333002,Sylvia_communis:20.976567170499997):6.396527227,(Phylloscopus_fuscatus:10.067382434,(Phylloscopus_collybita:5.471766713,Phylloscopus_trochilus…
	TREE tree_3873 = (Sayornis_phoebe:64.7184996117,(Philesturnus_carunculatus:48.562240533600004,(((Parus_atricapillus:14.578423532899999,(Parus_major:7.58322234,Parus_palustris:7.58322234):6.9952011935):25.044371037300003,((((Phylloscopus_fuscatus:8.4527491005,(Phylloscopus_collybita:5.231439099,Phylloscopus_trochilus:5.231439099):3.2213100008):19.600852739,Hirundo_rustica:28.05360184094):0.5088833…
	TREE tree_3035 = (Sayornis_phoebe:62.82162225690001,(Philesturnus_carunculatus:48.159796321,((((Parus_major:8.012431501,Parus_palustris:8.012431501):10.1331728322,Parus_atricapillus:18.1456043327):24.351654537900004,(((Zosterops_lateralis:17.43878995045,Sylvia_communis:17.43878995035):10.193703713,(Phylloscopus_fuscatus:8.819343209,(Phylloscopus_trochilus:5.19414692,Phylloscopus_collybita:5.19414…
	TREE tree_9406 = (Sayornis_phoebe:73.98673913479999,(Philesturnus_carunculatus:55.95167020099999,(((Parus_atricapillus:15.018238387400002,(Parus_major:7.283989392,Parus_palustris:7.2839893920000005):7.734248995800001):27.943723201799997,((((Phylloscopus_trochilus:6.665760991,Phylloscopus_collybita:6.665760992):3.096637034,Phylloscopus_fuscatus:9.762398025):24.9497122448,Hirundo_rustica:34.7121102…
	TREE tree_7419 = (Sayornis_phoebe:62.4992490561,(Philesturnus_carunculatus:48.642765261,(((Parus_atricapillus:15.144221655900001,(Parus_major:7.060637301,Parus_palustris:7.0606373):8.0835843558):26.436445814000002,((((Phylloscopus_trochilus:5.436200295,Phylloscopus_collybita:5.436200294000001):4.619095344,Phylloscopus_fuscatus:10.055295639):19.8141821008,Hirundo_rustica:29.86947774049):2.34386047…
	TREE tree_0780 = (Sayornis_phoebe:72.33240266895,(Philesturnus_carunculatus:53.02105327500001,(((Parus_atricapillus:16.937432860900003,(Parus_palustris:7.848966648,Parus_major:7.848966648):9.088466211999998):27.7973303583,((Hirundo_rustica:32.9395991099,((Acrocephalus_schoenobaenus:11.5984296078,(Acrocephalus_arundinaceus:3.123454826,Acrocephalus_stentoreus:3.123454826):8.474974783):20.472737934,…
	TREE tree_9552 = (Sayornis_phoebe:70.9245705421,(Philesturnus_carunculatus:54.982067824000005,(((Parus_atricapillus:18.1584403057,(Parus_palustris:5.96306287,Parus_major:5.96306287):12.195377435000001):27.258333264,((((Phylloscopus_fuscatus:8.102699551,(Phylloscopus_trochilus:4.768211345,Phylloscopus_collybita:4.768211345):3.3344882069999997):18.3274809381,((Acrocephalus_schoenobaenus:9.302090557…
	TREE tree_4590 = (Sayornis_phoebe:65.5867433042,(Philesturnus_carunculatus:49.208987798,((((Parus_major:8.543522641,Parus_palustris:8.5435226417):8.3524754894,Parus_atricapillus:16.8959981295):23.3967722998,(((Hirundo_rustica:27.3229035994,((Acrocephalus_palustris:16.568017231,Locustella_naevia:16.5680172289):8.167535624,((Acrocephalus_arundinaceus:2.92315191,Acrocephalus_stentoreus:2.92315191):5…
	TREE tree_2222 = (Sayornis_phoebe:65.43389943909999,(Philesturnus_carunculatus:51.770403334,(((Parus_atricapillus:15.8503912272,(Parus_palustris:9.092128569,Parus_major:9.092128569):6.758262658):28.9872746936,(((Phylloscopus_fuscatus:10.411317289,(Phylloscopus_trochilus:6.218515152,Phylloscopus_collybita:6.218515152):4.192802136):20.232207421,Hirundo_rustica:30.643524709399998):6.50988785,((Zoste…
	TREE tree_0154 = (Sayornis_phoebe:60.21253931555,(Philesturnus_carunculatus:45.5825763525,((((Parus_palustris:7.961703768,Parus_major:7.9617037687):5.4672420525,Parus_atricapillus:13.428945820000001):26.780587668900004,((Hirundo_rustica:29.26520112946,(Phylloscopus_fuscatus:10.1097810884,(Phylloscopus_trochilus:6.120500854,Phylloscopus_collybita:6.120500853999999):3.9892802339999998):19.155420043…
	TREE tree_9795 = (Sayornis_phoebe:63.325344137529996,(Philesturnus_carunculatus:48.586239418000005,((((Parus_major:8.551421688,Parus_palustris:8.551421688):7.9030425659,Parus_atricapillus:16.454464253399998):25.447354187900004,(((Zosterops_lateralis:20.75609400073,Sylvia_communis:20.7560940004):11.289599547,((Phylloscopus_trochilus:8.12527468,Phylloscopus_collybita:8.12527468):3.3990073497999997,…
	TREE tree_0470 = (Sayornis_phoebe:73.0518627594,(Philesturnus_carunculatus:55.81034087,(((Parus_atricapillus:16.2318938226,(Parus_major:8.613666021,Parus_palustris:8.613666021):7.6182278006):31.3645807841,((Hirundo_rustica:36.199364420399995,((Phylloscopus_trochilus:6.272851885,Phylloscopus_collybita:6.272851885):7.004492168,Phylloscopus_fuscatus:13.2773440527):22.922020365999998):1.908520402,((Z…
	TREE tree_3474 = (Sayornis_phoebe:60.3071975465,(Philesturnus_carunculatus:47.01814471299999,(((Parus_atricapillus:15.021055331700001,(Parus_major:6.67104154,Parus_palustris:6.67104154):8.3500137906):24.224628858800003,(((Phylloscopus_fuscatus:10.455943128000001,(Phylloscopus_trochilus:6.855888931,Phylloscopus_collybita:6.855888931000001):3.6000541969000004):20.18673759325,Hirundo_rustica:30.6426…
	TREE tree_7714 = (Sayornis_phoebe:70.4931824963,(Philesturnus_carunculatus:53.1737702412,(((Parus_atricapillus:16.8859681256,(Parus_palustris:8.954725179,Parus_major:8.954725179):7.9312429471999994):29.105593719,(((((Phylloscopus_trochilus:5.714907536,Phylloscopus_collybita:5.714907537):4.707445227,Phylloscopus_fuscatus:10.422352764):21.5026444241,Hirundo_rustica:31.92499719):1.994026777,(((Acroc…
	TREE tree_5978 = (Sayornis_phoebe:67.0895297806,(Philesturnus_carunculatus:52.788740371,((((Parus_major:9.801888496,Parus_palustris:9.801888496):6.6040964828,Parus_atricapillus:16.4059849787):28.244128437599997,((((Phylloscopus_trochilus:6.023225771,Phylloscopus_collybita:6.0232257716):3.04452631,Phylloscopus_fuscatus:9.067752081):20.312148228399998,Hirundo_rustica:29.379900310900005):2.171223248…
	TREE tree_0614 = (Sayornis_phoebe:66.3459704942,(Philesturnus_carunculatus:48.055501856,((((Parus_palustris:9.390339522,Parus_major:9.3903395224):5.4694028425,Parus_atricapillus:14.85974236446):25.656224264000002,((Hirundo_rustica:28.306340009000003,(Phylloscopus_fuscatus:9.392155107,(Phylloscopus_trochilus:5.065293893,Phylloscopus_collybita:5.065293893):4.326861214):18.9141849028):3.249218458,((…
	TREE tree_5376 = (Sayornis_phoebe:64.33163668259999,(Philesturnus_carunculatus:44.5271288393,((((Parus_major:4.94251012,Parus_palustris:4.9425101203):7.9883532754,Parus_atricapillus:12.9308633956):24.9310199847,(((Hirundo_rustica:28.997672650099997,((Phylloscopus_trochilus:5.642548776,Phylloscopus_collybita:5.6425487761):4.640840929,Phylloscopus_fuscatus:10.283389706000001):18.714282944700003):3.…
	TREE tree_6060 = (Sayornis_phoebe:66.132662371,(Philesturnus_carunculatus:48.390490285,(((Parus_atricapillus:14.535361440299999,(Parus_palustris:7.492943588,Parus_major:7.492943588):7.0424178526):25.10412075,((Hirundo_rustica:26.965857150399998,((Phylloscopus_trochilus:4.68993784,Phylloscopus_collybita:4.6899378393):4.6660006769999995,Phylloscopus_fuscatus:9.355938518):17.6099186334):7.851900556,…
	TREE tree_0619 = (Sayornis_phoebe:63.037025165959996,(Philesturnus_carunculatus:47.606437497,(((Parus_atricapillus:15.020799944539998,(Parus_palustris:7.717569424,Parus_major:7.717569424):7.3032305198000005):25.658271806,((Hirundo_rustica:28.2887700689,((Phylloscopus_trochilus:6.313996222,Phylloscopus_collybita:6.313996222):4.3443973399999996,Phylloscopus_fuscatus:10.658393562):17.6303765073):4.2…
	TREE tree_9104 = (Sayornis_phoebe:64.38797005897,(Philesturnus_carunculatus:45.9593048224,(((Parus_atricapillus:13.904164139999999,(Parus_major:5.540929581,Parus_palustris:5.5409295819999995):8.3632345581):21.914529482000003,(((Hirundo_rustica:23.893833230800002,(((Acrocephalus_arundinaceus:2.450191998,Acrocephalus_stentoreus:2.4501919977):6.181813192,Acrocephalus_schoenobaenus:8.6320051899):13.4…
	TREE tree_7707 = (Sayornis_phoebe:66.24653510643,(Philesturnus_carunculatus:50.932403560999994,(((Parus_atricapillus:14.015971128109998,(Parus_palustris:6.022970771,Parus_major:6.0229707715):7.993000357400001):27.03979592046,(((((Phylloscopus_trochilus:4.701250113,Phylloscopus_collybita:4.701250113):3.296888999,Phylloscopus_fuscatus:7.9981391120000005):20.8038292771,(Zosterops_lateralis:15.053983…
	TREE tree_6982 = (Sayornis_phoebe:64.5883962763,(Philesturnus_carunculatus:47.500622384,((((Parus_palustris:7.407136091,Parus_major:7.407136091):6.252171865200001,Parus_atricapillus:13.6593079556):25.843210953,(((Phylloscopus_fuscatus:10.904407297,(Phylloscopus_trochilus:5.985733079,Phylloscopus_collybita:5.985733079999999):4.918674218):16.1117537441,(Zosterops_lateralis:15.606067110284,Sylvia_co…
	TREE tree_0172 = (Sayornis_phoebe:70.3105964421,(Philesturnus_carunculatus:51.573094571000006,(((Parus_atricapillus:16.06351900957,(Parus_major:7.213743016,Parus_palustris:7.2137430167000005):8.849775993300002):27.8685785312,((Hirundo_rustica:31.6409692692,((Phylloscopus_trochilus:6.179717977,Phylloscopus_collybita:6.179717977):3.884920196,Phylloscopus_fuscatus:10.064638173):21.576331097900002):1…
	TREE tree_4629 = (Sayornis_phoebe:63.825614390329996,(Philesturnus_carunculatus:50.852024226000005,((((Parus_major:9.971951629,Parus_palustris:9.971951629):6.1398279660999995,Parus_atricapillus:16.1117795943):28.1922717148,(((((Acrocephalus_arundinaceus:2.54995385,Acrocephalus_stentoreus:2.5499538502999997):6.4039023884,Acrocephalus_schoenobaenus:8.9538562384):13.383082500799999,(Acrocephalus_pal…
	TREE tree_6879 = (Sayornis_phoebe:69.7645588936,(Philesturnus_carunculatus:51.4504682629,(((Parus_atricapillus:16.0476984567,(Parus_palustris:8.530791758,Parus_major:8.530791759):7.516906699600001):24.7037071521,((Hirundo_rustica:29.536253639999998,((Phylloscopus_trochilus:5.981882321,Phylloscopus_collybita:5.9818823210000005):2.5876464448,Phylloscopus_fuscatus:8.569528766000001):20.96672487422):…
	TREE tree_6847 = (Sayornis_phoebe:67.9265896668,(Philesturnus_carunculatus:52.315596168999996,(((Parus_atricapillus:18.2897603412,(Parus_palustris:6.610174843,Parus_major:6.610174843):11.6795854991):24.593992401999998,((Hirundo_rustica:30.152086649900003,((Phylloscopus_trochilus:5.656149458,Phylloscopus_collybita:5.656149458):4.375061542999999,Phylloscopus_fuscatus:10.031211001):20.1208756483):2.…
	TREE tree_1794 = (Sayornis_phoebe:62.15150039813,(Philesturnus_carunculatus:42.030215158000004,(((Parus_atricapillus:14.58566183498,(Parus_major:7.73185436,Parus_palustris:7.73185436):6.8538074748):20.0537357652,((((Zosterops_lateralis:17.579312560785,Sylvia_communis:17.579312560029997):10.7355638881,(Phylloscopus_fuscatus:8.319230071,(Phylloscopus_trochilus:4.783598855,Phylloscopus_collybita:4.7…
	TREE tree_4433 = (Sayornis_phoebe:63.0220899415,(Philesturnus_carunculatus:49.015455916,(((Parus_atricapillus:14.12257861863,(Parus_major:6.476272061,Parus_palustris:6.4762720609999995):7.646306557499999):25.463509282,(((Hirundo_rustica:28.610008359859997,((Phylloscopus_collybita:7.092191793,Phylloscopus_trochilus:7.092191793):4.127897973,Phylloscopus_fuscatus:11.220089766000001):17.3899185936):1…
	TREE tree_0327 = (Sayornis_phoebe:68.7449949526,(Philesturnus_carunculatus:50.771924063200004,(((Parus_atricapillus:16.261104558699998,(Parus_major:8.073171218,Parus_palustris:8.073171218):8.1879333398):27.0582790703,(((Hirundo_rustica:31.244240859,(Phylloscopus_fuscatus:8.792495146,(Phylloscopus_trochilus:4.207894848,Phylloscopus_collybita:4.207894848):4.584600299):22.451745712799998):2.68006091…
	TREE tree_7392 = (Sayornis_phoebe:64.527343123,(Philesturnus_carunculatus:48.9528301968,((((Parus_palustris:8.220134111,Parus_major:8.220134111):8.254133401,Parus_atricapillus:16.474267512900003):22.89686878813,(((Hirundo_rustica:31.89150923063,((Phylloscopus_trochilus:5.865975082,Phylloscopus_collybita:5.865975083):3.509594491,Phylloscopus_fuscatus:9.375569573):22.5159396577):1.347106759,(((Acro…
	TREE tree_4722 = (Sayornis_phoebe:64.007544485,(Philesturnus_carunculatus:49.97194389100001,(((Parus_atricapillus:17.0838441833,(Parus_major:7.490251874,Parus_palustris:7.490251873):9.5935923087):26.4101641766,(((((Phylloscopus_trochilus:5.423859644,Phylloscopus_collybita:5.423859643):3.9277130289999995,Phylloscopus_fuscatus:9.351572672):20.1008672081,Hirundo_rustica:29.4524398797):3.954406379,((…
[truncated: 17 more rows]
