# Supplementary material for: Correlated evolution between repertoire size and song plasticity predicts that sexual selection on song promotes open-ended learning
Source: eLife. 2019 Sep 3;8:e44454. doi: 10.7554/eLife.44454 (PMC6721395; doi:10.7554/eLife.44454)
Supplement: Source code 1. [file elife-44454-code1.zip › Code/StabilityDataDiTriCont.csv]

BirdtreeFormat	di	tri	cont
Acrocephalus_arundinaceus	1	2	2
Acrocephalus_palustris	0	0	0.5	6-7 months on the way to winter grounds
Acrocephalus_schoenobaenus	1	2	2
Acrocephalus_stentoreus	1	2	2
Agelaius_phoeniceus	1	2	2
Anthus_trivialis	0	1	1.33	seem to learn from nest site neighbors
Cacicus_cela	0	1	2	delayed learning and plumage maturation
Cardinalis_cardinalis	0	1	1.33	Some learning in first breeding season
Carduelis_chloris	1	2	2
Carpodacus_cassinii	0	1	1.33	yearling males learn in first breeding season
Carpodacus_erythrinus	0	1	1.33	adopt the song of their coloney as yearlings
Certhia_familiaris	0	1	1.33	most birds do not pick their final song until settling in their nesting area
Dendroica_pensylvanica	1	2	2
Dendroica_petechia	0	1	1.33	males show more sharing later in the season than early in the season
Dumetella_carolinensis	1	2	2
Emberiza_citrinella	0	NA	NA	song repertoire is unique and constant year to year (hansen 1978, 1981, and unpublished via 1985)
Emberiza_hortulana	0	1	0.875	All in all, I estimate the duration of the maximum learning time to 8 weeks, the maximum sensitive period at about 10.5 months.
Ficedula_albicollis	1	2	2
Ficedula_hypoleuca	1	2	2
Fringilla_coelebs	0	1	1	"refines" in first breeding season
Geothlypis_trichas	0	NA	NA	need borror 1967
Hirundo_rustica	1	2	2
Hylocichla_mustelina	0	1	0.833	the period of receptivity to experienced con-specifics, during which the central phrases become modified through learning, probably coincides with the first four months and does not extend beyond the tenth month of age; (3)
Junco_hyemalis	0	1	1	still plastic song at end of january
Lamprotornis_superbus	1	2	2
Locustella_naevia	0	NA	NA	need P. Becker, “Song of the grasshopper warbler Locustella naevia in acoustic isolation,” Vogelwarte, vol. 35, pp. 257–267, 1990.
Lonchura_striata	0	0	0.167	needs to hear song around 40 days of age
Luscinia_megarhynchos	1	2	2
Melospiza_georgiana	0	1	0.844	~308 days (start of the breeding season)
Melospiza_lincolnii	1	2	2
Melospiza_melodia	0	1	1	april
Miliaria_calandra	0	NA	NA	no info on when learning ends, just that dialects don't change
Mimus_gilvus	1	2	2
Mimus_polyglottos	1	2	2
Molothrus_ater	0	1	1	delayed learning of local songs
Padda_oryzivora	0	0	0.5	about 150-180 days
Parus_atricapillus	0	0	0.5	180
Parus_major	0	NA	NA	only compared between years
Passer_domesticus	0	0	0.08	not clearly stated, but the birds begin practicing soon after hatchign and are form near adult song by day 14
Passerella_iliaca	0	NA	NA	only compared between years
Passerina_cyanea	0	1	1	matching neighbors
Phoenicurus_ochruros	0	1	2	delayed learning and plumage maturation
Phylloscopus_collybita	0	0	0.274	learning between 44 and 100 days
Phylloscopus_fuscatus	1	2	2
Phylloscopus_trochilus	1	2	2
Pipilo_erythrophthalmus	0	NA	NA	stable by 1 year, no further data
Prunella_modularis	1	2	2
Serinus_canaria	1	2	2
Serinus_serinus	1	2	2
Setophaga_ruticilla	1	2	2
Spizella_passerina	0	1	1	some plasticity post migrary to breeding territory
Spizella_pusilla	0	1	1	song types pruned after settling on nesting territory
Sturnella_neglecta	1	2	2
Sturnus_vulgaris	1	2	2
Sylvia_communis	1	2	2
Taeniopygia_guttata	0	0	0.247	90 days
Toxostoma_rufum	1	2	2
Turdus_grayi	1	2	2
Turdus_merula	1	2	2
Zonotrichia_albicollis	0	NA	NA	recordings across years were the same
Zonotrichia_leucophrys	0	1	1	280-360 days depending on subspecies
Zosterops_lateralis	1	2	2
Geospiza_fortis	0	0	0.112	10-40 days
Geospiza_scandens	0	0	0.112	10-40 days
Philesturnus_rufusater	1	2	2	adult males learn all songs from all neighbors
Passerculus_sandwichensis	0	1	1	1-2 weeks post migration to nesting ground
Parus_palustris	0	0	0.583	August to October
